# Supplementary material for: Low nitrogen availability inhibits the phosphorus starvation response in maize (Zea mays ssp. mays L.)
Source: BMC Plant Biol. 2021 Jun 5;21:259. doi: 10.1186/s12870-021-02997-5 (PMC8178920; doi:10.1186/s12870-021-02997-5)
Supplement: Supplementary file 7 — Additional file 7: Supplemental file 1. Plant growth to 40 days after emergence (experiment MZ66). Workbook contains raw and processed phenotypic data from maize plants under lowN, lowP and lowNP until 40 days after emergence. [file 12870_2021_2997_MOESM7_ESM.xlsx]

## Sheet: MZ66_Overview
MZ66: Growth of maize seedlings to 40 days after emergence under different N and P treatment
Torres-Rodriguez et al. 2021
Maize line:	W22
Growth conditions:	PVC tubes (15 cm diameter; 1m tall) using sand as a substrate in a greenhouse
Nitrogen (N) levels:	High (1750 µM); Low (157.5 µM)
Phosphorus (P) levels:	High (333 µM); Low (10 µM)
Days until harvest:	40 days after emerge (DAE)
Data collected:	Phenotypic traits (see below)
Tab name	Description
MZ66_Raw_Data	Raw data collected from the experiment in 1m tubes under Full, LowN, LowP and LowNP treatment at 40DAE
MZ66_Growth_Analysis	Growth analysis of treatment effect on non-destructive traits collected at 10 to 40 DAE
MZ66_Endpoint_Analysis	Analysis of treatment effect on traits collected after harvesting at 40 DAE
MZ66_Giaroots_Analysis	Analysis of treatment effect on Giaroots software features of roots images at 40 DAE
MZ66_Ionomics_Analysis	Analysis of treatment effect on destructive measurement of leaf (40 DAE) ion concentration by ICP-MS
Design:	Description
ID	Identification of the tube within experiment
N_code	Symbol of N level
P_code	Symbol of P level
Treatment	Treatment
N_level	Level of nitrogen in the medium (µM)
P_level	Level of phosphorus in the medium (µM)
Growth:
LN_"X"	Leaf number. X means the day number after emergence
LL"Y"_"X"	Leaf length. Y means the number of leaf, X means the day number after emergence (cm)
LW"Y"_"X"	Leaf width. Y means the number of leaf, X means the day number after emergence (cm)
LA"Y"_"X"	Leaf area per leaf. Y means the number of leaf, X means the day number after emergence (cm2)
SH_"X"	Stem height. X means the day number after emergence (cm)
SW_"X"	Stem width. X means the day number after emergence (cm)
TLA_"X"	Total leaf area. X means the day number after emergence (cm2)
SLA_"X"	Square root total leaf area. X means the day number after emergence (cm)
Endpoint:
Growth	Slope of linear fit of SLA no days
Stem_FW	Stem fresh weight (g)
L"Y"_FW	Leaf fresh weight. Y means the number of leaf (g)
SFW_sum	Shoot fresh weight (calculated from other organs fresh weights) (g)
SFW	Shoot fresh weight (g)
L"Y"_DW	Leaf dry weight. Y means the number of leaf (g)
RFW	Root fresh weight (g)
PR	Primary root fresh weight (g)
CR	Longest crown root fresh weight (g)
WN	Crown root whorl number
CN	Crown root number
CFW	Crown fresh weight (g)
CN1	Total fresh weight (g)
RS_FW	Root/shoot ratio fresh weight
CDW	Crown dry weight (g)
RSFW_1	Root segment fresh weight from 0 to 15 cm depth (g)
RSFW_2	Root segment fresh weight from 15 to 30 cm depth (g)
RSFW_3	Root segment fresh weight from 30 to 45 cm depth (g)
RSFW_4	Root segment fresh weight from 45 to 60 cm depth (g)
RSFW_5	Root segment fresh weight from 60 to 75 cm depth (g)
RSFW_6	Root segment fresh weight from 75 to 100 cm depth (g)
RSDW_1	Root segment dry weight from 0 to 15 cm depth (g)
RSDW_2	Root segment dry weight from 15 to 30 cm depth (g)
RSDW_3	Root segment dry weight from 30 to 45 cm depth (g)
RSDW_4	Root segment dry weight from 45 to 60 cm depth (g)
RSDW_5	Root segment dry weight from 60 to 75 cm depth (g)
RSDW_6	Root segment dry weight from 75 to 100 cm depth (g)
RDW	Root dry weight (g)
SDW	Shoot dry weight (g)
TDW	Total dry weight (g)
RS_DW	Root/shoot ratio dry weight
RSD	Root system depth (cm)
SRD	Specific root depth (cm/g)
GiaRoots (see Galkovskyi et al. 2012)
ARW	Average root width
EAR	Ellipse axis ratio
MaxNR	Maximum number of roots
MEA	Major ellipse axis
MinEA	Minor ellipse axis
MNR	Median number of roots
NB	Network bushiness
NCA	Network convex area
NCC	Number of connected components
ND	Network depth
NetA	Network area
NL	Network length
NLD	Network length distribution
NP	Network perimeter
NS	Network solidity
NSA	Network surface area
NV	Network volume
NW	Network width
NWDR	Network width to depth ratio
SRL	Specific root length
Ionomics
Al	Aluminium leaf ion concentration (ppm)
As	Arsenic leaf ion concentration (ppm)
B	Boron leaf ion concentration (ppm)
Ca	Calcium leaf ion concentration (ppm)
Cd	Cadmium leaf ion concentration (ppm)
Co	Cobalt leaf ion concentration (ppm)
Cu	Copper leaf ion concentration (ppm)
Fe	Iron leaf ion concentration (ppm)
K	Potassium leaf ion concentration (ppm)
Mg	Magnesium leaf ion concentration (ppm)
Mn	Manganese leaf ion concentration (ppm)
Mo	Molybdenum leaf ion concentration (ppm)
Na	Sodium leaf ion concentration (ppm)
Ni	Nickel leaf ion concentration (ppm)
P	Phosphorus leaf ion concentration (ppm)
Rb	Rubidium leaf ion concentration (ppm)
S	Sulfur leaf ion concentration (ppm)
Se	Selenium leaf ion concentration (ppm)
Sr	Strontium leaf ion concentration (ppm)
Zn	Zinc leaf ion concentration (ppm)
MZ66_Analysis	Description
Trait	Trait
Full	Model coefficeint Full nutrient treatment
LowN	Model coefficeint Low nitrogen treatment
LowP	Model coefficeint Low phosphorus treatment
LowNP	Model coefficeint combined low nitrogen treatment and low phosphorus treatment
Full_SE	Full nutrient treatment model coefficeint standard error
LowN_SE	Low nitrogen treatment model coefficeint standard error
LowP_SE	Low phosphorus treatment model coefficeint standard error
LowNP_SE	Combined low nitrogen treatment and low phosphorus treatment model coefficeint standard error
P_KW	p-value from Kruskal-Wallis test
P_LM	p-value from linear model
Adj.p	Adjusted p-value for multiple testing using the Bonferroni method
Sig	Significance level (*** p <0.001, ** p <0.01, * p <0.05, . p<0.1)

## Sheet: MZ66_Raw_Data
ID	N_code	P_code	Treatment	N_level	P_level	LN_10	LN_15	LN_20	LN_25	LN_30	LN_35	LN_40	LL1_10	LL1_15	LL1_20	LL1_25	LL1_30	LL1_35	LL1_40	LL2_10	LL2_15	LL2_20	LL2_25	LL2_30	LL2_35	LL2_40	LL3_10	LL3_15	LL3_20	LL3_25	LL3_30	LL3_35	LL3_40	LL4_10	LL4_15	LL4_20	LL4_25	LL4_30	LL4_35	LL4_40	LL5_10	LL5_15	LL5_20	LL5_25	LL5_30	LL5_35	LL5_40	LL6_10	LL6_15
MZ66003	N3	P3	Full	1750	333	3	4	5	6	7	8	9	4.6	4.7	4.5	4.5	4.8	0	0	10.5	10.4	10.1	10.2	10.3	10.3	10.1	11.3	13.4	13.5	13.7	13.9	13.6	13.5	NA	11.3	17	17.5	17.6	18	17.7	NA	NA	15.5	30	30.5	30.5	30.4	NA	NA
MZ66004	N3	P3	Full	1750	333	3	3	4	6	7	7	9	4.6	4.1	4.5	4.5	4.8	0	0	10.5	10.1	9.7	10.2	10.3	10.1	11.2	10.1	13.4	13.5	13.4	12.9	13.3	13.3	NA	NA	15.5	16.1	16.1	15.6	15.2	NA	NA	NA	24	26.2	26.7	26.9	NA	NA
MZ66006	N3	P3	Full	1750	333	2	3	4	5	6	7	8	4.6	4.6	4.4	4.5	4.6	4.6	0	9	9.1	9.1	9.2	9.2	9.2	0	NA	12	12.2	11.5	12.2	12	12	NA	NA	15.6	16.1	16	15.6	15.8	NA	NA	NA	22	29	28.6	29.1	NA	NA
MZ66010	N1	P1	LowNP	157.5	10	2	3	3	4	5	6	7	4.7	4.5	4.3	0	0	0	0	9.6	9.4	9.5	9	9.2	9.3	0	NA	10.7	11.4	11.3	11.6	11.3	11.2	NA	NA	NA	11.5	11.7	12	11.6	NA	NA	NA	NA	10.7	13.8	14.1	NA	NA
MZ66012	N1	P1	LowNP	157.5	10	2	3	4	4	5	6	7	3.8	3.9	3.7	0	0	0	0	8.5	8.7	8.3	8.5	9	8.5	0	NA	11.6	11.6	11.7	12	12.1	11.8	NA	NA	12.1	13.5	13.5	13	13.1	NA	NA	NA	NA	16.2	17.1	17.2	NA	NA
MZ66026	N3	P1	LowP	1750	10	2	3	4	5	6	7	7	4.2	4.4	4.4	4.4	0	0	0	9	9.1	9.1	8.5	9	0	0	NA	11.4	11.3	11.5	11.5	11.5	15.5	NA	NA	15.1	15.7	16	15.1	24.9	NA	NA	NA	22.2	25	25.2	28.6	NA	NA
MZ66030	N1	P3	LowN	157.5	333	2	2	3	4	5	6	7	4.5	4.4	4.2	0	0	0	0	9.6	9.7	9.1	9	9.5	9.2	9.4	NA	NA	12.8	12.3	12.4	11.4	12.6	NA	NA	NA	11.2	13.1	13.1	13	NA	NA	NA	NA	10.8	16.1	17	NA	NA
MZ66032	N1	P3	LowN	157.5	333	3	3	3	4	5	6	7	5.1	4.7	4.7	0	0	0	0	11	11	11	11.7	10.5	10.8	0	11.1	13.5	13.5	15.8	13.7	14.3	14.4	NA	NA	NA	13	14.7	14.5	14.2	NA	NA	NA	NA	15	16.1	16	NA	NA
MZ66037	N1	P3	LowN	157.5	333	2	3	4	4	5	6	7	5.1	5	4.8	0	0	0	0	11.8	11.1	10.6	11.3	11.5	11.2	0	NA	14.2	15.1	15.2	15.3	15.2	15.7	NA	NA	12	15.5	15.7	15.3	15.5	NA	NA	NA	NA	15.8	17.6	17.8	NA	NA
MZ66047	N3	P3	Full	1750	333	2	3	4	5	6	8	9	4.4	4.1	3.8	4.5	4.2	4.3	0	9.4	9.1	9	9.4	9.5	9.5	9.6	NA	13	13.6	13.8	13.6	13.8	13.6	NA	NA	17.8	18.8	18.2	18.1	18.4	NA	NA	NA	25.7	19.1	28.8	29.2	NA	NA
MZ66051	N3	P3	Full	1750	333	2	4	5	6	7	7	9	5	5.1	4.6	5	5	0	0	11	11.3	10.6	11	10.8	11	0	NA	15.2	14.9	15.5	15	14.8	15	NA	13.3	21.5	21.7	21.5	21.9	21.1	NA	NA	18.5	35.5	35.4	34.7	35.4	NA	NA
MZ66060	N1	P1	LowNP	157.5	10	2	3	3	4	5	6	7	4.2	4	0	0	0	0	0	9.3	8.7	9	9	9	9.2	8.6	NA	11.1	10.5	11.7	12	11.3	11.6	NA	NA	NA	11.7	12.1	11.8	12	NA	NA	NA	NA	11.1	13.9	14	NA	NA
MZ66062	N1	P1	LowNP	157.5	10	2	4	4	5	5	6	7	5.9	0	0	0	0	0	0	9.4	6.4	6.1	0	9.6	9.6	0	NA	9.7	9.6	9.7	11.7	11.8	11.7	NA	11	11.5	11.7	14.6	14.7	14.7	NA	NA	NA	13.9	13.4	16.2	16	NA	NA
MZ66063	N1	P1	LowNP	157.5	10	2	3	3	4	5	5	7	6	3.9	0	0	0	0	0	7	8.9	8.2	9.7	9	9	9	NA	10.8	11.6	12	11.5	11.7	11.5	NA	NA	NA	11.9	12.1	14	12	NA	NA	NA	NA	11.3	15	14.1	NA	NA
MZ66064	N3	P1	LowP	1750	10	2	3	5	5	6	7	8	4.1	4.4	4.2	4.2	4	0	0	11.2	10.6	9.9	10.6	10.5	0	0	NA	15.6	15.6	15.7	15.5	15.6	15.5	NA	NA	20.2	21	21.1	20.1	20.4	NA	NA	16.3	28.7	32	31.4	32	NA	NA
MZ66065	N3	P1	LowP	1750	10	2	3	4	5	6	7	8	4	3.8	3.5	4.2	3.8	0	0	10	10.2	9.2	9.5	9.2	9.5	0	NA	13.3	12.4	13.1	13.2	13.4	13	NA	NA	18	18.5	18.2	18.1	18.4	NA	NA	NA	16.7	16.6	16.2	19	NA	NA
MZ66072	N3	P1	LowP	1750	10	2	3	4	5	6	6	7	3.5	3.6	4.1	3.5	3.4	0	0	8.2	8.5	8.3	8.2	8.6	8.2	0	NA	11.4	14.5	11.6	11.7	11.7	10.8	NA	NA	19	18.8	19.5	19.4	19	NA	NA	NA	22.1	25.2	25.6	25.1	NA	NA
MZ66073	N3	P1	LowP	1750	10	3	3	4	5	6	6	6	1.6	0	0	0	0	0	7.2	7.2	7.1	7.5	7.6	7.4	7.5	12.1	9.2	11.7	11.8	8.8	12	12.2	14	NA	NA	14.3	14.3	14.1	14.2	19.8	NA	NA	NA	16.2	19.1	19.5	23.5	NA	NA
MZ66078	N3	P1	LowP	1750	10	3	4	5	6	6	7	8	4.6	4.6	4.7	4.8	0	0	0	11.4	8.3	11.1	12.7	11.3	11.2	0	12	14.8	15.2	15	15.8	15.2	15.2	NA	12.6	19.7	20	19.1	19.8	19.2	NA	NA	19	29	30.2	30	29.8	NA	NA
MZ66079	N3	P1	LowP	1750	10	2	3	4	5	6	7	8	3.3	3.8	3.7	3.8	3.9	0	0	8.2	8.2	8.1	8.2	7.9	8.1	0	NA	10.6	10.3	10.9	11	11	11	NA	NA	19.1	19.6	19.4	19.5	19.5	NA	NA	NA	22.8	26.8	27.5	27.7	NA	NA
MZ66090	N1	P3	LowN	157.5	333	3	3	4	4	5	6	7	4.3	4.1	0	0	0	0	0	10.6	10.4	10.5	10.6	0	0	0	12.5	11.6	14.5	14.4	14.3	14.5	14	NA	NA	11.5	13	13.2	13.7	15.5	NA	NA	NA	NA	13	14.7	14	NA	NA
MZ66097	N3	P3	Full	1750	333	2	3	5	6	7	8	8	3.6	3.6	3.7	3.9	4.1	0	0	8.5	8.6	8.8	8.7	8.5	8.6	8.1	NA	12.3	12.5	12.5	12.5	12.5	12.4	NA	NA	17.2	17.4	17	17.3	17.2	NA	NA	15	26.9	27.2	27.3	27.1	NA	NA
MZ66101	N1	P1	LowNP	157.5	10	3	3	4	4	6	7	8	3.3	0	0	0	0	0	0	9.2	9.5	9.2	9.3	9	0	0	12.6	14	13.6	14.2	14	13.5	14.1	NA	NA	12.5	13.8	13.2	12.1	12.3	NA	NA	NA	NA	13.5	14.1	14.1	NA	NA
MZ66102	N1	P1	LowNP	157.5	10	3	3	4	4	5	6	7	3.6	0	0	0	0	0	0	8.1	8	7.8	8.4	7.7	0	0	10.7	12.5	11.9	12.2	12	12	12.3	NA	NA	12.6	13.3	13.2	12.5	13	NA	NA	NA	NA	13.4	13.6	13.8	NA	NA
MZ66105	N1	P1	LowNP	157.5	10	2	2	3	5	5	5	7	4.3	4.2	4.5	0	0	0	0	9.2	9.5	9.2	9.2	9.2	9.4	8.3	NA	NA	11.6	11.9	11.6	11.2	12	NA	NA	NA	11.2	12.4	13.3	12.8	NA	NA	NA	10.5	10.9	16.6	16.7	NA	NA
MZ66107	N1	P1	LowNP	157.5	10	2	2	3	4	4	5	6	3.8	3.9	3.7	0	0	0	0	7.7	8.1	7.8	8.3	7.8	8.2	8.5	NA	NA	8.4	10	10.1	10.1	10.5	NA	NA	NA	12.8	13.4	13.5	13.2	NA	NA	NA	NA	NA	15.5	17.1	NA	NA
MZ66108	N1	P1	LowNP	157.5	10	3	3	4	4	5	6	8	3.6	3.5	0	0	0	0	0	9.6	9.6	9.7	9.6	10	0	0	11.9	13.9	14.3	14	14	13.8	13.7	NA	NA	12.6	14.1	14.1	14.2	14.5	NA	NA	NA	NA	14.5	16	15.4	NA	NA
MZ66109	N1	P1	LowNP	157.5	10	2	3	3	3	4	5	6	3.8	4	0	0	0	0	0	8.7	8.7	8.7	9	8.5	8.6	8.6	NA	10.7	11.6	11.6	11.5	11.6	11.5	NA	NA	NA	NA	10.2	10	10.5	NA	NA	NA	NA	NA	10.5	11.2	NA	NA
MZ66110	N1	P1	LowNP	157.5	10	2	3	3	4	5	6	7	4.5	4.2	0	0	0	0	0	9	9.4	9.2	9.1	9.3	9	9.1	NA	11.2	10.4	12.2	12.7	12.4	12.2	NA	NA	NA	11.5	12.1	12	11.6	NA	NA	NA	NA	11	13	13.1	NA	NA
MZ66113	N1	P1	LowNP	157.5	10	2	3	3	4	4	6	6	4.1	4	0	0	0	0	0	8	8	8.5	8.1	8.1	8.2	8.7	NA	10	9.6	10	11.2	10.4	10.5	NA	NA	NA	10.5	11.2	10.7	10.6	NA	NA	NA	NA	NA	14.4	13.5	NA	NA
MZ66118	N3	P1	LowP	1750	10	2	3	4	4	5	6	6	3.6	3.6	3.7	3.6	3.8	0	0	8.2	8.8	8.5	8.3	8.5	8.5	8.5	NA	10.3	11.2	11.3	11.4	10.7	11	NA	NA	11.6	14.3	14.5	14.7	14.3	NA	NA	NA	NA	17.5	19.7	20.3	NA	NA
MZ66123	N3	P1	LowP	1750	10	3	3	4	5	6	7	8	4.6	4.4	4.5	4.6	4.6	4.6	0	10.7	10.6	10.7	10.2	10.5	10.7	10.5	12.9	15.5	15.7	15.2	15.3	15.3	15.3	NA	NA	17	17	17.2	17.4	17.3	NA	NA	NA	23	24	24.4	24.7	NA	NA
MZ66128	N1	P3	LowN	157.5	333	3	3	4	4	5	6	7	3.6	0	0	0	0	0	0	8.5	8	8.6	8.6	8.6	0	0	13.1	13.6	14.8	14.3	14.7	15.1	16.1	NA	NA	13.7	14.5	15	14.4	15.4	NA	NA	NA	NA	13.4	14.2	15.6	NA	NA
MZ66139	N3	P3	Full	1750	333	2	2	3	5	6	7	8	4.4	4.1	4.7	8.2	4.2	4.6	4.2	9.3	9.4	9.5	3.6	9.5	9.6	9.4	NA	NA	13	12.6	12.7	12.2	12.5	NA	NA	NA	18.4	18.1	18.3	18	NA	NA	NA	15.4	28.2	28.1	27.5	NA	NA
[truncated: 269 more columns]

## Sheet: MZ66_Growth_Analysis
Trait	Full	LowN	LowP	LowNP	Full_SE	LowN_SE	LowP_SE	LowNP_SE	P_KW	Adj.p	Sig
LN_10	2.34163	2.6128	2.35064	2.19944	0.195989	0.224113	0.219531	0.198655	0.524273	1
LN_15	3.12221	2.81016	3.11204	2.95051	0.227733	0.260413	0.255089	0.230832	0.533935	1
LN_20	4.17865	3.50333	4.03908	3.20915	0.236836	0.270822	0.265285	0.240058	0.005766	0.484346
LN_25	5.58625	4.03227	5.00795	4.08438	0.194966	0.222944	0.218386	0.197619	3.63e-05	0.003052	**
LN_30	6.64213	5.09475	5.99032	4.9469	0.189212	0.216364	0.211941	0.191787	1.49e-05	0.001253	**
LN_35	7.48474	6.06127	6.74413	5.83956	0.241824	0.276525	0.270872	0.245114	8.08e-05	0.006791	**
LN_40	8.56386	7.03313	7.33887	6.95164	0.284932	0.32582	0.319159	0.288809	0.001039	0.087286	.
LA1_10	4.61216	4.33233	4.02923	4.14982	0.403568	0.46148	0.452046	0.409059	0.202944	1
LA1_15	4.5752	3.91033	4.20507	3.66559	0.643619	0.735979	0.720933	0.652376	0.19104	1
LA1_20	4.9803	3.48772	4.77942	2.49587	0.650263	0.743576	0.728375	0.65911	0.004637	0.389476
LA1_25	4.6592	-0.00863	3.39657	0.047799	0.394233	0.450805	0.441589	0.399597	4.19e-06	0.000352	***
LA1_30	4.10937	-0.13638	2.01697	-0.11366	0.397956	0.455063	0.44576	0.403371	9.61e-06	0.000807	***
LA1_35	1.64576	-0.18533	0.302721	-0.19218	0.558566	0.638721	0.625663	0.566166	0.040515	1
LA1_40	0.32977	-0.22862	0.163731	-0.3479	0.428896	0.490442	0.480416	0.434731	0.501345	1
LA2_10	10.0569	9.70074	9.00892	7.97692	0.833599	0.953221	0.933734	0.844941	0.027061	1
LA2_15	9.29211	9.12488	8.95304	7.8267	0.901892	1.03131	1.01023	0.914163	0.141796	1
LA2_20	9.40527	9.76526	8.73204	7.84706	0.773125	0.884069	0.865996	0.783644	0.087732	1
LA2_25	8.67767	9.26159	8.85078	7.38402	1.1382	1.30154	1.27493	1.15369	0.28778	1
LA2_30	10.1096	7.98903	9.44039	8.70382	0.944429	1.07995	1.05788	0.957279	0.142593	1
LA2_35	9.63354	6.42245	7.04694	6.75501	1.66883	1.90831	1.8693	1.69154	0.055554	1
LA2_40	6.01413	0.741792	2.12215	3.05845	1.82253	2.08407	2.04146	1.84733	0.153383	1
LA3_10	3.39597	5.3325	3.4958	1.58814	2.02113	2.31116	2.26391	2.04862	0.581835	1
LA3_15	12.1894	11.1752	12.7782	8.68289	2.17486	2.48695	2.43611	2.20445	0.044689	1
LA3_20	13.5533	14.5506	12.5065	9.9937	1.11441	1.27433	1.24828	1.12957	0.003397	0.285379
LA3_25	13.2061	14.2326	11.4272	10.3634	1.25211	1.43179	1.40251	1.26914	0.039522	1
LA3_30	13.1296	14.2285	11.9976	10.4333	1.03921	1.18833	1.16404	1.05335	0.018587	1
LA3_35	13.105	13.5384	11.5236	9.78093	1.06103	1.21328	1.18848	1.07546	0.021616	1
LA3_40	13.3796	14.8223	12.3103	10.7406	1.04054	1.18986	1.16554	1.0547	0.009243	0.776439
LA4_10	0	0	0	0	0	0	0	0	NaN	1
LA4_15	3.46273	-0.37408	0.96703	0.205225	2.05258	2.34712	2.29914	2.0805	0.400006	1
LA4_20	17.1038	7.07411	16.9547	3.32034	2.86189	3.27257	3.20567	2.90083	0.000526	0.044208	*
LA4_25	20.2067	13.608	17.3858	9.33149	1.73182	1.98033	1.93985	1.75538	0.000218	0.01833	*
LA4_30	20.5488	15.4392	17.7115	11.3768	1.5151	1.73251	1.69709	1.53571	0.000213	0.017856	*
LA4_35	20.2935	15.6835	17.5703	11.0498	1.45272	1.66119	1.62723	1.47249	0.000156	0.01314	*
LA4_40	20.5586	16.8373	21.0469	11.6264	1.37023	1.56686	1.53483	1.38887	6.23e-05	0.00523	**
LA5_10	0	0	0	0	0	0	0	0	NaN	1
LA5_15	0	0	0	0	0	0	0	0	NaN	1
LA5_20	7.27573	-1.22895	3.12182	-1.94556	3.36924	3.85273	3.77397	3.41508	0.058683	1
LA5_25	38.7802	-0.12375	27.9132	1.42188	4.48843	5.13252	5.0276	4.5495	1.31e-05	0.0011	**
LA5_30	45.7263	15.837	36.5178	11.3296	3.92893	4.49273	4.40088	3.98238	1.42e-05	0.001191	**
LA5_35	46.7041	17.5949	35.2674	15.6114	3.08596	3.52879	3.45665	3.12794	2.52e-05	0.00212	**
LA5_40	45.9511	16.1176	58.5863	9.76889	18.653	21.3297	20.8936	18.9068	9.93e-06	0.000834	***
LA6_10	0	0	0	0	0	0	0	0	NaN	1
LA6_15	0	0	0	0	0	0	0	0	NaN	1
LA6_20	0	0	0	0	0	0	0	0	NaN	1
LA6_25	17.7558	-0.24003	2.79203	-0.8835	4.50185	5.14787	5.04263	4.5631	0.005202	0.436931
LA6_30	63.1362	1.70172	33.533	2.50006	5.74429	6.56859	6.43431	5.82244	3.73e-06	0.000313	***
LA6_35	80.796	14.7753	46.2327	10.4143	5.36596	6.13598	6.01054	5.43897	5.17e-06	0.000434	***
LA6_40	80.1697	20.6218	49.0595	20.1551	5.14066	5.87835	5.75817	5.2106	1.75e-05	0.001468	**
LA7_10	0	0	0	0	0	0	0	0	NaN	1
LA7_15	0	0	0	0	0	0	0	0	NaN	1
LA7_20	0	0	0	0	0	0	0	0	NaN	1
LA7_25	0	0	0	0	0	0	0	0	NaN	1
LA7_30	23.5143	1.81829	2.44232	2.27907	4.42657	5.06178	4.9583	4.4868	0.000745	0.06258	.
LA7_35	81.141	1.52995	25.9726	2.24479	5.41815	6.19565	6.06899	5.49186	8.77e-06	0.000736	***
LA7_40	116.677	15.0175	41.6149	11.775	7.29331	8.33989	8.1694	7.39253	0.000151	0.012678	*
LA8_10	0	0	0	0	0	0	0	0	NaN	1
LA8_15	0	0	0	0	0	0	0	0	NaN	1
LA8_20	0	0	0	0	0	0	0	0	NaN	1
LA8_25	0	0	0	0	0	0	0	0	NaN	1
LA8_30	0	0	0	0	0	0	0	0	NaN	1
LA8_35	17.1348	-0.43137	-0.91186	-0.90866	4.65967	5.32834	5.21941	4.72307	0.006462	0.542835
LA8_40	88.8424	-2.91716	10.3265	-2.63216	6.87964	7.86687	7.70605	6.97325	3.26e-05	0.002739	**
SH_10	1.71376	2.0227	1.91697	1.74817	0.334631	0.38265	0.374828	0.339184	0.854382	1
SH_15	3.41242	3.34807	3.43128	2.81765	0.386018	0.441411	0.432387	0.39127	0.232271	1
SH_20	5.75584	4.09017	5.58652	3.83281	0.475832	0.544114	0.532991	0.482306	0.000125	0.010514	*
SH_25	8.70577	4.2756	7.25133	4.14009	0.378712	0.433058	0.424205	0.383865	9.31e-06	0.000782	***
SH_30	11.904	6.0447	9.16216	6.16813	0.428258	0.489713	0.479701	0.434084	1.11e-05	0.000931	***
SH_35	13.5324	6.87655	9.35282	6.39848	0.41574	0.475398	0.46568	0.421396	5.93e-06	0.000498	***
SH_40	16.1158	7.46042	9.62552	7.60308	0.453066	0.51808	0.507489	0.45923	2.73e-05	0.002293	**
SW_10	0.50246	0.548726	0.610588	0.69229	0.15886	0.181656	0.177943	0.161021	0.083185	1
SW_15	0.349478	0.595186	0.298552	0.281321	0.104358	0.119334	0.116894	0.105778	0.116772	1
SW_20	0.43887	0.350801	0.374359	0.303714	0.033911	0.038778	0.037985	0.034373	0.016156	1
SW_25	0.565529	0.381098	0.503258	0.31898	0.033629	0.038455	0.037669	0.034087	3.81e-05	0.003199	**
SW_30	0.718952	0.451894	0.606599	0.416379	0.040293	0.046075	0.045133	0.040841	2.7e-05	0.002272	**
SW_35	0.893375	0.473272	0.643573	0.464879	0.030977	0.035422	0.034698	0.031398	6.46e-06	0.000543	***
SW_40	0.958335	0.439839	0.671921	0.436698	0.044554	0.050948	0.049907	0.045161	3.62e-06	0.000304	***
SLA_10	4.19408	4.38164	3.96441	3.65003	0.311126	0.355773	0.3485	0.315359	0.137596	1
SLA_15	5.33844	4.82819	5.15025	4.50903	0.390502	0.446539	0.43741	0.395815	0.091919	1
SLA_20	7.16088	5.82234	6.72462	4.71404	0.464681	0.531363	0.5205	0.471003	0.000222	0.018645	*
SLA_25	10.0025	6.08312	8.23572	5.36029	0.582542	0.666136	0.652519	0.590468	3.38e-05	0.002841	**
SLA_30	13.3743	7.43978	10.5269	6.63031	0.623145	0.712567	0.698	0.631624	9.61e-06	0.000807	***
SLA_35	16.4754	8.32494	11.8617	7.45609	0.622333	0.711637	0.697089	0.6308	4.42e-06	0.000371	***
SLA_40	19.9032	9.15121	13.5541	8.35196	1.02189	1.16853	1.14464	1.03579	7.18e-06	0.000603	***

## Sheet: MZ66_Endpoint_Analysis
Trait	Full	LowN	LowP	LowNP	Full_SE	LowN_SE	LowP_SE	LowNP_SE	P_KW	Adj.p	Sig
Growth	0.451706	0.250869	0.33959	0.221776	0.020699	0.02367	0.023186	0.020981	8.47e-06	0.000424	***
Stem_FW	10.7242	1.21282	3.40617	1.07279	0.584408	0.66827	0.654608	0.592359	5.48e-06	0.000274	***
L1_FW	0.102467	0.05053	0.082526	0.049506	0.017729	0.020273	0.019858	0.01797	0.024543	1
L2_FW	0.194192	0.122423	0.113605	0.114486	0.02547	0.029125	0.02853	0.025817	0.026552	1
L3_FW	0.263494	0.20267	0.16603	0.164075	0.028983	0.033142	0.032464	0.029377	0.008616	0.430809
L4_FW	0.619714	0.297237	0.480053	0.263165	0.058184	0.066534	0.065174	0.058976	1.96e-05	0.000978	***
L5_FW	1.21101	0.345298	0.835676	0.360345	0.073677	0.084249	0.082527	0.074679	8.56e-06	0.000428	***
L6_FW	1.87272	0.395105	0.942374	0.42463	0.10797	0.123463	0.120939	0.109439	8.7e-06	0.000435	***
L7_FW	1.7136	0.031368	0.367779	-0.10565	0.167767	0.191841	0.187919	0.170049	0.000204	0.010178	*
L8_FW	0.906566	-0.26574	-0.26868	-0.39976	0.164113	0.187664	0.183827	0.166346	0.00019	0.0095	**
L9_FW	0.300856	-0.13901	-0.21765	-0.20345	0.120662	0.137977	0.135156	0.122304	0.006462	0.323116
SFW.sum.	17.9088	2.2527	5.90787	1.74013	0.960504	1.09834	1.07588	0.973572	5.26e-06	0.000263	***
SFW	18.5508	2.4755	6.14475	1.91089	1.00944	1.1543	1.1307	1.02318	5.72e-06	0.000286	***
L1_DW	0.018462	0.010592	0.016141	0.010095	0.002497	0.002855	0.002797	0.002531	0.003185	0.159241
L2_DW	0.030911	0.0217	0.025735	0.019366	0.002911	0.003328	0.00326	0.00295	0.004349	0.21744
L3_DW	0.058567	0.052994	0.084638	0.055286	0.01648	0.018845	0.01846	0.016704	0.013605	0.680229
L4_DW	0.117637	0.025524	0.037466	0.011438	0.023936	0.027371	0.026811	0.024262	2.91e-05	0.001454	**
L5_DW	0.267833	0.157984	0.357323	0.231805	0.054036	0.061791	0.060527	0.054772	0.000151	0.00754	**
L6_DW	0.28751	0.067657	0.157658	0.074099	0.018069	0.020662	0.02024	0.018315	2.83e-05	0.001416	**
L7_DW	0.287879	0.064281	0.089131	0.013234	0.029398	0.033616	0.032929	0.029798	0.000259	0.012968	*
L8_DW	0.232796	-0.01691	-0.00323	-0.02802	0.031438	0.035949	0.035214	0.031866	0.000103	0.005173	**
L9_DW	0.051318	-0.02378	-0.03724	-0.03458	0.020404	0.023332	0.022855	0.020682	0.006462	0.323116
RFW	18.0738	5.16616	10.1273	3.62457	1.3551	1.54955	1.51788	1.37353	7.35e-06	0.000368	***
PR	6.17204	2.7161	3.68771	2.74698	0.671314	0.767647	0.751954	0.680447	0.003171	0.158556
CR	0.919458	0.750259	0.848911	0.486098	0.174652	0.199714	0.195631	0.177028	0.021412	1
WN	4.28376	3.71817	4.46989	3.62124	0.23061	0.263702	0.258311	0.233747	0.00482	0.240982
CN	15.1691	11.7815	14.9797	11.475	0.783035	0.895401	0.877096	0.793689	0.000308	0.015399	*
CFW	1.74032	0.458826	1.10426	0.453565	0.138822	0.158743	0.155498	0.140711	1.68e-05	0.000842	***
CN1	35.9826	7.41886	16.0352	5.36469	2.20804	2.5249	2.47328	2.23808	4.03e-06	0.000201	***
RS_FW	0.932777	2.02279	1.56188	1.80795	0.133822	0.153025	0.149897	0.135643	0.000282	0.014076	*
CDW	0.21435	0.09037	0.218074	0.099418	0.030939	0.035379	0.034656	0.03136	0.003487	0.174337
RSFW_1	6.16433	1.91954	3.55876	1.38959	0.612896	0.700846	0.686519	0.621235	3.19e-05	0.001593	**
RSFW_2	4.64159	1.27658	2.81093	0.49057	0.500499	0.57232	0.56062	0.507308	9e-06	0.00045	***
RSFW_3	3.92241	1.15178	1.64754	0.450837	0.408267	0.466853	0.457309	0.413822	4.19e-05	0.002097	**
RSFW_4	1.22639	0.27343	0.724005	0.579984	0.247553	0.283077	0.27729	0.250921	0.119164	1
RSFW_5	0.343373	0.02759	0.213054	0.195823	0.107702	0.123157	0.120639	0.109167	0.330112	1
RSFW_6	0.035346	0.058421	0.068736	0.064192	0.029375	0.033591	0.032904	0.029775	0.749502	1
RSDW_1	0.546928	0.188604	0.335226	0.151391	0.054663	0.062507	0.061229	0.055407	3.56e-05	0.001778	**
RSDW_2	0.349816	0.119134	0.261288	0.071848	0.037449	0.042823	0.041948	0.037959	1.33e-05	0.000665	***
RSDW_3	0.262733	0.032598	0.130148	0.024843	0.026042	0.029779	0.029171	0.026397	1.4e-05	0.000698	***
RSDW_4	0.090847	0.043194	0.079141	0.053765	0.019209	0.021965	0.021516	0.01947	0.296085	1
RSDW_5	0.038389	0.001409	0.01382	0.010197	0.013109	0.014991	0.014684	0.013288	0.484175	1
RSDW_6	0.003126	0.004188	0.007246	0.0061	0.002558	0.002925	0.002865	0.002593	0.78672	1
RDW	1.46262	0.506645	1.01547	0.470348	0.10192	0.116546	0.114163	0.103307	1.49e-05	0.000743	***
SDW	2.21985	0.570636	1.22097	0.632055	0.168272	0.192419	0.188485	0.170561	8.89e-05	0.004446	**
TDW	3.68247	1.07728	2.23644	1.1024	0.249455	0.285252	0.279421	0.252849	1.88e-05	0.000939	***
RS_DW	0.64366	1.14651	1.04203	0.993107	0.159889	0.182833	0.179095	0.162064	0.022571	1
RSD	73.611	72.1944	78.9077	84.5352	6.56819	7.51073	7.35719	6.65756	0.497256	1
SRD	5.02118	13.3673	9.48941	19.117	1.44359	1.65075	1.617	1.46323	1.20654e-05	0.000603	***

## Sheet: MZ66_Giaroots_Analysis
Trait	Full	LowN	LowP	LowNP	Full_SE	LowN_SE	LowP_SE	LowNP_SE	P_KW	Adj.p	Sig
ARW	0.098281	0.102429	0.105336	0.102481	0.002912	0.00333	0.003262	0.002951	0.397417	1
EAR	0.464463	0.360515	0.396783	0.289399	0.032447	0.037103	0.036345	0.032888	0.000811	0.016216	*
MaxNR	35.4515	18.5107	22.0744	11.2748	2.82025	3.22495	3.15903	2.85862	0.00052	0.010407	*
MEA	51.6503	51.694	55.4474	61.8368	4.38067	5.00929	4.90689	4.44027	0.083064	1
MinEA	23.2317	18.3941	20.3088	17.6989	1.38966	1.58907	1.55659	1.40856	0.02502	0.500405
MNR	22.8974	12.5713	15.8074	7.67897	2.24109	2.56268	2.5103	2.27158	0.000134	0.002685	**
NB	1.61622	1.55145	1.37325	1.6376	0.15814	0.180833	0.177137	0.160292	0.401104	1
NCA	1172.48	1008.21	1150.98	1055.97	126.542	144.701	141.743	128.264	0.569022	1
NCC	4.10427	4.96511	4.55325	4.10187	0.806365	0.922079	0.903229	0.817337	0.890944	1
ND	58.6759	59.7978	65.5224	65.4322	5.25455	6.00857	5.88574	5.32604	0.689886	1
NetA	179.208	91.0436	115.69	68.344	15.8628	18.1391	17.7682	16.0786	0.001094	0.021872	*
NL	2190.89	986.523	1299.19	731.596	202.995	232.125	227.38	205.757	0.001069	0.021387	*
NLD	0.667881	0.844103	0.863175	0.847488	0.132875	0.151942	0.148836	0.134683	0.130093	1
NP	4350.17	2037.02	2686.49	1557.78	399.482	456.808	447.469	404.917	0.001069	0.021387	*
NS	0.160527	0.095948	0.109185	0.073669	0.008971	0.010258	0.010048	0.009093	0.000249	0.004976	**
NSA	668.788	327.974	418.944	242.532	59.5392	68.0831	66.6913	60.3493	0.001012	0.020245	*
NV	19.3978	10.0971	12.4302	7.22613	1.6832	1.92474	1.88539	1.7061	0.000456	0.009123	**
NW	27.5097	22.7618	23.7416	21.0679	2.15102	2.45969	2.4094	2.18028	0.118766	1
NWDR	0.490406	0.386249	0.388583	0.323851	0.042341	0.048417	0.047427	0.042917	0.021623	0.432468
SRL	106.636	106.077	103.733	108.143	5.02223	5.74291	5.62551	5.09056	0.510786	1

## Sheet: MZ66_Ionomics_Analysis
Trait	Full	LowN	LowP	LowNP	Full_SE	LowN_SE	LowP_SE	LowNP_SE	P_LM	Adj.p	Sig
Al	13.6866	26.8636	10.0291	24.5828	5.04221	5.76576	5.64789	5.11081	0.013208	0.264159
As	2.96128	0.365541	0.573186	-0.01745	0.257753	0.29474	0.288715	0.26126	3.79e-10	7.58e-09	***
B	42.7958	20.1733	51.1198	25.1389	10.8961	12.4597	12.205	11.0443	0.053792	1
Ca	9450.47	5863.95	5650.07	5884.36	895.143	1023.6	1002.67	907.321	0.00325	0.065003	.
Cd	0.033936	0.042059	0.054135	0.027055	0.012685	0.014505	0.014209	0.012857	0.188007	1
Co	0.044745	0.038403	0.032723	0.046752	0.01342	0.015346	0.015032	0.013603	0.727732	1
Cu	1254.59	509.349	616.48	546.139	69.7703	79.7823	78.1513	70.7196	1.65e-09	3.3e-08	***
Fe	168.37	50.2089	43.8116	62.3087	13.3939	15.3159	15.0028	13.5761	3.37e-08	6.74e-07	***
K	36529.7	36634.9	44244.6	38186.7	1908.21	2182.04	2137.43	1934.17	0.003633	0.072657	.
Mg	3225.86	2110.06	2591.99	2569.39	230.588	263.677	258.287	233.725	0.007793	0.155854
Mn	185.516	143.858	46.2342	121.912	26.6657	30.4923	29.8689	27.0286	0.001039	0.020783	*
Mo	7.50665	4.04571	4.8601	3.89519	0.642036	0.734168	0.719159	0.650771	0.000134	0.002688	**
Na	31.7671	30.1152	23.3217	24.5924	3.54422	4.05281	3.96996	3.59244	0.152239	1
Ni	0.168624	0.347559	0.150681	0.290721	0.024364	0.02786	0.027291	0.024695	1.73e-07	3.46e-06	***
P	1983.26	3543.33	733.716	1173.76	96.2505	110.062	107.812	97.5601	1.92e-18	3.84e-17	***
Rb	11.7847	10.3324	20.973	15.056	1.01107	1.15616	1.13253	1.02483	7.56e-09	1.51e-07	***
S	1857.81	492.255	1248.18	842.31	189.351	216.522	212.096	191.927	2.19e-05	0.000438	***
Se	0.491624	0.316172	0.431171	0.342738	0.041462	0.047411	0.046442	0.042026	0.004316	0.086311	.
Sr	37.577	28.7653	23.9063	26.0992	3.59936	4.11587	4.03173	3.64834	0.017703	0.354057
Zn	6.90674	10.5267	9.79307	10.012	0.692622	0.792014	0.775822	0.702046	0.000811	0.016226	*
