# Supplementary material for: Low nitrogen availability inhibits the phosphorus starvation response in maize (Zea mays ssp. mays L.)
Source: BMC Plant Biol. 2021 Jun 5;21:259. doi: 10.1186/s12870-021-02997-5 (PMC8178920; doi:10.1186/s12870-021-02997-5)
Supplement: Supplementary file 8 — Additional file 8: Supplemental file 2. Transcriptome analysis of from maize plants under lowN, lowP and lowNP until 25 days after emergence (experiment MZ67). Workbook contains count data, analysis, candidate gene lists and annotation, and enriched GO terms. [file 12870_2021_2997_MOESM8_ESM.xlsx]

## Sheet: MZ67_Overview
MZ67: Transcriptome data of 25 DAE maize leaves and roots under different N and P regimes
Torres-Rodriguez et al. 2021
Maize line:	W22
Growth conditions:	PVC tubes (15 cm diameter; 0.50m tall) using sand as a substrate in a greenhouse
Nitrogen (N) levels:	High (1750 µM); Low (157.5 µM)
Phosphorus (P) levels:	High (333 µM); Low (10 µM)
Days until harvest:	25 days after emerge (DAE)
Data collected:	Root and leaf tissue for transcriptomic analysis
Tab name	Description
MZ67_Counts	Gene level summarized kallisto pseudocounts
MZ67_Root_Pairwise	Log fold change estimates for all genes in the roots under the different nutrient treatments, with respect to root Full nutrients
MZ67_Leaf_Pairwise	Log fold change estimates for all genes in the leaves under the different nutrient treatments, with respect to leaf Full nutrients
MZ67_DEG_Set	1555 regulated genes selected from the complete model
MZ67_NxP_Set	81 genes showing significant NxP effect from the complete model
MZ67_Selected_Classics	Genes from the 1555 set with "classic gene" annotation
MZ67_GO_Analysis	GO terms enriched in the 1555 gene set
Column header	Description
GeneID	Gene ID
leaf_wt_NxPy_Rz	Leaf counts under N treatment x, P treatment y, replicate z
root_wt_NxPy_Rz	Root counts under N treatment x, P treatment y, replicate z
logFC.ncodN1	Coefficient low N (complete model)
logFC.pcodP1	Coefficient low P (complete model)
logFC.tisroot.ncodN1	Coefficient root-low N interaction (complete model)
logFC.tisroot.pcodP1	Coefficient root-low P interaction (complete model)
logFC.ncodN1.pcodP1	Coefficient lowN-low P interaction (complete model)
logFC.tisroot.ncodN1.pcodP1	Coefficient root-lowN-low P interaction (complete model)
logCPM	log counts per milion
F	F ratio (complete model, global test for all coefficients containing N or P terms)
PValue	P value (complete model, global test for all coefficients containing N or P terms)
FDR	False discovery rate (complete model, global test for all coefficients containing N or P terms)
root.LowN	Log fold change in roots of a pairwise comparation between lowN versus root full treatment
root.LowP	Log fold change in roots of a pairwise comparation between lowP versus root full treatment
root.LowNP	Log fold change in roots of a pairwise comparation between combined lowNP versus root full treatment
leaf.LowN	Log fold change in leaves of a pairwise comparation between lowN versus leaf full treatment
leaf.LowP	Log fold change in leaves of a pairwise comparation between lowP versus leaf full treatment
leaf.LowNP	Log fold change in leaves of a pairwise comparation between combined lowNP versus leaf full treatment
symbol.plus	maize gene names assigned from classic gene list and additional manual annoatation
Araport11	functional descriptions of the blastp best hit versus Araport11
uniprot	functional descriptions of the blastp best hit versus Uniprot proteins
pannzer2	functional description from the PANNZER2 functional annotation server
GO_ID	GO term ID
p-value	p value
corr p-value	Corrected p value by Benjamini & Hochberg FDR method
x	The number of genes in our sample annotated to a certain GO class
n	The number of genes in the reference set annotated to a certain GO class
X	1555 genes used in our sample
N	39468 genes in the maize reference
Description	Description of the GO term
<tissue>.meanLFC.<treatment>	Mean pairwise LFC of testset genes in the GO term in the given <tissue> and <treatment>
Genes in test set	Gene IDs from 1555 test set in the GO term

## Sheet: MZ67_Counts
GeneID	leaf_wt_N1P1_R1	leaf_wt_N1P1_R2	leaf_wt_N1P3_R1	leaf_wt_N1P3_R2	leaf_wt_N3P1_R1	leaf_wt_N3P1_R2	leaf_wt_N3P3_R1	leaf_wt_N3P3_R2	root_wt_N1P1_R1	root_wt_N1P1_R2	root_wt_N1P3_R1	root_wt_N1P3_R2	root_wt_N3P1_R1	root_wt_N3P1_R2	root_wt_N3P3_R1	root_wt_N3P3_R2
AC148152.3_FG001	0	1	6	5	0	1	0	1	78	93	115	106	159	326	125	187
AC148152.3_FG005	40	25	30	66	22	24	12	60.083	749	786	1792	842	1507	2797	1982	4475
AC148152.3_FG006	0	0	0	0	0	0	0	0	0	1	0	1	1	2	0	3.47467
AC148152.3_FG008	4921	3691	13467	12486	2644	2573	12137	7438	5	9	9	16	0	1	3	3
AC148167.6_FG001	1128	1149	2941	2183	1234	992	3415	2305	1047.62	1124	942	967.603	641	1113	1044	1300.62
AC149475.2_FG002	318	216	835	1126	113	84	275	210	3134	4059	3917	3624	2475	3390	4794	5321
AC149475.2_FG003	262	209	595	866	113	95	319	252	532	568.274	581	655.812	401	664	699.598	841.318
AC149475.2_FG005	468	402	913	750	280	204	700	338	666	913	727	855	429	717	914	920
AC149475.2_FG007	0	3	1	6	1	2	0	0	24	29	53	13	14.3936	28	38	90
AC149810.2_FG003	44.5289	0	65.7116	60.7918	0	0	74.3268	18.3131	191.559	265.969	123.711	227.341	125.013	222.238	343.43	231.583
AC149810.2_FG004	38.1439	42.5962	38.4182	33.61	27.1176	53.6442	10.4966	13.6684	0	0	0.893461	7.33439	0	0	0	0
AC149810.2_FG008	25	43	27	33	11	15	16	14	100	67	174	103	46	103.786	40	162
AC149818.2_FG001	8	14	61	55	8	8	30	23	154	165	88	116	127	235	185	194
AC149818.2_FG004	9	7	26	12.9627	5	4	6.91147	5	22.5364	17.543	22.8291	18	9.78658	29	35	59
AC149818.2_FG005	1	0	0	2	0	0	2	1	14	9	5	5	9	9	10	21
AC149818.2_FG006	148.763	140.655	339.2	404.718	62	64	324	229.521	363.172	306.203	274	431.903	246.275	407.63	450.812	455.249
AC149818.2_FG007	10	6	22	20	2	4	12	10	13	11	31	14	19	10	15	33
AC149818.2_FG008	103	91	304	186	121	88	269	157	76	93	105	87	42	93	72	85
AC149818.2_FG009	0	0	0	0	0	0	0	0	3	6	2	0	4	5	1	18.5539
AC149828.2_FG002	171.219	118.608	392.708	714.415	103.313	56	243.27	229.166	753.915	928.344	756.31	878.888	584.46	926.397	1055.44	1235.93
AC149828.2_FG004	4	5	10	8	47	34	2	2	26	35	60	28	73	100	31	60.7545
AC149828.2_FG005	0	0	0	0	0	0	0	0	0	0	0	0	0	0	0	0
AC149829.2_FG002	1	0	1	5	1	0	3	0	4	4	9	0	7	26	17	48
AC149829.2_FG003	98.8917	30.7363	274.566	338.695	34.2685	19.8298	116.581	74.3691	531.99	829.874	526.65	571.971	350.868	471.866	893.438	726.945
AC149829.2_FG004	7	12	7	12	17	9	7	3	4	8	18	8	2	7	8	25
AC149829.2_FG006	373.993	310.988	607	1045	177	208	612.973	547.99	1242	1250.22	1397	1251.02	1006	1772	1801.78	2621.74
AC150739.3_FG001	80	51	197	172	41	43	83	51	109	181	149	165	74	129	146	191
AC152495.1_FG002	789.535	675.43	2849.48	2051.44	341.553	264.158	2349.95	1063.84	252.228	273.757	185.045	224.892	105.975	179.2	225.491	239.486
AC152495.1_FG003	857.341	880.386	1459.5	1746.6	588.698	329.182	1165.51	608.303	1117.95	1532.66	1147.72	1294.89	688.351	1578.61	1311.22	1488.48
AC152495.1_FG010	1001.23	720.85	3737.03	2855.33	376.755	308.535	3363.1	1547.91	114.513	101.796	104.583	107.299	33.8263	77.6379	103.974	71.4059
AC152495.1_FG011	4	5	15	11	0	3	16	1	17	19	14	13	8	15	20	23
AC152495.1_FG012	45	18	127	145	11	23	83	49	88	132	119	97.0626	42	64	85	119
AC152495.1_FG013	1	0	0	1	0	0	0	0	3	3	6	5	0	1	8	4
AC152495.1_FG015	0	0	0	0	0	0	0	0	0	0	0	0	0	0	0	0
AC152495.1_FG017	12	8	34	16.0027	14	9.01215	39.9721	17.0364	54	44.0177	64	80	35	117	52	82
AC155352.2_FG001	4.04036	4.11545	9.46807	7.89436	0.0129662	0	6.78396	0	0	0	0	1.36836	0	0	3.00607	0
AC155352.2_FG010	0	0	0	0	0	0	0	1	35	54.1262	56.6965	28	16.1473	57	33	70.9353
AC155376.2_FG002	0	0	0	0	0	0	0	0	0	0	0	0	0	0	0	0
AC155376.2_FG004	2	11.0168	5	3	6	5	6	12	84	122.232	94.8012	91	77	119	189	273
AC155376.2_FG005	33	63	98	109	81	40	145	76	940.742	1116	1173.34	1153.91	1044.63	2124.87	1491.76	1666.77
AC155377.1_FG001	8002	7417	30084	18423	4552	3557	29700	11989	7311	9272	7312	8584	4386	7136	9694	8524
AC155377.1_FG002	201	127	363	476	55	67	195	160	533	564	622	584	383	589	658	945
AC155390.2_FG002	26	8	65	83	5	12	37	27	71	120	70	79	36	81	89	99
AC155434.2_FG001	727	704	1351	1527	627	468	854	715	8	1	13	8.05016	6	10	4	18
AC155434.2_FG003	454.017	617.164	1021.55	703.442	176.25	78.5317	623.284	273.132	458.309	611.497	567.614	505.154	197.032	383.77	571.516	628.469
AC155434.2_FG004	451	358	1082.96	910	201	162	730	319.987	1821	2416	1886	1873.99	995	1662	2507.99	2137
AC155434.2_FG005	402	390	564	712	164	107	434	278	238	349	388	423	170	307	287	576
AC155434.2_FG006	819.081	0	2391.13	613.389	89.8693	634.79	1179.82	825.058	0.0122532	108.917	341.528	132.722	13.5566	123.184	126.077	310.031
AC155496.2_FG009	583.74	488.102	1461.55	1279.81	184.056	192.147	853.763	453	1023.53	1354.35	996.931	1171.95	637.34	1015.65	1432.21	1377.35
AC155610.2_FG007	0	3	2	4	2	5	3	2	467.53	341.485	1082.64	526.506	410.496	688.501	368.982	2079.39
AC155610.2_FG009	0	0	0	0	0	0	0	0	0	0	0	0	0	0	0	0
AC155622.2_FG001	461	368	839	805	244	179	576	358	1275	1646	1306	1459	858	1448	1978	1938
AC155622.2_FG004	31	6	293	287	31	31	144	85	289	380	374	334	243	261	434	656
AC155624.2_FG006	331.522	232.526	649.585	856.891	97.1676	114.25	382.452	275.159	1056.91	1057.53	1215.25	1324.58	500.503	834.233	1042.15	1608.08
AC155624.2_FG011	2552	1552.46	4690.43	9482.6	1011	1029.33	3717.73	3334	297	288	351	359.734	151	334	253	401
AC159612.1_FG007	5	6	8	7	32	26	11	9	54	60	86	66	69	57	126	388
AC165171.2_FG002	0	0	0	0	0	0	0	0	22	18	63	31	16	39	40	135
AC165178.2_FG004	35	40	93	100.527	51.5742	36	43	44	2	4	13	6	5	18	12	23
AC166636.1_FG007	60	31	106	227	43	65	98	51	0	0	0	3	0	0	0	0
AC166636.1_FG008	49.816	53	86.8056	126.713	49	10	21	43	207.956	168.941	167.982	188	68.9472	140.935	93	182.952
AC166636.1_FG009	7	4	10	5	3	0	6	2	6	2	4	4	0	0	0	0
AC177831.3_FG004	4	7	3	16	1	0	2	2	13	17	11	13	7	5	14	14
AC177833.2_FG001	0	0	0	0	0	0	0	0	0	0	0	0	0	0	0	0
AC177837.3_FG002	0	0	0	0	0	0	0	0	0	0	0	0	0	0	0	0
AC177838.2_FG015	24	13	75	57	22	22	119	40	55	81	86	69	41	52	78	128
AC177844.2_FG003	0	0	0	0	0	0	0	0	0	0	0	0	0	0	0	0
AC177850.2_FG003	0	6	7	4	1	3	5	3	3	5	8	2	2	8	6	2
AC177850.2_FG005	3.29745	9.78857	13.3821	14.0762	3	4.1368	1.018	1.02512	4.24965	15.46	10.9487	10.3692	3	5	11	24.5017
AC177860.4_FG002	0	0	0	0	0	0	0	0	0	0	1	0	0	0	0	0
AC177890.3_FG005	0	0	0	0	0	0	0	0	0	0	0	0	0	0	0	0
AC177893.3_FG003	0	0	0	0	0	0	0	0	0	0	0	0	0	0	0	0
AC177893.3_FG006	0	0	0	0	0	0	0	0	0	0	0	0	0	0	0	0
AC177897.2_FG002	84	58	185	386	19	22	66	76	826	1098	909	956	520	880	789	905
AC177897.2_FG022	0	0	1.46981	1.45336	0	0	0	0	0	2.59091	1.26067	0	0	0	0	3.11291
AC177897.2_FG029	0	0	0	0	0	0	0	0	0	0	0	0	0	0	0	0
AC177899.2_FG009	3	1	17	17	4	3	25	7	15	26	25	24	20	23	24	47
AC177899.2_FG012	0	0	1	2	0	0	0	0	0	0	0	0	0	1	0	0
AC177900.4_FG001	0	0	0	0	0	0	0	0	0	0	0	0	0	0	0	0
AC177905.2_FG001	0	0	4	0	0	0	0	0	0	0	0	0	0	0	0	0
AC177905.2_FG003	0	0	0	0	0	0	0	0	0	0	0	1.4064	0	0	0	1.9106
AC177908.3_FG002	342	247	823.588	1019.63	94	167.583	351	252.534	1423.09	1565.54	1317.56	1416.56	900.543	1798.17	1878.17	1988
AC177908.3_FG003	0	0	0	0	0	0	0	0	0	0	0	0	0	0	0	0
AC177908.3_FG006	0	0	0	0	0	0	0	0	0	0	0	0	0	0	0	0
AC177911.4_FG005	2.21522	1	2.47134	3	0	2	1.00375	0	1	0	1	2	0	3	1	1
AC177920.3_FG008	0	0	0	0	0	0	0	0	0	0	0	0	0	0	0	0
AC177922.2_FG002	0	1	3	1	0	1	1	0	0	0	0	0	0	0	0	0
AC177924.2_FG001	0	0	6	2	0	0	3	1	2	5	2	4	2	2	4	3
AC177924.2_FG003	17	20	22	158	18	10	15	15	48	45	84	67	24	65	35	153
AC177926.2_FG003	0	0	0	0	0	0	0	0	0	0	1	0	0	0	0	0
AC177930.2_FG001	0	0	0	0	0	0	0	1.31989	0	0	0	0	0	0	0	0
AC177930.2_FG002	0	0	2	0	0	0	0	0	0	0	0	0	0	0	0	0
AC177936.6_FG008	395.767	377.898	523.449	372.583	239.944	109.853	437.237	246	239.804	294	215.781	245.797	145	304	324.793	234
AC177941.3_FG001	0	0	0	0	0	0	0	0	0	0	0	0	0	0	0	0
AC177941.3_FG006	0	0	0	0	0	0	0	0	0	0	0	0	0	0	0	0
AC177946.2_FG004	0	0	0	0.57544	0	0	0	0	0.315745	0	0	0.0254521	1.30461	0	0	0
AC177947.2_FG003	0	3	6	0	10	2	4	4	6	3	3	4	2	1	5	6
AC182105.3_FG006	0	0	0	0	0	0	0	0	0	0	0	0	0	0	0	0
AC182413.4_FG002	0	0	0	0	0	0	0	0	1.41674	0	0	0	0	0	0	0
AC182439.4_FG004	0	0	0	0	0	0	0	0	0	0	0	0	0	0	0	0
AC182482.3_FG003	1453	1672	4024	3095	1115	822	2992	1908	149	210	201	215	169	217	176	332
AC182615.4_FG001	0	0	0	0	0	0	0	0	0	0	0	0	0	0	0	0
AC182617.3_FG001	169.263	153.153	546.027	591.612	141.689	115.448	375.347	282.875	218	255.803	269.398	250.024	155	293.515	317.481	412
AC182627.2_FG003	0	0	0	0	0	0	0	0	0	0	0	0	0	0	0	0
AC182831.3_FG004	0	0	0	0	0	0	0	0	0	0	0	0	0	0	0	0
AC182838.3_FG006	16	9	33	38	8	6	25	19	14	8	11	8	8	9	8	10
AC183315.4_FG006	234.031	422.396	504.819	354.912	447.619	272.723	550.743	301.365	95.5744	86.812	75.7903	93	47	89.7672	134.806	135.757
AC183319.3_FG001	71	150	248	330	149	117	225	169	36	26	94	40	36	60	34	83
AC183372.4_FG006	1.50218	0	0	0	0	0	0	0	2	2.29095	2	4	0	2	0.549426	4.59128
AC183412.5_FG005	2.25343	12.0345	13.1832	12	4	21.9344	20.8427	5	19.0054	13.3013	18	23.5087	8.49552	7	21.3419	13.0015
AC183413.3_FG006	0	0	0	0	0	0	0	0	0	0	0	0	1.01727	0	0	0
AC183509.1_FG001	2	0	3	2	0	1	4	1	0	1	1	0	0	0	0	0
AC183514.3_FG006	0	0	0	0	0	0	0	0	0	0	0	0	0	0	0	0
AC183817.2_FG002	0	0	0	0	0	0	0	0	0	0	0	0	0	0	0	0
AC183888.4_FG006	0	0	3	1	0	0	1	1	0	0	0	0	0	0	0	0
AC183888.4_FG008	0	0	0	0	0	0	0	0	0	0	0	0	0	0	0	0
AC183914.3_FG004	0	0	0	0	0	0	0	0	0	0	0	0	0	0	0	0
AC183915.4_FG001	0	0	0	0	0	0	0	0	0	0	0	0	0	0	0	0
AC183927.3_FG004	0	0	0	0	0	0	0	0	1	0	0	0	0	0	0	0
AC183928.4_FG001	0	0	0	0	0	0	0	0	0	0	0	0	0	0	0	0
AC183932.3_FG007	0	0	0	0	3	0	0	0	11	15	14	25	14	12	26.0883	48
AC183938.4_FG011	49.6644	82.0255	115.346	117.397	63.5774	14.2841	48.854	41.2582	28.5018	54.2784	32.0872	52.5911	19	37.2769	32.2457	55.2272
AC183944.4_FG003	0	0	0	0	0	0	0	0	0	0	0	0	0	0	0	0
AC183950.2_FG002	0	0	0	0	0	0	0	0	0	0	3	0	0	0	0	0
AC183950.2_FG003	0	0	0	0	0	0	0	0	4	2	2	2	1	0	6	8
AC183950.2_FG004	1	2	2	2	0	2	2	2	20	14	28	10	16	23	15	49
AC183950.2_FG005	11.4809	6	21.6772	29	14	9	19	10	30	41	67	43	23	46	34.6669	92
AC183968.2_FG001	1	0	0	0	0	0	0	0	0	1	0	1	0	1	2	2
AC184112.4_FG010	0	0	0	0	0	0	0	0	0	1	0	0	0	0	0	1
AC184116.3_FG001	0	0	3.35205	0	0	1.31751	2.11182	0	2.07343	0	0	0	0	0	0	0
AC184127.3_FG003	0	0	0	0	0	0	0	0	0	0	0	0	0	0	0	0
AC184130.4_FG005	0	0	0	0	0	0	0	0	0	0	0	0	0	0	0	0
AC184130.4_FG012	34	16	91	120	11	1	34	25	239	315	220	264	164	230	281	267
AC184133.3_FG001	39.6919	18.8724	37.5962	29.4466	1.04881	5.21824	19.3362	9.68878	16.7864	15.5186	25.2735	23.5005	6.60347	12.3022	34	12.5176
AC184164.2_FG004	0	0	5	2	7	0	0	0	4	4	2	1	1	1	9	1
AC184164.2_FG006	0	0	0	0	0	0	0	0	0	0	0	0	0	0	0	0
AC184169.3_FG001	12	10	71	53	4	3	22	17	41	60	67	67	27.0778	44	69	57
AC184170.4_FG002	0	0	2	1	0	1	1	2	0	1	0	1	0	0	0	4
AC184171.4_FG002	0	0	0	0	0	0	0	0	0	0	0	0	0	0	0	0
AC184172.3_FG001	0	0	1	0	0	1	0	0	1	0	0	1	0	0	0	0
AC184699.3_FG005	60.3796	93	335.929	168.404	107.649	139.116	617.197	111.557	11	8	13	5	2	3	9	6
AC184764.3_FG003	0	0	0	0	0	0	0	0	0	0	0	0	0	0	0	0
AC184764.3_FG006	0	0	0	0	0	0	0	0	0	0	0	0	0	0	0	0
AC184765.4_FG005	0	0	0	2	1	0	1.08723	0	4	0	0	1	0	3	0	0
AC184771.4_FG003	0	0	0	0	0	0	0	0	0	0	0	0	0	0	0	0
AC184775.2_FG002	0	5	0	1	0	0	3	1	3	1	4	5	1	3	0	2
AC184788.2_FG001	2.03719	1	3.06708	3	0	0	3	3	0	0	0	3	0	2	0	0
AC184789.4_FG002	0	0	0	0	0	0	0	0	0	0	0	0	0	0	0	0
AC184794.2_FG003	0	0	0	0	0	0	0	0	0	0	0	0	0	0	0	0
AC184831.3_FG003	0	0	0	0	0	0	0	0	0	0	0	0	0	0	0	0
AC184831.3_FG005	0	0	0	0	0	0	0	0	0	0	0	0	0	0	0	0
AC184831.3_FG008	0	0	0	0	0	0	0	0	0	0	0	0	0	0	0	0
AC184836.3_FG002	0	0	0	0	0	0	0	0	0	0	0	0	0	0	0	0
AC184857.2_FG006	0	0	0	0	0	0	0	0	0	0	0	0	0	0	0	0
AC184871.2_FG009	0	0	0	0	0	0	0	0	0	0	0	0	0	0	0	0
AC185108.3_FG006	0	0	0	0	0	0	0	0	0	0	0	0	0	0	0	0
AC185108.3_FG010	0	0	0	1	0	0	0	0	1	0	2	0	0	1	1	1
AC185108.3_FG011	0	0	0	0	0	0	0	0	0	0	0	0	0	0	0	0
AC185122.3_FG009	0	0	0	0	0	0	0	0	0	0	0	0	0	0	0	0
AC185126.3_FG006	0	0	0	0	0	0	0	0	0	0	0	0	0	0	0	1
AC185130.2_FG004	0.41968	0	3.0931	1.04812	0	2.04956	2.24885	0	0	0	0	0	0	0	0	0
AC185130.2_FG005	0	0	0	0	0	0	1	0	0.763869	1	0	0	0	0	0	0
AC185217.3_FG004	0	0	0	0	0	0	0	0	0	0	0	0	0	0	2	2
AC185217.3_FG007	6.60051	8.40538	23.3525	19.297	5	9	12.2349	4.6861	3	4.0957	3	0	0	1	2.05722	4.59486
AC185226.4_FG001	563.953	532.287	1369.07	1292.29	223.626	153	679.446	338	1399.75	1856.47	1436.21	1457.2	859	1294.54	1961	1497.38
AC185252.4_FG002	0	0	0	0	0	0	0	0	0	0	0	0	0	0	0	0
AC185254.4_FG002	1	0	2	3	0	0	2	1	16	12	17	24	7	46	7	25
AC185256.3_FG002	0	0	1	1	0	1	0	0	0	0	0	0	0	0	0	1
AC185256.3_FG003	0	0	0	0	0	0	0	0	0	0	0	0	0	0	0	0
AC185261.4_FG002	0	0	0	0	0	0	0	0	0	0	2	0	0	0	0	0
AC185265.3_FG003	0	0	0	0	0	0	0	0	0	0	0	0	0	0	0	0
AC185276.2_FG004	0	0	0	0	0	0	0	0	0	0	0	0	0	0	0	0
AC185276.2_FG006	0	0	0	0	0	0	0	0	0	0	0	0	0	0	0	0
AC185281.5_FG006	9	7	52	24	5	10	65	23	20	20	13	22	11	25	38	25
AC185300.4_FG002	95	53	136	163	15	32	51	30	213	212	323	239	162	268	204	537
AC185305.3_FG003	0	0.873863	9.22998	0	16.9728	14.8975	0.243721	7.12364	0	0	0	0	0	0	0	0
AC185415.3_FG005	102	97	153	151	70	31	72.1963	66	75	100	95	105.579	41	62.2454	84	99
AC185422.3_FG005	39	27	85	92	32	24	56	35	0	0	0	1	0	0	1	0
AC185427.5_FG004	6	11	11	9	0	2	10	9	23	21	42	29	10	9	15	36
AC185443.3_FG004	0	0	0	0	0	0	0	0	0	0	0	0	0	0	0	0
AC185460.3_FG004	0	0	1	3	1	0	2	2	0	0	1	0	0	0	0	0
AC185466.3_FG001	3	6	21	25	5	4	15	7	14	13	14	18	7	13	18	15
AC185471.3_FG005	0	0	1	0	0	0	2	0	0	0	0	1	0	0	0	0
AC185473.3_FG005	0	0	0	0	0	0	0	0	0	0	0	0	0	0.2	0	0
AC185475.3_FG001	4	3.31293	2	0	0	3	3	0	0	2	5	4	1	3	0	7
AC185478.4_FG005	0	0	0	0	0	0	0	0	0	0	0	0	0	0	0	0
AC185478.4_FG007	0	0	0	0	0	0	0	0	0	0	0	0	0	0	0	0
AC185487.4_FG001	0	0	0	0	0	0	0	0	0	1	0	0	0	0	1.62789	0
AC185500.3_FG001	47	146.992	111.958	46	121.895	36	86	44	0	3	1	0	0	4	6	1
AC185501.3_FG001	0	0	2	2	0	0	0	0	1	0	0	2	0	0	0	0
AC185501.3_FG006	31	6	156	106	21	18	146	57	91	165	105	164	74	117	148	143
AC185504.4_FG002	0	0	0	0	0	0	0	0	0	0	0	0	0	0	0	0
AC185522.2_FG002	9.15738	24	47.52	24.2383	17	46.4777	58.2167	12.2298	9	16	11.3	12	2	15	24.3716	18.6071
AC185530.2_FG004	0	0	0	0	0	0	0	0	0	0	0	0	0	0	0	0
AC185586.4_FG003	0	0	0	0	0	0	0	0	0	0	0	0	0	0	0	0
AC185587.3_FG003	0	0	0	0	0	0	0	0	0	0	0	0	0	0	0	0
AC185588.2_FG002	2	0	1	0	0	0	0	1	0	1	1	0	0	0	0	1
AC185593.3_FG003	3	5	3	8	0	0	3	1	2	1	2	1	0	1	0	3
AC185605.3_FG003	0	0	0	0	0	0	0	0	0	0	0	0	0	0	0	0
AC185610.3_FG001	0	0	0	0	0	0	0	0	0	0	0	0	0	0	0	0
AC185611.3_FG001	0	0	0	0	0	0	0	0	0	0	0	0	0	0	0	0
AC185623.4_FG010	1	1	0	0	0	3	0	0	3	1	5	4	0	3	0	4
AC185623.4_FG012	0	0	0	0	0	0	0	0	0	0	0	0	0	0	0	0
AC185628.3_FG010	0	0	0	0	0	0	0	0	0	2	0	0	0	0	0	0
AC185642.4_FG001	2	5	3	5	4	0	2	1	0	0	0	0	0	0	0	0
AC185648.3_FG007	0	0	0	0	0	0	0	0	1	0	4	0	0	0	0	0
AC185649.2_FG003	0	0	0	0	0	0	0	0	0	0	0	0	0	0	0	0
AC185655.3_FG004	0	0	0	0	0	0	0	0	0	0	0	0	0	0	0	0
AC185655.3_FG005	0	0	0	9	0	0	0	0	0	0	0	0	0	0	0	0
AC185656.3_FG002	0	1	0	0	0	0	0	0	0	3	1	1	0	1	4	0
AC185660.3_FG003	0	0	0	0	0	0	0	0	0	0	0	0	0	0	0	0
AC186009.3_FG001	8	5	11.2628	11.5487	1	2	15.5995	2	2.09355	4.15396	5.11028	0	0	4	2	2
AC186013.3_FG001	4	5	8	13	2	8	10	4	3	4	11	2	1	7	5	8
AC186145.3_FG002	0	0	1	0	0	1	2	0	0	0	0	1	0	1	0	1
AC186147.3_FG008	0	0	0	0	0	0	0	0	0	0	0	0	0	0	0	0
AC186156.3_FG004	0	0	0	0	0	0	0	0	0	0	0	0	0	0	0	0
AC186156.3_FG005	0	0	0	0	0	0	0	0	0	0	0	0	0	0	0	0
AC186164.3_FG001	0	0	0	0	0	0	0	0	0	0	0	0	0	0	0	0
AC186166.3_FG008	0	0	0	0	0	0	0	0	3.11249	2.09819	5.15184	3.10675	1.01077	4.09158	3.07927	10.0842
AC186189.3_FG004	0	0	0	0	0	0	0	0	0	0	0	0	0	0	0	0
AC186189.3_FG005	3	1	38	35	7	12	28	5	16	24	51	27	9	24	37	37
AC186195.4_FG001	14	5	25.6224	25.0528	1	2	21	8	38.3205	39.2939	80.5509	45	15.2273	27.2783	29	53
AC186231.4_FG002	2	4	8	2	0	0	8	2	194	299	220	214	76	154	322	479
AC186233.3_FG007	5.29765	1.20346	19.2071	7.86127	12.4324	5.37941	26.9485	8.87989	7.82078	10.8255	7.57295	19.3364	24.2403	34.15	20.4606	11.0708
AC186283.4_FG002	1	2	0	0	0	2	0	2.55356	0	0	0	0	0	0	0	0.605308
AC186284.3_FG007	0	1.18815	0	0	0	1	0	1	4.52777	0	3.28677	3.30661	1	0	2.33726	2.24977
AC186287.7_FG005	2	1	3	2	13	2	8	2	0	0	0	0	0	0	0	1
AC186309.3_FG002	0	0	0	0	0	0	0	0	0	0	0	0	0	0	0	0
AC186309.3_FG006	0	0	0	0	0	0	0	0	0	0	0	0	0	0	0	0
AC186310.4_FG004	0	0	0	0	0	1	0	0	0	1	0	0	0	0	1	0
AC186322.4_FG003	0	0	0	0	0	0	0	0	0	0	0	0	0	0	0	0
AC186322.4_FG005	0	0	0	0	0	0	0	0	0	0	0	0	0	0	0	0
AC186329.3_FG006	2	0	0	0	0	0	0	0	0	0	1	4	0	0	0	0
AC186337.3_FG003	0	0	0	0	0	0	0	0	0	0	0	0	0	0	0	0
AC186375.3_FG001	0	0	0	0	0	0	0	0	0	0	0	0	0	0	0	0
AC186404.3_FG002	0	0	0	0	0	0	0	0	0	0	0	0	0	0	0	0
AC186406.4_FG006	0	0	0	0	0	0	0	0	0	0	0	0	0	0	0	0
AC186408.5_FG005	0	0	0	0	0	0	1	0	0	1	0	0	0	0	0	0
AC186412.4_FG011	0	0	0	0	0	0	0	0	0	0	0	0	0	0	0	0
AC186417.3_FG004	0	0	0	0	0	0	0	0	0	0	0	0	0	0	0	0
AC186417.3_FG006	2	0	3	0	1	1	3	0	6.2379	2	2	1	0	1	1	4
AC186424.4_FG009	0	0	0	0	0	0	0	0	0	0	0	0	0	0	0	0
AC186431.5_FG001	0	0	0	0	0	0	0	0	0	0	0	0	0	0	0	0
AC186433.4_FG001	0	0	0	0	0	0	1	0	0	0	0	0	0	0	0	0
AC186493.4_FG002	0	0	0	0	0	0	0	0	0	1	0	0	0	0	0	0
AC186500.3_FG001	0	0	1	0	0	0	2	1	0	0	1	1	0	0	3	5
AC186506.3_FG001	0	0	0	0	0	0	0	0	0	0	0	0	0	0	0	0
AC186512.3_FG007	70	78	58	183	18	37	27	47	0	0	0	0	0	0	0	0
AC186519.4_FG002	0	0	0	0	0	0	0	0	1	0	0	0	0	0	0	0
AC186524.3_FG005	5	1	4	4	0	0	7	1	3	3	2	10	3	4	1	16.062
AC186524.3_FG006	0	0	0	0	0	0	0	0	0	0	0	0	0	0	0	0
AC186563.4_FG004	1	0	1	0	3	0	0	0	2	1	1	1	0	3	1	0
AC186577.3_FG006	0	0	0	2	0	0	0	1	1	1	5	3	1	0	4	3
AC186579.3_FG007	0	0	0	0	0	0	0	0	5	3	7	6	2	0	1	2
AC186581.3_FG003	0	2	0	1	0	0	0	2	0	1	0	1	2	1	2	3
AC186583.3_FG004	0	0	0	0	0	0	0	0	0	0	0	0	0	0	0	0
AC186585.4_FG002	0	0	0	1.22412	0	2	0	0	9	13	15.1885	4.1017	2	2	9	9
AC186590.3_FG005	0	0	1	0	0	0	0	0	0	0	0	0	0	0	0	0
AC186590.3_FG006	0	0	1	0	0	0	0	0	0	0	0	0	0	0	0	0
AC186592.3_FG002	5.54602	9.1085	44.6939	46.116	5.66695	3.51091	53.0189	6.85651	26.4039	21.2814	29.2609	10.3649	9.4272	8.60324	23.1512	35.1206
AC186592.3_FG003	0	1	1	6	0	0	0	0	0	0	2	0	0	0	0	0
AC186602.4_FG003	0	0	0	0	0	0	0	0	0	1	1	1	1	1	0	0
AC186603.6_FG003	105	109	112	289	59	38	35	35	0	0	1	4	0	0	0	0
AC186606.4_FG003	2	2	8	7	0	0	9	10	8	13	21	15	12	20	23	79
AC186611.4_FG005	0	0	0	0	0	0	0	0	0	0	0	0	0	0	0	0
AC186613.4_FG003	0	0	0	0	0	0	0	0	0	0	0	0	0	0	0	0
AC186619.3_FG001	0	0	0	0	0	0	0	0	0	0	0	0	0	0	0	0
AC186647.3_FG001	0	0	0	0	0	0	0	0	0	0	0	0	0	0	0	0
AC186653.4_FG005	0	0	0	3	0	0	0	0	0	0	0	0	0	0	0	0
AC186656.4_FG004	1	1	3	1.94137	9	0	2	1	1	0	1	1	0	0	0	0
AC186656.4_FG012	0	0	1	0	0	0	0	1	0	0	0	0	0	0	1	6
AC186663.3_FG006	0	0	0	0	0	0	0	0	0	0	0	0	0	0	0	0
AC186667.3_FG007	0	0	0	0	0	0	0	0	0	0	0	0	0	0	0	0
AC186669.3_FG002	0	0	0	0	0	1	1	0	0	5.88112	1	15.5597	2	3	2.40294	3.50207
AC186684.4_FG001	0	0	2	0	2	0	0	0	2	0	1	3	0	1	1	0
AC186691.4_FG006	0	0	0	4	0	0	0	1	0	0	1	1	1	2	0	2
AC186743.4_FG003	8	2	11	17	0	0	9	7	0	0	0	0	0	0	0	0
AC186781.4_FG006	3.24346	9.70091	10.3795	13.3184	2	2.81279	2.20607	0	12.3339	15.8091	16.5469	12.1201	10.2198	4.53635	15.3606	11.2038
AC186782.4_FG003	5	4	3	2	0	3	3	2	8	15	19	4	7	5	10	13
AC186785.4_FG002	1	0	5	4	2	3	4	20	20	48	28	15	15	30	26	53
AC186789.4_FG001	0	0	0	0	0	0	0	0	0	0	0	0	0	0	0	0
AC186800.3_FG005	53	30	66	89	7	16	47	12	190	155	90	165	58	94	110	85
AC186807.4_FG002	5	7	4	3.39609	0	1	2.21935	3	0	0	0	0	0	0	0.0976609	0
AC186815.3_FG003	3.12069	14.1102	51.7588	19.6401	13.2893	5.61732	22.6278	13.6131	8.03716	9.13768	5	5.058	8.09396	16	10.0151	11.0636
AC186828.3_FG001	0	0	0	0	0	0	0	0	0	0	0	0	0	0	0	0
AC186845.4_FG009	0	0	0	0	0	0	0	0	0	0	0	0	0	0	0	0
AC186897.4_FG016	0	1	0	0	0	0	0	0	0	0	0	1	1	0	0	3
AC186902.4_FG006	0	1.77564	12.7168	2.98322	5.02177	1.55301	10.7643	6.91916	19.9797	54.9839	48.9612	35.3497	29.9914	41.928	56.9921	94.9876
AC186902.4_FG009	0	0	0	0	0	0	0	0	1	0	0	0	0	0	0	0
AC186904.4_FG007	0	0	0	0	0	0	0	0	0	0	0	0	0	0	0	0
AC186905.3_FG013	0.25	0	0	0.75	1.5	0.75	0	0	1.25	1.25	0.75	4.5	0.5	0.2	0	0.25
AC187037.4_FG008	0	0	0	0	0	0	0	0	0	0	0	0	0	0	0	0
AC187046.3_FG009	0	0	0	0	0	0	0	0	0	0	0	0	0	0	0	0
AC187056.3_FG002	0	0	0	0	0	0	0	0	0	0	0	0	0	0	0	0
AC187065.3_FG003	0	0	0	1	0	0	2	0	0	0	1	0	0	0	0	0
AC187067.4_FG001	0	0	0	0	0	0	0	0	0	0	0	0	0	0	0	0
AC187072.4_FG001	0	0	0	0	0	0	0	0	0	0	0	0	0	0	0	0
AC187072.4_FG002	0	0	0	0	0	0	0	0	0	0	0	0	0	0	0	0
AC187080.3_FG006	1	0	2.5158	3.76114	1.09605	2	2.2322	0	3.84587	2.1083	3.26618	4.00349	2.44703	0	4.13418	4.3505
AC187080.3_FG007	0	0	0	0	0	0	2	0	3	0	1	4	0	0	2	1
AC187082.3_FG003	1.21134	1	6.45214	1.62616	1	1	4	1	6	13	6	5	4	5	13	7
AC187086.3_FG004	1	0	1	0	0	3	0	0	3	6	5	7	3	3	4	3
AC187088.3_FG002	0	0	0	0	0	0	0	0	0	0	0	0	0	0	0	0
AC187090.3_FG003	0	0	0	0	0	0	0	0	0	0	0	0	0	0	0	0
AC187090.3_FG011	0	5	2	2	0	0	0	0	0	0	2	0	0	0	0	0
AC187092.6_FG003	0	0	0	0	0	0	0	0	0	0	0	0	0	0	0	0
AC187096.5_FG001	2	0	3	0	0	0	0	1	0	4	5	1	2	0	0	0
AC187098.4_FG011	165	146	373	395.567	87	55	257	154.544	342	387	472	523	180	309	311	474.455
AC187099.5_FG005	2	0	2	1	0	1	1	1	5	3	7	3	2	7	4	7
AC187142.3_FG007	0	0	0	0	0	0	0	0	0	0	0	0	0	0	0	0
AC187157.4_FG001	4	2	1	8	1	4	4	5	1	3	3	2	2	7	2	11
AC187157.4_FG002	26	76	87	131	17	29	33	35	163	176	222	145	111	145	183	427
AC187157.4_FG005	931	916	1772	1950.98	746	478	1279	978	2075	2264	3401	2211	1468	2374	2098	5162
AC187160.3_FG003	0	0	0	0	0	0	0	0	0	0	0	0	0	0	0	0
AC187207.3_FG006	3	3	6	0	0	0	11	1	9	5	2	10	0	3	0	9
AC187209.5_FG003	0	0	0	0	0	0	0	0	1	0	0	0	0	0	0	0
AC187209.5_FG010	3.04432	1	5.08619	15.1368	5	4	6.04875	3.03403	8	8	14	4	4	6	6	12
AC187212.3_FG011	0	0	0	0	0	0	0	0	0	0	0	0	0	0	0	0
AC187222.4_FG001	0	1	3	4	0	0	0	2	0	3	3	4	1	4	8	3
AC187235.3_FG003	0	0	0	0	0	0	0	0	0	0	0	0	0	0	0	0
AC187243.3_FG005	4	4	33	29	2	2	7	6	27	21	36	29	8	23	8	45
AC187262.4_FG007	15	33	30	156	39	28	15	5	3305	3315	6424	2350	5046	6112	8858	23414
AC187263.4_FG001	39	35	119	86.4733	48	26	88	47	5	3	13	4	1	7	7	14
AC187279.3_FG003	0	0	0	0.0345842	0	0	0	0	0	0	0	0	0	0	0	0
AC187279.3_FG004	0	0	0	0	0	0	0	0	0	0	0	0	0	0	0	0
AC187283.3_FG005	0	0	0	0	0	0	0	0	4	0	2	1	2	5	3	1
AC187393.3_FG001	36	35	85	102	19	25	58	36	249	247	236	263	154	266	280	348
AC187404.3_FG003	0	0	2	0	0	0	0	0	0	0	0	0	0	0	0	0
AC187404.3_FG006	0	0	12	11	1	0	16	0	3	3	8	9	2	1	3	4
AC187460.4_FG002	0	0	0	0	0	0	0	0	0	0	0	0	0	0	0	0
AC187469.3_FG005	0	0	0	0	0	0	0	0	0	0	0	0	0	0	0	0
AC187485.3_FG001	0	0	0	0	0	0	0	0	0	0	0	0	0	0	0	0
AC187551.3_FG002	18	7	52	58	6	2	23	6	58	65	70	62	30	62	62	99
AC187560.5_FG003	0	0	0	0	0	0	0	0	0	2	1	0	0	0	0	3
AC187567.4_FG004	4	1	14	10	9	7	7	4	5	6	8	13	3	10	7	10
AC187782.4_FG009	0	1	0	5	0	0	0	4	0	0	0	0	0	0	0	0
AC187789.3_FG001	0	1	3	4	0	1	4	7	0	0	0	0	0	0	0	0
AC187800.4_FG003	0	0	3	2	2	0	1	1	3	4	0	7	6	2	3	3
AC187802.3_FG008	0	0	0	0	0	0	0	0	0	0	0	0	0	0	0	0
AC187809.3_FG005	0	0	0	0	0	0	0	0	0	0	0	0	0	0	0	0
AC187813.3_FG002	0	0	0	0	0	0	0	0	0	0	0	0	0	0	0	0
AC187818.3_FG004	0	0	0	0	0	0	0	0	0	0	0	0	0	0	0	0
AC187826.3_FG007	0	0	0	0	0	0	0	0	0	0	0	0	0	0	0	0
AC187843.3_FG001	0	0	0	0	0	0	0	0	0	0	0	0	0	0	0	0
AC187843.3_FG006	2	0	0	3	0	0	0	0	7	6	12	10	6	13	3	51
AC187843.3_FG010	0	0	0	0	0	0	0	0	0	0	0	0	0	0	0	0
AC187870.3_FG002	0	0	0	0	0	0	0	0	0	0	0	0	0	0	0	0
AC187872.3_FG005	0	2	3	0	0	0	0	0	0	0	0	0	0	1	0	0
AC187879.3_FG001	0	2	7	2	6	0	2	0	0	0	1	4	0	1	0	1
AC187885.3_FG002	12.2681	9.31901	35.2333	49	16.1661	11.916	22	9.24142	9	5	8	3	2	2	1	15
AC187887.3_FG008	0	0	0	0	0	0	0	0	0	0	0	0	0	0	0	0
AC187891.3_FG006	0	0	0	0	0	0	0	0	2	0	6	2	4	1	2	7
AC187895.2_FG001	0	0	0	0	0	0	0	0	0	0	0	0	0	0	0	0
AC187895.2_FG002	0	0	0	0	0	0	0	0	0	0	0	0	0	0	0	0
AC187896.3_FG006	0	0	0	0	0	0	0	0	0	0	0	0	1	0	0	0
AC187899.3_FG002	0	0	0	0	0	0	0	0	0	0	0	0	0	0	0	0
AC187901.4_FG004	1	1	5	3	0	2	4	2	2	3	3	2	1	1	0	4
AC187903.3_FG004	0	0	0	0	0	0	0	0	0	0	0	0	0	0	0	0
AC187910.5_FG002	0	0	0	0	0	0	0	0	0	0	0	0	0	0	0	0
AC188000.3_FG003	0	0	0	1	0	0	1	0	3	0	1	0	2	1	2	2
AC188001.3_FG009	0	0	0	0	0	0	0	0	0	0	0	0	0	0	0	0
AC188003.3_FG012	0	0	2	0	0	0	1	0	2.85378	2	0	0	0	3	1	1
AC188023.3_FG005	420	456	865	1056	396	370	692	555	108	123	136	132	58	124	94	159
AC188023.3_FG011	0	0	1	0	0	0	4	2	2	1	4.00367	0	0	1	3	1.00065
AC188036.3_FG003	0	0	0	0	0	0	0	0	0	0	0	0	0	0	0	0
AC188128.3_FG002	1	0	9	9	0	1	9	2	13	3	4	4	4	1	11	7
AC188134.2_FG011	0	0	0	1	0	0	0	0	0	0	0	0	0	0	0	0
AC188195.2_FG003	0	0	0	0	0	0	0	0	0	0	0	0	0	0	0	0
AC188195.2_FG004	0	0	0	0	0	0	0	0	0	0	0	0	0	0	0	0
AC188195.2_FG005	0	0	0	0	0	0	0	0	0	0	0	0	0	0	0	0
AC188296.3_FG004	3	0	3	1	0	1	0	2	1	1	0	1	0	0	0	1
AC188582.3_FG002	0	0	0	0	0	0	0	0	0	0	0	0	0	0	0	0
AC188583.4_FG003	0	0	1	0	0	0	0	0	5	10	10	4	6	15	14	69
AC188612.3_FG009	0	0	0	0	0	0	0	0	0	0	0	0	0	0	0	0
AC188710.4_FG006	3	3	29	7	39	19	58	32	0	4	3	5	1	4	6	0
AC188718.3_FG005	0	0	0	0	0	0	0	0	1	0	0	0	0	0	2	0
AC188718.3_FG011	0	0	0	0	0	0	0	1	0	1	0	0	0	0	0	0
AC188718.3_FG015	0	0	1	0	0	0	0	0	0	1	1	0	0	0	0	2
AC188721.3_FG001	0	0	2	1	6	2	5	6	2	2	13	1	1	1	2	2
AC188722.3_FG002	0	0	0	0	0	0	0	0	0	0	0	0	0	0	0	0
AC188723.3_FG001	0	0	0	0	0	0	0	0	0	0	0	0	0	0	0	0
AC188724.3_FG006	7	6	23	9	8	4	8	8	11	6	13	5	2	10	4	10
AC188727.3_FG003	0	0	0	0	0	0	0	0	0	0	0	0	1	0	1	0
AC188735.3_FG001	0	0	0	0	0	0	0	0	0	0	0	0	0	0	0	0
AC188744.3_FG009	0	0	0	0	0	0	0	0	0	0	0	0	0	0	0	0
AC188745.3_FG001	0	1	4	1	0	0	4	0	2	8	7	3	1	2	9	4
AC188752.3_FG008	1	1	1	1	4.10343	10	1	0	2	4.42463	0	8	0	0	2	5.3861
AC188753.3_FG004	0	0	3.25056	0	0	0	4.08593	1.21596	0	0	0	2.96991	0	0	0	0
AC188755.3_FG001	0	0	3	0	0	1	0	0	0	0	0	0	0	0	0	0
AC188756.2_FG004	0	0	0	0	0	0	0	0	0	0	0	0	0	0	0	0
AC188757.4_FG004	0	0	0	0	0	0	0	0	0	0	0	0	0	0	0	0
AC188831.3_FG005	0	0	0	0	0	0	0	0	0	0	0	0	1	0	0	3
AC188838.3_FG005	6	10	10	10	10	1	6	4	31	27	63	40.0496	23	25	29	159
AC188964.3_FG002	0	0	0	0	0	0	0	0	0	0	0	0	0	0	0	0
AC188978.3_FG008	0	0	0	0	0	0	3	0	0	0	0	0	0	0	0	0
AC189048.2_FG001	0	0	0	0	0	0	0	0	0	0	0	0	0	0	0	0
AC189052.3_FG003	0	0	0	0	0	0	0	0	0	2	1	0	1	0	0	1
AC189056.3_FG001	35	53	124	122	35	40	97	73	0	1	1	2	1	0	3	4
AC189060.4_FG007	0	0	0	0	0	0	0	0	0	0	0	0	0	0	0	0
AC189078.3_FG004	0	0	0	0	0	0	0	0	0	0	0	0	0	0	0	0
AC189084.3_FG002	0	0	0	0	0	0	0	0	0	0	0	0	0	0	0	0
AC189280.3_FG001	0	2.94194	8.16496	6.98338	0	0	0	2.20775	3.0141	13.3809	11.517	25	0	12.6479	14.3117	0
AC189694.3_FG003	0	0	0	0	0	0	0	0	0	0	0	0	0	0	0	0
AC189750.4_FG004	10356.5	14272.3	19343.9	21482.2	21923.5	21006.8	29706.6	17420.8	801.241	1090.21	1401.01	944.366	814.679	1253.35	723.693	1836.68
AC189752.3_FG003	0	0	0	0	0	0	0	0	0	0	0	0	0	0	0	0
AC189753.3_FG002	2	2	12	3	1	5	14	5	1	1	3	1	1	3	0	1
AC189770.3_FG002	0	0	1	0	0	0	0	0	0	0	0	0	0	0	0	0
AC189771.3_FG001	0	0	11	0	0	0	0	0	0	0	0	0	0	0	0	0
AC189792.3_FG005	6	0	5	11	0	4	2	1	2	3	3	3	2	0	2	4
AC189795.3_FG001	2	0	0	0	0	3	0	0	7	7	6	0	4	5	21	7
AC189796.3_FG004	0	2	1	0	0	0	0	2	0	0	0	0	0	1	0	0
AC189879.3_FG003	98.9471	152	303	163	154	80	163.488	90	485	801.949	556.97	549.949	380	514.868	941.889	821.96
AC189883.3_FG002	0	0	0	0	0	0	1	0	0	0	2	1	0	0	0	0
AC190035.1_FG005	4	5	9	2	0	0	13	0	8	15	8	16	2	6	7	9
AC190225.2_FG001	0	0	0	0	0	0	0	0	0	0	0	0	0	3	0	0
AC190480.1_FG007	0	0	0	0	0	0	0	0	7	13	22	7	4	9	2	36
AC190485.1_FG004	0	0	0	0	0	0	0	0	0	0	0	0	0	0	0	0
AC190491.1_FG002	0	0	0	0	0	0	0	0	3	2	3.71969	3.72779	0	0	3	1.9848
AC190496.1_FG002	0	0	3.53467	1.99733	0	0	0	0	0.100618	0.943133	0.868336	1.5	0	0.267255	3.66414	3.5
AC190498.1_FG007	0	0	0	0	0	0	0	0	0	0	0	0	1	0	0	0
AC190507.1_FG007	0	0	0	0	0	0	0	0	0	0	0	0	0	0	0	0
AC190526.3_FG004	11	12	34	42	2	3	18	13	29	29	32	38	10	24	34	59
AC190544.2_FG004	0	0	0	0	0	0	0	0	0	0	0	0	0	0	0	0
AC190549.3_FG004	0	5.39727	6	11.05	0	0	1.04763	5.00398	1	1.51993	3	2	0	0	1	0
AC190560.2_FG002	1.06176	1.0632	1	6	0	2	1	0	0	1	0	0	0	1	2	0
AC190565.2_FG003	0	0	0	0	0	0	0	0	0	0	0	0	0	0	0	0
AC190570.3_FG003	10	6	12	22	3	1	6	6	12	4	15	7	2	4	5	5
AC190572.4_FG001	0	0	0	0	0	0	0	0	0	0	0	0	0	0	0	0
AC190576.2_FG002	0	0	0	0	0	0	0	0	0	0	0	0	0	0	0	0
AC190587.3_FG005	0	1	3	6	0	0	1	3	4	2.20398	2	11	1	4	3	5
AC190589.2_FG002	0	0	0	0	0	0	0	0	0	0	0	0	0	0	0	0
AC190590.3_FG001	0	0	0	0	0	0	0.391388	0	0	1.03346	0	0	0.549113	2.71882	1.50383	1.10624
AC190609.3_FG001	1	0	1	0	1	0	0	0	2	3	1	0	0	3	2	3
AC190609.3_FG002	932	1007	2181	2468	374	521	740	509	1717	2415	1824	1572	1561	1825	2663	2567
AC190609.3_FG003	66	90	171	327	29	12	55	54	141	194.412	184	154	66	131	132	253
AC190609.3_FG004	80	62	239	173	72	40	172	79	223	254	269	244	204	363	336	428
AC190609.3_FG005	0	0	0	0	0	0	0	0	0	0	0	0	0	0	0	0
AC190613.3_FG001	0	0	3.36782	0	0	0	0	0	2.81548	14.5002	5.0645	9.27338	2.58105	5.81785	2.71415	11.8355
AC190614.3_FG004	0	0	1	0	0	0	0	0	0	0	0	0	0	0	0	0
AC190623.3_FG001	17466	14132	22198	21488	11909	22557	16059	11951	1	0	1	92	0	0	1	5
AC190623.3_FG002	0	0	0	0	0	0	0	0	416	463	165	243	354	421	774	262
AC190628.4_FG007	515	362	2204	1796	262	292	1940	997	940	1405	823	1071	687	1044	1585	1519
AC190630.2_FG001	0	2	1	0	0	1	2	0	2	1	1	2	2	1	0	1
AC190632.2_FG004	0	0	0	0	0	0	0	0	0	0	0	0	0	0	0	0
AC190634.1_FG005	0	0	0	0	0	0	0	0	0	0	0	0	0	0	0	0
AC190636.3_FG005	10.988	9.09388	0	97.6182	112.741	91.6081	45.9753	32.9055	14.4184	4.069	51.6058	11.7751	7.7281	40.36	8.31743	167.107
AC190638.3_FG001	0	0	0	0	0	0	0	0	0	0	0	0	0	0	0	0
AC190643.4_FG011	0	0	0	0	0	0	0	0	1	1	1	9	2	1	1	9
AC190652.3_FG001	0	0	0	0	0	0	0	0	0	2.00106	1	4.00283	0	2.00106	2	4
AC190665.3_FG006	0	0	0	0	0	0	0	0	0	0	0	0	0	1	0	0
AC190671.4_FG003	1	0	0	3	0	0	0	0	38	14	5	17	1	4	8	1
AC190677.3_FG003	0	0	0	0	0	0	0	0	0	0	0	0	0	0	0	0
AC190685.3_FG005	1	0	0	0	0	0	0	0	0	0	0	0	0	0	0	0
AC190688.3_FG006	0	0	0	0	0	0	0	0	0	0	0	0	0	0	0	0
AC190693.1_FG009	0	0	0	0	0	0	0	0	0	0	0	0	0	0	0	0
AC190695.3_FG003	0	0	0	0	0	0	0	0	1	1	0	0	0	0	0	0
AC190701.3_FG001	0	0	0	0	0	0	0	0	0	0	0	0	0	0	0	0
AC190716.3_FG001	6.34298	4	4.93679	2.54295	2.92218	2.75147	9.18412	3	1.21894	0	5	3	2	3	7.88663	0
AC190734.2_FG003	0	0	0	0	0	0	0	0	0	0	0	1	0	2	0	3
AC190740.2_FG004	53	57.9217	82	44	14	26	62	28	55	106	78.1591	73	47	60	71.1639	64.4445
AC190743.3_FG012	72	94	200	193	32	31	158	125	92	123	106	95.6064	56	72.601	101	126
AC190744.2_FG010	0	0	0	0	0	0	0	0	0	0	0	0	0	0	0	0
AC190749.3_FG006	0	0	0	1	10	2	2	4	11	13	19	6	2	6	8	7
AC190750.2_FG014	62.5231	52.8625	241.638	284.875	35.5644	21.5932	146.803	116.254	209.31	237.893	239.482	257.926	113.675	164.757	238.596	262.314
AC190751.4_FG008	0	0	0	0	0	0	0	0	0	0	0	0	0	0	0	0
AC190756.4_FG007	0	0	0	0	0	0	0	0	0	0	0	0	0	0	0	0
AC190757.3_FG001	0	0	0	0	0	0	0	0	0	0	0	0	0	0	0	0
AC190763.3_FG002	0	0	0	0	0	0	0	0	1	1	0	1	0	0	1	1
AC190771.2_FG003	0	0	0	0	0	0	0	0	0	0	0	0	0	0	0	0
AC190772.4_FG011	7	0	18	17	5	1	2	2	281.577	92	132	149.968	33	57	52	86.4503
AC190788.2_FG004	1	2	0	0	5	3	8	0	2	2	9	8	0	0	2	5
AC190788.2_FG005	37	53	86	59	79	68	79	51	39	60	44	46	43	107	48	28
AC190789.3_FG005	0	0	0	0	0	0	0	0	1	0	0	0	0	0	0	3
AC190792.2_FG006	0	0	1.04105	0	0	0	0	0	0	0	0	0	0	0	0	0
AC190799.2_FG010	0	0	0	0	0	0	0	0	0	0	0	0	0	0	0	0
AC190807.2_FG001	0	0	0	0	0	0	0	0	0	0	0	0	0	0	0	0
AC190809.2_FG002	0	0	0	0	0	0	0	0	0	0	0	0	0	0	0	0
AC190811.1_FG003	0	0	0	0	0	0	0	1	0	0	0	0	0	0	0	0
AC190812.3_FG006	0	0	0	0	0	0	0	0	0	0	0	0	0	0	0	0
AC190816.3_FG007	4.74657	10	29.272	7	4	15	20.7743	5	29	53.476	44.7331	50	25	36	29.8009	53
AC190832.2_FG003	37	72	52	28	37	13	52	16	44	36	41	23	14	28	49	23
AC190832.2_FG006	0	2	0	0	0	3	5	0	3	5.86471	17.5523	6	4.66256	5.53619	2	18.7996
AC190834.3_FG005	6	1	10	15	1	0	7	0	12	10	4	12	9	13	23	18
AC190841.2_FG007	0	1	0	5	0	3	0	1	3	9	4	5	3	7	9	21
AC190851.3_FG003	0	0	0	0	0	0	0	0	0	0	0	0	0	0	0	0
AC190858.3_FG004	1.2899	0	0	0	0	2	0	0	0	0	0	0	0	0	0	0
AC190858.3_FG005	0	0	0	0	0	0	0	0	0	0	0	0	0	0	0	0
AC190883.2_FG005	0	0	0	0	0	0	0	0	0	0	0	0	0	0	0	0
AC190885.4_FG006	0	1	0	3.10052	0	0	1.07976	0	1	4.30582	0	3.16057	1	2.13497	2.15382	11.8989
AC190909.3_FG004	359	105	2587	1476	126.778	204	2306.97	708.96	280.336	456.381	262	285	178	180.295	479.254	354.206
AC190913.3_FG002	0	0	0	0	0	0	0	0	0	0	0	0	0	0	0	0
AC190915.3_FG007	10	6	64	43	3	10	41.3667	39.5225	22	34	20.8502	25.3045	22	14	47	38
AC190922.3_FG007	30	8	68	58	12	25	37	15	11	7	24	15	6	11	3	10
AC190925.2_FG002	6.50891	5.65449	14.4199	33.0234	0	0	1.59558	3	6.85354	3	10.7728	6.98949	2	9.05421	4.2499	7.15143
AC190932.3_FG008	0	1	0	0	0	0	0	0	0	0	0	0	1	0	0	0
AC190933.3_FG004	0	1	0	0	0	1	0	0	1	4	5	2	1	5	4	6
AC190934.3_FG003	4	3	4	8	2	0	0	0	2	3	0	0	0	0	0	0
AC190978.3_FG007	0	0	0	0	0	0	0	0	0	0	0	0	0	0	0	0
AC190985.3_FG006	1	0	37	19	2	0	32	6	38	57	39	45	27	27	41	39
AC190990.2_FG005	0	0	0	0	0	0	0	0	0	0	0	0	0	0	0	0
AC190999.2_FG004	48	54	252	136	38	37	179	86	146	189	126	154	103	156	262	220
AC191009.3_FG004	346	327	616	650	72	105	212	188	287	295	331	266	169	326	268	355
AC191012.2_FG001	3	0	5	2.92995	3	0	2	2	1	1	2	1	1	2	1	6
AC191040.2_FG002	0	2	10	5	0	0	5	0	5	10	9	5	1	4	18	15
AC191042.4_FG001	6.53898	28.3793	89.6962	43.3683	10.3781	7.91083	65.5337	34.5818	18.4892	14.3228	26.0941	17.4657	15.1484	26.1328	13.3206	33.5488
AC191048.2_FG006	14	7	18	31	2	5	12	10	21	22	26	11	20	15	17	53
AC191049.3_FG007	0	0	0	0	0	0	3	1.01815	0	1	0	1	0	2	2	1
AC191050.3_FG003	0	0	4	4	0	0	0	1	0	0	0	0	0	0	1	0
AC191064.3_FG007	0	0	0	0	0	0	0	0	0	0	0	0	0	0	0	0
AC191067.3_FG005	0	0	0	0	0	0	0	0	0	0	0	0	0	0	0	0
AC191069.3_FG004	307	285	719	1305	147	96	299	257	460	523	684	493	229	430	407	779
AC191069.3_FG007	0	0	0	0	0	0	0	0	0	0	0	0	0	0	0.5	0
AC191070.3_FG006	20	95	44	50	13	16	44	15	3	5	3	4	0	2	3	5
AC191071.3_FG001	0	0	0	0	0	1	0	0	1	4	2	5	2	24	3	61
AC191073.2_FG001	0	0	0	0	0	0	0	0	0	0	0	0	0	0	0	0
AC191073.2_FG003	4.62035	5	14.0705	17.596	1.35091	6.88403	39.803	17.4434	0	0	0	0	0	0	0	0
AC191097.3_FG007	390.688	1845.8	789.163	2753.48	916.748	459.779	439.1	596.84	0.555163	0	3.82374	1.65992	0.204167	0.167049	1.25066	1.39117
AC191098.3_FG002	21	19.3732	43.1925	48.4336	9.02329	5	20.7246	19	32	29	68	46	17	31.511	20	49
AC191107.4_FG001	0	0	0	0	0	0	0	0	0	0	0	0	0	0	0	0
AC191107.4_FG002	0	0	0	0	0	0	0	0	0	0	0	0	0	0	0	0
AC191113.2_FG002	92	79	165	184	191	192	325	209	574	686	657	564	1313	2285	1529	1692
AC191115.3_FG002	0	0	0	0	0	0	0	0	0	0	2	0	13	57	0	1
AC191147.3_FG002	0	0	0	0	0	0	0	0	0	0	0	0	0	0	0	0
AC191246.3_FG004	0	0	0	0	0	0	0	0	0	0	2	0	0	0	0	0
AC191246.3_FG006	0	0	0	6.33691	0	2	1.18691	1.1421	7.02949	10.9301	5.969	4.24552	4.58668	4.31536	0.0134667	19.2124
AC191251.3_FG005	2	3	7	4	13	17	5	12	20	19	22	12	15	24	40	34
AC191253.3_FG004	0	0	0	0	0	0	0	0	0	0	0	0	0	0	0	0
AC191254.3_FG001	0	0	0	0	0	0	0	0	0	0	0	0	0	0	0	0
AC191264.3_FG002	0	0	2.16019	1	0	0	2	1.00896	0	0	1.01982	0	0	2	0	0
AC191264.3_FG003	10	2	79.869	48	10	14	96.4854	39.7053	11	16	5	21	7	13	14	10
AC191279.2_FG001	0	0	0	0	0	0	0	0	0	0	0	0	0	0	0	0
AC191279.2_FG003	0	0	0	0	0	0	0	0	0	0	0	0	0	0	0	0
AC191283.3_FG004	40	7	328	313	15	16	237	128	937	776	810	1038	492	890	734	795
AC191297.3_FG004	0.25	0	0	0.75	1.5	0.75	0	0	1.25	1.25	0.75	4.5	0.5	0.2	0	0.25
AC191305.3_FG002	0	1	0	2	0	0	0	1	4	1	0	4	0	0	3	1
AC191317.3_FG009	0	0	0	0	0	0	0	0	0	0	0	0	0	0	0	0
AC191328.3_FG002	43	36	157	96	75	95	124	67	13	26	38	42	20	21	18	27
AC191330.3_FG001	1	0	1	3	0	0	0	0	4	2.68698	6.44694	3	3	2	1.35024	6
AC191338.3_FG002	0	0	0	0	0	0	0	0	0	0	0	0	0	0	0	0
AC191360.3_FG004	0	0	0	0	0	0	0	0	0	0	0	0	0	0	0	0
AC191360.3_FG015	0	0	0	0	0	0	0	0	0	1	0	0	0	0	0	0
AC191361.4_FG006	0	0	0	0	0	0	0	0	0	0	0	0	0	0	0	0
AC191362.3_FG002	0	0	0	0	0	0	0	0	0	0	0	0	0	0	0	0
AC191380.3_FG001	0	0	0	0	0	0	0	0	0	0	0	0	0	0	0	0
AC191401.3_FG009	0	5	0	1	0	0	1	0	1	4	0	2	2	0	1	0
AC191401.3_FG013	0	0	0	0	0	0	0	0	0	0	0	0	0	0	0	0
AC191410.4_FG004	0	0	0	0	0	0	0	0	0	0	0	0	0	0	0	0
AC191412.3_FG005	0	0	0	0	0	0	0	0	0	0	0	0	0	0	0	0
AC191418.3_FG003	0	0	0	0	0	0	0	0	0	0	0	0	0	0	0	0
AC191421.3_FG001	0	0	0	0	0	0	0	0	0	0	0	0	0	0	0	0
AC191523.3_FG001	0	0	0	0	0	0	0	0	0	0	0	0	0	0	0	0
AC191526.3_FG001	0	0	0	0	0	0	0	0	0	0	0	0	0	0	0	0
AC191526.3_FG004	0	0	0	0	0	0	0	0	0	0	0	0	0	0	0	0
AC191534.3_FG003	0	0	0	0	0	0	0	0	0	0	0	0	0	0	0	0
AC191539.4_FG001	27	21	23	36	7	1	2	4	1	5	5	3	0	0	2	12
AC191541.4_FG005	1	3	5	1	0	0	6	1	0	0	1	0	0	0	0	0
AC191548.3_FG005	0	0	1	1	0	0	1	0	0	1	0	0	0	0	0	2
AC191551.3_FG003	0	0	0	0	0	0	0	0	1.01009	4	0	1	0	2.02394	3.02741	4.60024
AC191562.3_FG008	0	0	0	0	0	0	0	0	0	0	0	0	0	0	0	0
AC191564.3_FG003	1	0	0	0	0	1	0	0	1	1	6	4	1	2	0	13
AC191568.3_FG010	0	0	0	0	0	0	0	0	0	0	0	0	0	0	0	0
AC191575.2_FG001	717	794	2530	2711	1978	1506	3500	2335	50	42	40	36	546	1245	83	79
AC191577.3_FG004	0	0	0	0	0	0	0	0	0	0	0	0	0	0	0	0
AC191578.3_FG003	0	0	1	0	0	0	0	0	0	0	0	0	0	0	0	0
AC191589.3_FG003	5.31967	0	12.6922	4.98463	0	6	7.25054	2.4209	2.16729	9	0	2	2	4.29987	10.9264	1
AC191598.3_FG007	33	23	152	99	18	41	218	92	11	13	16	4	10	10	9	5
AC191601.1_FG003	0	0	0	0	0	0	0	0	0	0	0	0	0	0	0	0
AC191622.3_FG003	0	0	0	1	0	0	0	0.857529	0	0.675525	0	1	1	0	0	2
AC191622.3_FG005	0	0	3	3	0	0	3	0	3	1	5	4	1	1	0	1
AC191650.3_FG003	0	0	0	0	0	0	0	0	0	0	0	0	0	0	0	0
AC191654.3_FG004	6	14	5.36705	11	7	2.86752	12.7526	3	3	6	11	7	0	0	8	4
AC191676.3_FG011	0	4	1	3.03443	0	0	1	0	33.2083	36.0889	53.2048	43.178	25	41.0523	42	69.3267
AC191686.3_FG002	0	0	0	0	0	0	0	0	0	0	0	0	0	0	0	0
AC191691.3_FG011	0	0	0	0	0	0	0	0	0	0	0	0	0	0	0	0
AC191692.3_FG001	0	0	0	0	0	0	0	0	0	0	0	0	0	0	0	0
AC191704.3_FG007	0	0	0	0	0	0	0	0	0	0	0	0	0	0	0	0
AC191708.3_FG001	0	0	0	0	0	0	0	0	0	0	0	0	0	0	0	0
AC191708.3_FG002	0	0	0	0	0	0	0	0	0	0	0	0	0	0	0	0
AC191731.3_FG001	0	0	0	0	0	0	0	0	0	0	0	0	0	0	0	0
AC191735.3_FG009	0	0	0	0	0	0	0	0	0	0	0	0	0	0	0	0
AC191748.3_FG001	0	0	0	0	0	0	0	0	1	3	0	3	0	1	0	2
AC191771.3_FG008	69	68	142	209	18	18	84	81	202	184	151	190	98	173	185	163
AC191778.3_FG001	0	0	0	0	0	0	0	0	0	0	0	0	0	0	0	0
AC191782.3_FG001	0	0	0	0	0	0	0	0	0	0	0	0	0	0	0	0
AC191790.3_FG005	0	0	0	0	0	0	3	0	0	0	0	0	0	0	0	0
AC191804.4_FG002	0	0	10	5	0	2	5	0	0	0	3	1	0	0	0	0
AC191927.2_FG002	0	0	0	0	0	0	0	0	0	0	0	0	0	0	0	0
AC191961.3_FG009	0	0.998779	11.5758	4.30957	0	0	15.3253	1.13485	8.52052	13.8113	15.2151	1.86632	5.72902	5.12913	24.511	10.9313
AC192175.3_FG001	0	0	0	0	0	0	0	0	0	0	0	0	0	0	0	0
AC192177.3_FG008	0	0	0	0	0	0	0	0	0	0	0	0	0	0	0	0
AC192204.3_FG005	20	34	100.992	58	23.0008	24.0013	85.999	35.0024	14	12	22	11.0894	5	21	7	20
AC192240.3_FG005	0	0	0	0	0	0	0	0	0	0	0	0	0	0	0	0
AC192244.3_FG007	591.642	644.771	794.661	1120.69	317	318	544.67	353	464.535	470.008	622.778	409.7	395.624	722	399.677	848
AC192330.1_FG004	0	0	0	0	0	0	0	0	0	0	0	0	0	0	0	0
AC192356.3_FG003	17.1274	11.427	23.8783	21	7	2	16	7	40	48	56	45	13	32	44	55.969
AC192362.3_FG002	204	158	353	313	109	103	299	216	154	224	158	154	111	231	180	223
AC192362.3_FG003	130	84	517	514	149	126	515	308	281	416	297	343	193	349	315	347
AC192367.2_FG002	1	1	10	6	18	3	8	3	57	65	39	49	45	50	100	65
AC192368.3_FG009	0	0	0	0	0	0	0	0	0	0	0	0	0	0	1	0
AC192372.3_FG003	7	8	8	17	7	6	12	1	6	13	12	3	10	8	8	14
AC192381.3_FG004	4	10.6667	13.3333	7.5	1	0.5	0	0	0	3.5	0.5	2	1	4	9	1.5
AC192405.3_FG001	0	0	0	0	0	0	0	0	0	0	0	0	0	0	0	0
AC192451.3_FG001	2494	2424	6873	7886	1730	1475	4615	3668	2006	1816	2304	2189	977	2165	1460	2137
AC192608.3_FG004	0	0	0	0	0	0	0	0	0	0	1	1	0	0	0	0
AC193318.3_FG006	0	0	0	0	0	0	0	0	0	0	0	0	0	0	0	0
AC193319.3_FG004	0	0	1	0	0	0	0	0	0	0	0	2	0	0	0	0
AC193324.3_FG002	40	30	261	198	24	24	249	78	328	359	311.829	396	167	322	434	390
AC193335.3_FG001	0	0	0	0	0	0	0	0	0	0	0	0	0	0	0	0
AC193353.3_FG002	0	0	0	0	0	0	0	0	0	0	0	0	0	0	0	0
AC193379.3_FG001	290	242	757	709	128	97	501	196	2122	2521	1992	2623	1159	2190	2136	2218
AC193402.3_FG004	0	0	0	0	0	0	1	0	0	0	0	0	0	0	0	0
AC193423.3_FG003	4	0	12	7	0	3	3	0	5	1	3	4	1	1	3	4
AC193430.3_FG008	1	1	0	0	0	0	0	0	0	0	0	0	0	0	0	0
AC193440.3_FG009	0	0	0	0	0	0	0	0	0	0	0	0	0	0	0	0
AC193464.3_FG001	0	0	0	0	0	0	0	0	0	0	0	0	0	0	0	0
AC193466.3_FG001	0	5	10	0	0	4	9	0	6	3	15	11	0	14	7	11
AC193479.2_FG002	0	0	0	1	0	0	0	0	0	0	0	0	0	0	0	0
AC193499.3_FG004	0	0	0	0	0	0	0	0	0	0	0	0	0	0	0	0
AC193499.3_FG007	0	1.32336	5.81484	0	0	0	2.34258	0	0	0	0	0	0	0	0	0
AC193500.3_FG003	7	1	5	11	3	3	0	1	8	20.7622	19.2096	10.9276	31.8589	36.2096	34.5484	84.9198
AC193502.3_FG004	0	0	0	0	0	0	0	0	0	0	0	0	0	0	0	0
AC193503.3_FG004	0	0	0	0	0	0	0	0	0	0	0	0	0	0	0	0
AC193576.3_FG003	0	0	0	0	0	0	0	0	0	0	0	0	0	0	0	0
AC193591.3_FG001	0	0	0	0	0	1	0	0	34	22	75	40	29	58	51	192
AC193592.3_FG001	0	0	0	0	0	0	0	0	0	0	0	0	0	0	0	0
AC193598.3_FG002	23	19	40	19	21	10	21	19	563	608	1001	735	326	589	583	1395
AC193606.2_FG001	0	0	0	0	0	0	0	0	0	0	0	0	0	0	0	0
AC193606.2_FG005	0	0	0	0	0	0	0	0	0	0	0	0	0	0	0	0
AC193625.3_FG008	0	0.0687571	0	0	0	0	0	0	0	0	0	0	0	0	0	0
AC193625.3_FG010	0	0	0	0	0	0	0	0	0	0	0	0	0	0	0	0
AC193630.3_FG003	2	0	1	0	1	0	1	0	58	39	47	58	22	50	44	47
AC193630.3_FG004	0	0	0	0	1	0	1	0	23	19	42	42	15	17	13	62
AC193632.2_FG002	647	675	1179	1046	669	555	867	695	83	92	179	97	44	92	63	154
AC193645.3_FG006	0	0	0	0	0	0	0	0	0	0	0	0	0	0	0	0
AC193646.3_FG002	0	0	1	1	0	0	0	0	1	1	3	0	0	1	0	1
AC193658.3_FG001	0	0	4.9472	5	1	0	3	1	0	0	0.689195	1	0	2	0	1
AC193668.3_FG009	5	15	12	11	4	1	29	8	10	15	13	2	4	13	24	9
AC193744.3_FG009	0	0	0	0	0	0	0	0	0	0	0	0	0	0	0	0
AC193745.3_FG002	0	0	0	0	0	0	0	0	1	0	1	0	0	0	0	0
AC193745.3_FG003	0	0	0	0	0	0	0	0	0	0	0	0	0	1	0	0
AC193754.3_FG005	0	0	0	0	0	0	0	0	0	0	0	0	0	0	0	0
AC193754.3_FG008	17	8.7388	81.8066	59	29	11	78	31	135	171	124.739	156.902	134	179	212	215
AC193756.3_FG001	0	0	0	0	0	0	0	0	0	0	0	0	0	0	0	0
AC193767.3_FG003	0	0	0	0	0	0	0	0	0	0	0	0	0	0	0	0
AC193786.3_FG005	0	0	0	6	1	15	4	0	84	151	183	136.081	237	317	330	648
AC193787.3_FG008	0	0	0	0	0	0	0	0	0	0	0	0	0	0	0	0
AC194005.3_FG004	20	29	90	75	72	65	172	129	11	18	17	12	12	8	8	20
AC194008.3_FG007	2	6	7	7	0	1	8	3	1	1	3	0	0	0	0	3
AC194016.3_FG001	0	0	0	0	0	0	1	0	0	0	0	0	0	0	1	0
AC194022.3_FG013	72	46	109	142	51	67	59	67	109	106	167	119	126	159	62	512
AC194022.3_FG014	0	0	0	0	0	0	0	0	0	0	0	0	0	1	0	0
AC194031.3_FG002	0	0	0	0.863741	0	0	0	0	0.5	0	0.952716	0	0	0	0.919883	1
AC194032.3_FG010	0	0	1	1	0	0	0	0	1	2	0	1	0	0	0	0
AC194039.4_FG009	178	185	369	472	92	47	219	192	265	257	383	309	163	316	230	603
AC194045.3_FG001	0	0	0	0	0	0	0	0	0	0	0	0.652798	0	0	0	0
AC194047.3_FG006	0	0	0	0	0	0	1	0	0	0	0	0	0	0	0	0
AC194056.3_FG008	7	22	10	41	4	5	9	5	10	6	8	5	3	5	2	9
AC194072.3_FG005	2.1769	7.66661	6.26538	12.567	5	0	17.2025	8	0	1	0	0	2	0	1	2
AC194097.3_FG008	0	0	0	0	0	0	0	0	0	0	0	0	0	0	0	0
AC194097.3_FG009	0	0	0	0	0	0	0	0	0	0	0	0	0	0	0	0
AC194101.3_FG001	11	4	9	4	0	5	6	4	19	18	17	7	3	21	22	13
AC194103.3_FG006	0	0	0	0	0	0	0	0	0	0	0	0	0	0	0	0
AC194104.3_FG007	0	0	2	0	12.5031	10.8883	2	1	0	0	0	0	19	44.2471	1	0
AC194104.3_FG010	0	0	0	0	0	0	0	0	0	0	0	0	0	0	0	0
AC194112.3_FG001	23	24	55	52	28	15	59	48	65	73	128.325	73.2769	42	105	92	278.402
AC194133.3_FG004	8	5	34	22	4	6	24.3697	7	19.4552	30	16	24	9	17	19.886	9
AC194136.3_FG001	4	6	14	3	0	0	4	3	12	18	11.9298	24.9842	1.92692	18	27	11
AC194157.3_FG001	0	0	0	0	0	0	0	0	0	0	0	0	0	0	0	0
AC194158.3_FG005	0	0	0	0	0	0	0	0	0	1	1	2	4	6	0	12
AC194163.3_FG001	0	0	0	0	0	0	0	0	0	0	0	0	0	0	0	0
AC194163.3_FG002	0	0	0	0	1	0	0	0	0	1	3	0	0	0	0	0
AC194163.3_FG003	0	0	0	0	0	0	0	0	0	0	0	0	0	0	0	0
AC194172.3_FG008	0	0	0	0	0	0	0	0	0	0	0	0	0	0	0	0
AC194174.3_FG003	0	0	0	2	0	0	1	0	0	1	4	5	0	2	1	1
AC194176.3_FG002	4	11	8	19	0	4	8	5	28	23	28	30	18	21	27	33
AC194180.3_FG004	0	0	0	0	0	0	0	0	0	0	0	0	0	0	0	0
AC194203.3_FG003	0	0	2	0	0	0	1	0	4	5	9	5	3	8	6	10
AC194206.3_FG005	0	4	2	3	0	0	2	0	0	0	0	1	1	1	1	3.20081
AC194214.3_FG002	0	0	0	0	0	0	0	0	0	0	0	0	0	0	0	1
AC194219.3_FG002	0	0	0	0	0	0	0	0	0	0	0	0	0	0	0	0
AC194259.3_FG001	2	10	19	11	6	10	21	4	41	35	78	40	10	18	27	121
AC194264.3_FG006	41	9	185	189	14	43	169	75	134	144	131	130	77	140	152	157
AC194272.3_FG003	2.55163	0	0	0	0	0	1.09693	0	0	0	0	0	1	0	0	0
AC194273.3_FG006	0	0	0	0	0	0	0	0	0	0	0	0	0	0	0	0
AC194273.3_FG007	0	0	0	0	0	0	0	0	0	0	0	0	0	0	0	0
AC194298.3_FG005	0	0	0	0	0	0	0	0	0	0	0	0	0	0	0	0
AC194321.3_FG009	0	0	0	0	0	0	0	0	0	0	0	0	0	0	0	0
AC194325.3_FG006	0	0	0	1	0	0	0	0	2	6	2	3	3	3	5	13
AC194335.3_FG001	0	0	0	0	0	0	0	0	0	2	0	2	1	1	2	0
AC194338.3_FG008	0	0	0	0	0	0	0	0	0	0	0	0	0	0	0	0
AC194341.4_FG001	0	0	0	0	0	0	0	0	0	0	0	0	0	0	0	0
AC194341.4_FG002	150	166	421	450	177	128	350	329	695	873	867	693	653	902	1056	1402
AC194341.4_FG003	0	0	0	0	0	0	0	0	0	0	0	0	0	0	0	2
AC194341.4_FG004	49	42	79	75	21	18	41	36	95	127	138	118	54	82	73	145
AC194350.3_FG001	4.00159	6.0363	10.5329	12.964	1.22632	1	6.38323	0	2.01371	3.27059	3.00417	7.44844	2	2	9.73051	1
AC194355.3_FG002	0	2	1	0	0	0	2	0	0	4	7	0	2	1	3	0
AC194356.3_FG002	2	1	13	6	0	5	2	2	1	0	0	0	0	0	1	0
AC194357.3_FG003	0	0	0	0	0	0	0	0	0	0	0	0	0	0	0	0
AC194362.3_FG003	2	0	6.14819	3.13964	0	4	2.12127	2	0	0	4	0	0	0	0	0
AC194380.3_FG008	4.31082	0.263356	0	0	0	0	1	0	0	0	0	0	0	0	0	0
AC194402.2_FG003	0	0	0	0	0	0	0	0	0	0	1	0	0	0	0	0
AC194402.2_FG004	0	0	0	0	0	0	0	0	28	33	45	28	27	34	46	97
AC194405.3_FG009	0	0	0	0	0	0	0	0	0	0	0	0	0	0	0	0
AC194405.3_FG021	5	3	7	11	34	17	47	25	1	0	0	0	0	1	0	2
AC194410.3_FG002	10	1	46	28	6	8	38	21	18	20	36	26	7	18	19	28
AC194425.3_FG005	0	0	2	3	5	7	1	7	446	378	467	329	288	650	234	580
AC194428.3_FG006	0	0	0	0	0	0	0	0	0	0	0	0	0	0	0	0
AC194428.3_FG007	0	0	0	0	0	0	0	0	0	0	0	0	1	0	0	0
AC194438.3_FG005	0	0	0	0	0	0	0	0	0	0	0	1	0	0	1	0
AC194439.3_FG002	1	0	6	1	0	0	0	3	9	12	19	6	14	10	16	110
AC194452.3_FG001	0	0	0	0	0	0	0	0	0	0	0	0	0	0	0	0
AC194457.3_FG001	2	6	8	12	2	4	10	4	1	3	8	4	3	3	1	10
AC194467.3_FG006	2	1	3	1	0	3	2	5	0	0	0	0	0	0	0	0
AC194472.3_FG001	0	0	0	0	0	0	0	0	0	0	0	0	0	0	0	0
AC194478.3_FG005	0	0	0	0	0	0	0	0	0	0	0	0	0	0	0	0
AC194480.3_FG001	0	0	0	0	0	0	0	0	0	0	0	0	0	0	0	0
AC194480.3_FG003	0	0	0	0	0	0	0	0	0	0	0	0	0	0	0	0
AC194481.3_FG002	0	0	0	0	0	0	0	0	0	0	0	0	0	0	0	0
AC194485.3_FG002	0	0	0	0	0	0	0	0	0	0	0	0	0	0	0	0
AC194591.2_FG004	0	0	0	0	0	0	0	0	0	0	0	0	0	0	0	0
AC194591.2_FG005	0	0	3	0	0	0	0	1	0	0	0	0	0	0	0	0
AC194592.2_FG001	0	0	0	0	0	0	0	0	0	0	0	0	0	0	0	0
AC194597.2_FG001	0	0	0	0	0	0	0	0	0	0	0	0	0	0	0	0
AC194609.2_FG003	0	0	1	1	0	0	1	0	14.0353	27.6927	15	34.4974	10	16.6791	50.3663	53.0143
AC194613.2_FG002	0	0	0	0	1	0	0	0	0	0	0	0	0	0	0	0
AC194633.3_FG014	1	0	3	3	2	0	3	0	8	1	3	3	2	5	3	3
AC194666.2_FG010	0	0	0	0	0	0	0	0	0	0	0	1	0	0	0	0
AC194670.2_FG001	97	143	214	101	69	35	233	62	31	37	23	25	15	13	27	25
AC194705.3_FG004	0	0	0	0	0	0	0	0	0	0	0	0	0	0	0	0
AC194712.3_FG002	0	3	0	0	0	0	0	0	0	0	0	0	0	0	0	0
AC194719.3_FG002	0	0	0	0	0	0	0	0	0	0	0	0	0	0	0	0
AC194734.3_FG004	1.00029	2.0002	1.00014	2.00179	2.0016	1.00069	0	0	0	0	0	110	0	0	0	0
AC194824.2_FG003	0	0	0	0	0	0	0	0	0	0	0	0	0	0	0	0
AC194824.2_FG005	2.32793	0	1.04614	0	0	0	0	0	0	0	0	0	0	0	0	0
AC194828.3_FG004	0	0	0	0	0	0	0	0	0	0	0	0	1	1	0	0
AC194828.3_FG012	0	0	0	0	0	0	0	0	0	0	0	0	0	0	0	0
AC194839.3_FG001	0	0	0	0	0	0	0	0	0	0	0	0	0	0	0	0
AC194852.3_FG007	0	0	0	0	0	0	0	0	14	12	32	15	2	7	9	35
AC194853.1_FG002	0	0	1	0	0	0	0	0	4	8	3	1	1	4	3	2
AC194856.3_FG002	8.66667	8.66667	13	5.66667	6.33333	2.66667	19.6667	6	0.333333	3	3.66667	2	1.33333	1.33333	2.33333	1.66667
AC194856.3_FG007	8.66667	8.66667	13	5.66667	6.33333	2.66667	19.6667	6	0.333333	3	3.66667	2	1.33333	1.33333	2.33333	1.66667
AC194863.3_FG004	0	0	0	0	0	0	0	0	0	0	0	0	0	0	0	0
AC194863.3_FG006	2	0	0	0	0	0	0	0	0	0	0	0	0	0	0	0
AC194863.3_FG007	1.25556	2.06598	5.85347	14.2374	0	2.37377	4.57082	1.10097	2.68363	8.56968	12.016	7.68381	3.22927	3.77021	6.28571	2.21569
AC194878.3_FG001	2.05061	17.3196	20.0054	37.092	22.8001	13.893	30.9478	34.8282	0	0	0	0	0	0	0	0
AC194878.3_FG002	0	0	0	0	0	0	13.7336	10.1457	0	0	0	1	0	0	0	0
AC194895.3_FG004	0	0	0	0	0	0	0	0	0	0	0	0	0	0	0	0
AC194897.4_FG003	0	0	1	0	0	0	2	0	0	1	1	2	0	1	1	5
AC194897.4_FG005	1	0	0	1	0	0	0	0	1	0	0	0	2	0	1	3
AC194898.3_FG003	4	1.13519	1.0743	1	5	5	5	0	2	8	15	7.34861	1.09889	6	7.12248	13
AC194905.2_FG001	0	0	0	0	0	0	0	0	0	0	0	0	0	0	0	0
AC194905.2_FG003	0	0	11	5	0	0	4	2	9	7	16	5	5	1	3	8
AC194912.3_FG003	0	0	0	0	0	0	0	0	0	0	0	0	0	0	0	0
AC194914.3_FG002	104	135	250.668	322.135	69.6859	60.9549	208.394	132	399	406	776.854	432.846	255	376	288	1178.8
AC194937.3_FG004	22	35	76	50	79	67	274	129	5	3	5	2	0	4	1	4
AC194940.3_FG001	0	0	0	0	0	0	0	0	0	0	0	0	0	0	0	0
AC194942.3_FG001	1	3	14	8	4	3	27	18	24	38	41	30	16	37	47	75
AC194965.4_FG001	130	68	449	615	73	47	327	212	394	488	392	425	261	519	511	591
AC194965.4_FG004	269	474	640	426	303	197	464	217	170	164	295	219	102	181	221	393
AC194970.5_FG001	758	1130	1638	1105	1210	951	1489	1146	137	156.711	226	183.425	114	254	146	454.774
AC194970.5_FG002	69.3198	46.9507	56.357	183.823	30.8764	27.3516	13.6915	14.7133	51.5059	63.969	86.0983	65.7225	35.0041	64.096	54.214	115.371
AC194970.5_FG004	177.978	148	395.81	397.822	67	41	330.604	153.778	494	536.993	534.992	607.997	302.991	569.996	600.99	752.967
AC194970.5_FG005	457	485.104	995.728	1382.42	212.805	133	405.755	364	649	771.58	989.246	750.425	496	732.137	905.571	1723.49
AC194970.5_FG009	29	20	59	85	3	5	13	16	260.615	378	458	330	133	208	250	525
AC194972.2_FG001	0	0	0	0	0	0	0	1	0	0	0	0	0	0	0	0
AC194974.3_FG001	0	0	0	0	0	0	0	0	0	0	0	0	0	0	0	0
AC194974.3_FG005	10.9083	12	17.9436	25.8344	0	3	7.85701	3.40245	20	35.2452	60.6872	51.9252	20.901	41	30.8309	44.8046
AC194977.2_FG004	7	2	5	2	0	0	6.00584	4	5	3	1	4.00562	2	2	4	5
AC194980.3_FG002	0	0	0	0	0	0	0	0	0	0	0	0	0	0	0	0
AC194980.3_FG005	0	0	0	0	0	0	0	0	2	0	2	1	3	3	3	2
AC195058.3_FG003	0	0	0	0	0	0	0	0	0	0	0	0	0	0	0	1
AC195135.3_FG002	0	0	0	10	0	0	0	0	0	0	0	0	0	0	0	0
AC195138.3_FG004	0	0	0	0	0	0	0	0	0	1	2	0	0	2	0	1
AC195147.3_FG001	0	0	1	0	0	0	0	0	0	0	0	0	0	0	0	0
AC195147.3_FG008	0	0	0	0	0	0	0	0	11	17	17	6	15	19	14	53
AC195148.3_FG001	0	0	0	0	0	0	0	0	0	0	0	0	0	0	0	0
AC195154.3_FG004	1100	1064	2842	2095	364	283	2551	917	2954	4384	2279	2853	1884	2882	4539	2662
AC195168.2_FG004	0	1	2	0	5	0	3	0	0	0	3	1	1	0	1	1
AC195172.3_FG001	339.544	423.22	959.75	585.058	167.783	90.981	700.522	235.053	357.744	468.088	355.789	443.624	206.336	382.738	523.252	350.65
AC195174.2_FG007	0	0	0	0	0	0	0	0	0	0	0	0.0655006	0	0	0	0
AC195207.2_FG002	0	0	0	0	0	0	0	0	0	0	0	0	0	0	0	0
AC195214.3_FG007	1	0	10	7	3	4	3	6	5	7	6	11	1	6	5	4
AC195220.3_FG003	0	0	0	0	0	0	0	0	0	0	0	0	0	0	0	0
AC195220.3_FG004	0	0	0	0	0	0	0	0	0	1.81639	0	0	0	0	0	1
AC195220.3_FG007	0	0	0	0	0	0	0	0	0	1.09119	0	2	0	0	1	0
AC195230.2_FG003	0	0	0	0	0	0	0	0	0	0	0	0	0	0	0	0
AC195235.3_FG003	0	0	0	0	0	0	0	0	0	0	0	0	0	0	0	0
AC195240.4_FG002	0	0	0	0	0	0	0	0	0	0	0	0	0	0	0	0
AC195244.3_FG008	0	0	0	0	0	0	0	0	0	0	0	0	0	0	0	0
AC195253.3_FG002	0	0	0	0	0	4	2	1	0	0	0	0	0	0	0	0
AC195260.2_FG007	0	2	2	1	0	0	2	1	2	1	1	1	0	1	3	2
AC195307.3_FG001	0	0	0	0	0	0	0	0	0	2.26767	0	2.35441	0.24448	0.367201	0.441584	0
AC195320.3_FG003	0	0	0	0	0	0	0	0	0	0	0	1.43661	0	0	2	0
AC195331.3_FG008	5	2	7	23	0	2	5	5	31	27	72	54	28	49	12	209
AC195340.3_FG001	4681	3984	12271	13771	4656	3265	10742	8628	10451	10889	15091	11428	6671	12621.2	11876	24962
AC195340.3_FG002	438	418.941	1460.79	1383	337	358	1080	786	1184	1282.8	1489.64	1420.67	1000	1603.82	1339	2233.67
AC195340.3_FG004	20	21	51.0031	38	27	13	46	37	2068	2345	1880	1567	1425	2302	1900	2852
AC195340.3_FG005	158.336	206.975	192.654	172.603	119.423	66.7159	203.146	93.7418	33.4982	33.7216	26.2867	28.4089	13	22.7231	23.7543	40.7728
AC195342.3_FG002	0	0	0	0	0	0	0	0	0	0	0	0	0	0	0	0
AC195343.3_FG002	0	0	0	0	0	0	0	0	0	0	0	0	0	0	0	0
AC195347.4_FG004	0	0	0	0	0	0	0	0	388.828	238.997	790.244	371.639	228.224	398.09	208.454	1184.57
AC195348.3_FG004	0	0	0	0	0	0	0	0	0	0	0	0	0	0	0	0
AC195351.3_FG001	0	0	0	0	2	0	1	0	0	0	0	0	0	0	0	0
AC195351.3_FG003	1	1	3	4	0	1	2	3	0	1	3	1	2	3	0	3
AC195367.3_FG001	4	1	7	2	2	0	4	1	3	2	2	0	2	6	0	0
AC195370.3_FG004	0	0	0	0	0	0	0	0	1	0	0	0	0	0	0	0
AC195378.3_FG001	0	0	0	0	0	0	0	0	0	0	0	0	0	0	0	0
AC195389.3_FG001	0	0	4.28642	1	0	1.41001	4.27807	0	1.14377	11.681	0	6.00047	4.6595	6.16193	11.7316	17.6218
AC195402.3_FG001	0	0	0	0	0	0	0	0	0	0	0	0	0	0	0	0
AC195458.3_FG001	0	0	0	0	0	0	0	0	0	0	0	0	0	0	0	0
AC195484.3_FG003	1	1	3	2	5	3	0	0	1	3	2	1	0	2	1	3
AC195485.3_FG002	0	6	2	4	7	0	6.04208	2	4.63564	3	7	4	3	7	2.7904	5
AC195536.3_FG006	0	0	0	0	0	0	0	0	0	0	0	0	0	0	0	0
AC195545.3_FG003	0	0	1	0	0	0	3	2	0	4	4	3	3	0	2	6
AC195580.2_FG010	0	0	0	0	0	0	0	0	0	0	0	0	0	0	0	0
AC195587.4_FG003	0	0	0	0	0	0	1	0	0	0	0	0	1	2	1	0
AC195587.4_FG004	157.971	104.665	256.954	333.207	43.0432	24.3176	156.47	86.1178	418.59	595.683	384.316	502.332	285.087	471.699	514.258	471.654
AC195596.3_FG002	0	1.1857	1.77247	0	0	0.746963	1.83787	2.59154	0	0	0	0	0	0	0.803553	0
AC195596.3_FG005	2.86959	0	0	5.99098	4.39956	0	0	0	0	0	0	0	0	0	0	0
AC195608.3_FG005	0	0	1.41399	2.7884	0	0	0	0	0	0	1.4124	2.75581	0	0	0	1.37966
AC195608.3_FG006	2	0	1.58601	2.2116	0	0	1	0	0	0	5.5876	0.24419	1	1	0	0.620337
AC195685.3_FG001	0	0	1.94025	0	0	1	2	1	3.0999	4	0.996699	3	8	0.105539	5.08696	0.988032
AC195785.3_FG004	115	153	142	99	75	74	127	44	256	296	591	358	187	326	297	1092
AC195794.3_FG002	0	0	0	0	0	0	5	4	0	0	0	0	0	0	0	0
AC195796.3_FG001	0	0	1	2	0	0	2	5	4	4	0	1	3	3	4	5
AC195798.3_FG001	0	0	0	0	0	0	0	0	6	2	4	2	2	1	1	4
AC195806.3_FG001	43.7923	87.5587	115.735	79.8329	61.2192	25.9776	83.7298	40.1507	6.93439	7.2732	6.60815	10.6346	1	2.23649	4.64751	4.65687
AC195807.3_FG004	0	0	1	0	0	0	1	0	2	0	3	6	0	5	3	3
AC195825.3_FG001	0	0	2	1	0	0	1	0	1	2	0	2	0	0	0	0
AC195826.2_FG006	0	3	3	4	1	4	4	4	4	5	9	5	2	3	2	11
AC195860.3_FG002	4.77138	0	13.4954	6.63269	7.33305	9.52316	36.1447	12.4192	9.88701	15.3964	14.3029	12.6643	5.33998	8.35774	16.0089	14.054
AC195860.3_FG005	41	64	68	102	14	10	52	27	78	79	62	75	57	77	80	89
AC195860.3_FG006	19	22	51	73	3	7	14	14	146	185	186	131	95	127	281	386
AC195864.3_FG017	3.23297	0	1.49168	2.07551	1	0	0	1.12105	0	0.177072	0.423256	0	1.85715	0	0	0
AC195864.3_FG020	0	0	0	0	0	0	0	0	0	0	0	0	0	0	0	0
AC195874.2_FG002	117	65	305	469	42	61	137	170	875	695	684	801	554	1008	924	893
AC195914.2_FG002	0	0	0	0	0.478459	0	0	0	0.5	0.5	0.5	0	0	0	0.5	1
AC195914.2_FG003	0	0	0	0	0	0	1	0	0	0	0	0	1	0	0	0
AC195920.3_FG006	0	0	0	0	0	0	0	0	0	0	0	0	0	0	0	1
AC195946.3_FG003	0	0	0	0	0	0	0	0	0	0	0	0	0	0	0	0
AC195954.3_FG001	3	4	25	17	1	6	41	39	1	0	2	0	0	0	0	0
AC195957.3_FG003	0	0	1	0	0	0	0	0	0	2	1	1	1	1	1	3
AC195959.2_FG004	0	0	2	0	0	0	1	0	5	14	5	9	4	0	2	2
AC195980.2_FG004	6.29956	2	0	1.18262	0	0	0	0	0	0	0	0	0	0	0	0
AC195989.3_FG004	0	0	0	0	0	0	0	0	0	0	0	0	0	0	0	0
AC195995.3_FG006	0	0	0	0	0	0	0	0	0	0	0	0	0	0	0	0
AC195995.3_FG008	0	0	0	0	0	0	0	0	0	0	0	0	0	0	0	0
AC195999.3_FG005	2.24588	4.78035	8.82679	8.97104	0	1	10.9784	4	3	1.4937	1.24997	2	1.21746	1.14206	3.1313	1
AC196002.2_FG002	4.54618	4.47724	10.235	12.1957	1.14307	5.85777	3.54017	2.23813	9.94186	7.43664	12.0946	6.43488	3.64082	1.26916	8.94521	22.4439
AC196008.1_FG001	0	0	0	0	0	0	0	0	0	0	0	0	0	0	0	0
AC196008.1_FG004	0.5	0	0	0	0	0	0	0	0	0	0.5	0	0	0	0	0
AC196009.2_FG008	0	0	0	0	0	0	0	0	0	0	0	0	0	0	0	0
AC196018.3_FG003	0	0	0	0	0	0	0	0	0	0	0	0	0	0	0	0
AC196019.3_FG001	0	0	0	0	0	0	0	0	0	0	0	0	0	0	0	0
AC196025.3_FG001	0	1	0	1	0	0	0	0	0	5	2	0	1	3	2	0
AC196025.3_FG002	0	0	0	0	0	0	0	0	0	0	0	0	0	0	0	0
AC196025.3_FG008	0	0	0	0	0	0	0	0	0	0	0	0	0	0	0	0
AC196025.3_FG009	0	0	0	0	0	0	0	0	0	0	0	0	0	0	0	0
AC196025.3_FG010	0	0	0	0	0	0	0	0	0	0	0	0	0	0	0	0
AC196025.3_FG011	0	0	3	4	7	2	3	0	5	3	0	3	1	0	1	4
AC196025.3_FG012	0	0	0	0	0	0	0	0	0	0	0	0	0	0	0	0
AC196025.3_FG013	0	0	0	0	0	0	0	0	0	0	0	0	0	0	0	0
AC196025.3_FG015	0	0	0	0	0	0	0	0	0	0	0	0	0	0	0	0
AC196035.3_FG002	0	0	0	0	0	0	0	0	0	0	0	0	0	0	0	0
AC196043.3_FG005	0	1	6	4	0	0	1	2	2	1	3	2	0	0	2	2
AC196048.2_FG001	0	0	0	0	0	0	0	0	0	0	0	0	0	0	0	0
AC196059.3_FG003	407	788	1177	793.812	559	420.59	869.15	628.536	5	6	8	8	2	3	7	21
AC196065.3_FG001	0	0	0	0	0	0	0	0	0	0	0	0	0	0	0	0
AC196066.3_FG003	48	37	244	174	64	72	293	151	45	57	84	82	31	57	62	124
AC196082.3_FG001	0	0	0	0	0	0	0	0	0	0	0	0	0	0	0	0
AC196090.3_FG006	18	19	25	24	34	62	24	21	85	93	145	80.1225	60	101	96	488
AC196096.3_FG005	0	0	0	0	0	0	0	0	0	0	0	0	0	0	0	0
AC196105.3_FG002	10	3	13	12	5	6	8	4	5	8	11	7	6	14	10	13
AC196106.2_FG001	0	1	0	0	0	0	0	0	0	0	0	5	0	2	2	2
AC196110.4_FG004	2	0	6	0	0	0	1	0	0	0	0	0	0	0	0	0
AC196123.3_FG001	0	0	0	0	0	0	0	0	0	0	0	0	0	0	0	0
AC196130.3_FG002	0	0	0	0	0	1	1	0	1	0	4	3	0	1	0	0
AC196135.3_FG006	1	0	0	0	0	0	0	0	0	0	0	0	0	0	0	0
AC196143.2_FG003	0	0	0	0	0	0	0	0	0	0	0	0	0	0	0	0
AC196154.3_FG014	0	0	2.63295	1	0	2.13248	1.2474	0	0	0	0	0	1	0	2	2
AC196154.3_FG018	0	0	0	0	0	0	0	0	0	0	0	0	0	0	0	0
AC196156.3_FG003	33.5636	25.4631	27.6322	21.9541	4.62943	16.6776	14.2634	2.72213	1.07154	1.24935	1.0746	4.59434	1.16477	0	1.14881	5.22736
AC196158.3_FG002	1.07588	0	1.14356	5.34225	0	1.67138	6.71023	0	2	1	1.89565	4	0	0	0	2.06059
AC196161.3_FG002	0	0	0	0	0	0	0	0	0	0	0	0	0	0	0	1
AC196161.3_FG004	0	0	0	0	0	0	1	0	1	3	3	5	2	4	1	3
AC196170.2_FG003	6	3	11	12	6	13.9459	9	4	12	4	19	13	5	7	9	27
AC196171.6_FG002	0	0	2	1	0	0	0	0	0	0	0	0	0	0	0	0
AC196202.3_FG007	0	0	0	0	0	0	0	0	82	75	134	92	70	97	86	320
AC196206.3_FG007	0	0	0	0	0	0	0	0	0	0	0	0	0	0	0	0
AC196212.3_FG001	0	0	7	0	0	0	4	0	0	0	0	0	0	0	0	0
AC196213.3_FG001	0	0	0	0	0	0	0	0	0	0	0	0	0	0	0	0
AC196259.2_FG010	0	1	0	2	0	0	2	0	0	2	0	1	0	0	1	6.64138
AC196262.4_FG006	0	0	0	0	0	0	0	0	0	0	0	0	0	0	0	0
AC196278.2_FG003	2	1	22	16	3	0	5	0	49	57	59	39	24	55	74	141
AC196278.2_FG004	14	7	53	46	1	9	38	9	154	221	100	140	115	138	361	262
AC196278.2_FG005	1	2	0	0	1	0	1	1	4	3	5	4	2	3	6	1
AC196290.3_FG007	2	3	9	4	3	3	8	0	7	18	13	10	6	9	4	14
AC196394.3_FG002	6	8	15	6	6	1	15	3	6	9	10	4	3	9	15	7
AC196395.3_FG001	0	0	0	0	0	0	0	0	1	0	0	1	0	1	0	1
AC196412.3_FG001	0	0	0	0	0	0	0	0	0	0	0	1	1	1	10	6
AC196417.3_FG008	0	0	0	0	0	0	0	0	0	0	0	0	0	0	0	0
AC196420.4_FG002	0	0	0	0	0	0	0	0	0	1	0	0	0	0	0	0
AC196426.3_FG007	1307	941	4525.41	4098.32	625	566	3330	1885	5165.49	6343.6	4580.59	5614.63	3347.46	5444.91	7406.82	6563.89
AC196431.2_FG001	0	0	0	0	0	0	0	0	0	1	0	0	0	0	0	1
AC196432.3_FG007	0	0	0	0	0	0	0	0	0	0	0	0	0	1	0	0
AC196436.3_FG002	0	0	0	0	0	0	0	0	0	0	0	0	0	0	0	0
AC196437.3_FG001	0	0	0	0	0	0	0	0	0	0	0	2.01649	0	0	0	0
AC196439.3_FG002	0	0	0	0	0	0	0	0	0	0	0	0	0	0	0	0
AC196465.3_FG002	5.21886	3.53925	6.70162	5.07354	9.44425	4.71584	3.04111	5.09574	6.61161	2.45026	2.8857	0	0	6.46291	6.22338	2.09148
AC196465.3_FG006	61	70	265	198	55.5855	34	275	85	237	338	196.751	214	146	207	302	221
AC196470.3_FG007	0	0	0	0	4.62877	0	0	0	2.61179	0	0	0	0	0.33854	0.148319	0
AC196475.3_FG004	80.5453	99.0784	243.507	425.196	94.3818	164.538	213.087	178.618	6262.87	5448.7	9278.07	6295.82	5492.75	10006.9	4473.09	16625.9
AC196475.3_FG005	899	696	2118	2333	286	221	1069	797	2236	2731	2167	2522	1194	2371	2145	2388
AC196488.3_FG007	0	0	0	0	0	0	0	0	0	1	0	0	0	0	0	0
AC196489.3_FG002	78	153.547	205.48	278.963	174.798	75	143	100.564	116.34	163	265.264	157.397	126	226.473	136	765.988
AC196502.3_FG003	0	4	1	1	0	0	4	0	0	0	1	3	1.03822	0	2.00785	3
AC196575.3_FG007	4	6	11.8604	13.8941	2	0	3	2	4	9	5	5.22018	3	5	5.89821	2
AC196637.2_FG002	3	4	2	4	0	0	4	2	0	1	0	0	0	0	0	3
AC196642.4_FG003	0	0	0	0	0	0	0	0	0	0	0	0	0	0	0	0
AC196708.3_FG006	2	2	2	2	0	0	1	0	31	29	79	44	23	60	24	77
AC196709.3_FG001	0	0	0	0	0	0	0	0	0	0	0	0	0	0	0	0
AC196710.3_FG013	0	0	0	0	0	0	0	0	0	0	0	0	0	0	0	0
AC196714.3_FG004	0	0	0	0	0	0	0	0	0	0	0	0	0	0	0	0
AC196719.3_FG002	18	45.846	58	13.8694	10	15.8071	29.9927	16	1	0	0	0	0	0	0	2
AC196726.2_FG001	4	1	1	5	0	0	0	0	1	2	1	2	3	9	2	6
AC196728.3_FG003	0	0	0	0	0	0	0	0	0	0	0	0	0	0	0	0
AC196779.3_FG003	5	10	11	3	7	2	5	7	7	6	10	4	5	7	19	23
AC196780.4_FG003	0	0	0	0	0	0	0	0	0	0	0	0	0	0	0	0
AC196789.3_FG001	0	0	0	0	0	0	0	0	0	0	0	0	0	0	0	0
AC196795.4_FG009	0	0	0	0	0	0	0	0	0	0	0	0	0	0	0	0
AC196954.2_FG012	6.86192	13.4648	17.7389	38.0481	9	10.8655	19.8796	13.9482	22.2524	25.5134	59.6048	25.2495	14.47	26.7764	15.5086	113.409
AC196956.3_FG003	3	5	32	29	4	3	22	7	61	91	45	70	36	42	82	62
AC196957.3_FG005	2	3	8	6	6	2	25	2	2	22	12	16	9	17	26	19
AC196961.2_FG003	0	2.02245	3	2.01593	2	1	2	1	32.0608	50.9061	41.4706	32.7102	28.8773	47.5919	69.9235	117.317
AC196961.2_FG004	0	0	0	0	0	0	0	0	0	0	0	0	0	0	0	0
AC196972.3_FG009	0	0	0	0	0	0	0	0	0	0	0	0	0	0	0	0
AC196974.3_FG008	0	0	1	3	1	0	0	2	197	186	516	270	180	414	210	729
AC196978.5_FG002	1	0	0	0	0	0	0.293716	0	0	0	0	0	0.198719	0	0	0
AC196978.5_FG007	62	47	167	171	16	47	75	48	96	105	130	112	61	89	64	142
AC196984.3_FG001	0	0	1	0	0	0	0	1	0	2	0	0	0	0	0	0
AC197013.3_FG003	54	26	398	488	17	21	298	154	187	210	226	246	100	160	219	395
AC197021.3_FG004	0	0	0	0	0	0	1	0	0	0	0	0	0	0	0	0
AC197029.3_FG001	0	0	0	0	0	0	0	0	0	0	0	0	0	0	0	0
AC197029.3_FG003	5	3	16	19	1	2	14	7.66737	26	29	25	27	15.355	15	42	54
AC197038.3_FG001	0	3	11.4787	5.98729	0	0	9.70033	1	3.60575	6.85362	2.99523	3	1	1	13.0994	8.90924
AC197041.3_FG001	0	0	0	0	0	0	0	0	0	0	0	0	0	0	0	0
AC197047.3_FG001	72	64	162.894	147.304	59.1514	56.3233	104	94.337	43	45	46	33.1731	23	22	35	64
AC197054.3_FG002	0	0	0	0	0	0	0	0	0	0	0	1	0	0	0	1
AC197055.3_FG003	0	0	0	0	0	0	0	0	0	1	0	0	2	0	0	1
AC197056.3_FG002	3	7	10.4557	26.8923	0	3	15.8391	13	4	2	7.00678	1	3	2	1.2398	2.02643
AC197056.3_FG005	87.4606	73.2333	172.335	147.169	60.3329	51.249	188.533	105.264	190.244	245	172	211	134	224.277	252	236
AC197082.3_FG004	0	0	0	0	0	0	0	0	0	0	0	0	0	0	0	0
AC197082.3_FG005	0	0	0	0	0	0	0	0	0	0	0	0	0	0	0	0
AC197109.3_FG004	0	0	0	0	0	0	0	0	0	2	4	0	0	0	0	1
AC197118.3_FG005	0	0	0	103.05	0	0	0	0	0	0	38.5253	7.04653	18.7688	2.41341	0	16.7786
AC197122.3_FG003	78.6736	35.3765	403.422	378.188	35.6989	47.496	301.627	185.566	364.411	532.036	374.42	459.115	258.406	444.351	633.942	473.091
AC197124.3_FG002	0	0	0	0	4	0	0	0	0	0	0	0	0	0	0	1
AC197124.3_FG004	0	0	0	0	0	0	0	0	0	0	0	0	0	0	0	0
AC197140.2_FG001	0	0	0	0	0	0	0	0	0	0	0	0	0	0	0	0
AC197143.3_FG007	0	0	0	0	0	0	0	0	0	0	0	0	0	0	0	0
AC197143.3_FG010	0	4	1	2	0	0	1	1	1	1	2	3	0	4	0	2
AC197145.4_FG001	0	0	0	0	0	0	0	0	0	0	0	0	0	0	0	0
AC197146.3_FG001	0	0	0	0	0	0	0	0	76	75	118	75	46	64	167	238
AC197146.3_FG002	8	12	34	17	25	12	23	30	81	97	162	95	48	75	53	113
AC197150.3_FG003	0	0	4.19375	2.86874	0	1.52812	9.53984	4.11536	1.35701	0	0	0	0	1.50127	0	1.5526
AC197164.4_FG002	0	0	0	0	0	0	0	0	0	0	0	0	0	0	0	0
AC197230.3_FG001	10	7	17	10	1	0	9	1	19	16	31	28	17	38	46	58
AC197242.3_FG001	0	0	0	0	0	0	0	0	0	0	0	0	0.573529	0	0	0
AC197246.3_FG001	217	341	567	413	458	296	602	453	406	510	619	447	292	507	326	995
AC197246.3_FG003	120.444	126.242	243	379.567	20	14	97	60	321	465.994	331	319.267	206.382	293	429.453	536.536
AC197265.3_FG005	0	0	0	0	0	0	0	0	0	0	0	0	0	0	0	0
AC197267.3_FG001	0	0	1	2	0	1	1	0	0	0	0	0	0	0	0	0
AC197274.4_FG010	0	0	0	2	0	0	3.42333	0	2.47181	0	1.21729	2.58504	0	0	0	2.87423
AC197340.3_FG003	3	8	17	41	6	8	5	9	153	138	235	178	47	107	121	316
AC197340.3_FG004	1	0	0	0	0	0	0	0	0	0	0	0	0	0	0	0
AC197347.3_FG003	0	0	0	0	0	0	0	0	0	0	0	0	0	1	0	0
AC197355.3_FG001	0	0	0	1	1	3	2	1	39	26	95	49	58	78	31	136
AC197373.4_FG005	0	0	0	0	0	0	0	0	0	0	0	0	0	0	0	0
AC197376.3_FG001	0	0	0	0	0	0	0	0	0	0	0	0	0	0	0	0
AC197377.3_FG001	0	0	0	0	0	0	0	0	0	0	0	0	0	0	0	0
AC197377.3_FG004	0	0	0	0	0	0	0	0	0	0	0	0	0	0	0	0
AC197387.3_FG004	971	935	2801	3037	1006	414	2250	1097	71	88	168	116	31	68	68	147
AC197427.3_FG003	1	0	0	0	0	0	0	0	0	0	0	0	0	0	0	0
AC197432.4_FG001	0	0	0	0	0	0	0	0	0	0	0	0	0	0	0	0
AC197477.3_FG002	9	10	11	16	10	3	17	7	8	8	5	9	2	3	5	18
AC197526.3_FG003	0	0	0	0	0	0	0	0	0	0	0	0	0	0	0	0
AC197541.3_FG009	0	7	0	4.93799	2	0	2	0	5	4.8237	3	2	0	10	3	5
AC197544.3_FG002	0	0	0	0	0	0	0	0	0	0	0	0	0	0	0	0
AC197545.3_FG002	32	18	142	186	12	11	69	30	98	185	174	137	94	104	226	236
AC197555.3_FG008	172	103	229	285	90	103	117	103	496	462	825	608	381	642	453	1289
AC197575.3_FG008	3	1	15	11	0	2	10	4	2	0	1	2	1	0	0	3
AC197577.2_FG002	0	0	1	0	0	0	0	0	0	0	0	0	0	0	0	0
AC197578.4_FG001	85	61	169	201	34	23	97	76	173	225	158	252	113	187	267	244
AC197583.2_FG003	0	0	0	0	0	0	0	0	0	0	0	0	0	0	0	0
AC197595.3_FG001	0	0	0	0	0	0	0	0	0	0	0	0	0	0	0	0
AC197672.3_FG002	373.197	315.183	1161.85	748.354	171.149	152.127	792.753	292.375	2858.12	4076.1	2689.02	3014.26	2230.41	2970.11	6597.28	5111.4
AC197697.3_FG001	0	0.00252164	0	0	0	0	0	0	0	0	0	0	0	0	0	0
AC197699.3_FG002	6	12	27	14	6	10	18	8	2118	1951	1966	2222	1289	3153	1087	1665
AC197699.3_FG003	140	115	342	296	62	75	276	180	214	211	311	265	135	252	275	339
AC197699.3_FG005	0	0	0	0	0	0	0	0	0	0	0	0	0	0	0	0
AC197699.3_FG006	0	0	0	0	0	0	0	0	0	0	0	0	0	0	0	0
AC197699.3_FG008	0	0	0	0	0	0	0	0	1	0	0	1.0377	0	0	0	0
AC197699.3_FG009	0	0	0	0	0	0	0	0	0	0	0	0	0	0	0	0
AC197699.3_FG010	0	0	0	0	0	0	0	0	0	0	0	0	0	0	0	0
AC197705.4_FG001	2	4	4	4	1	0	3	0	28	19	23	4	8	9	30	43
AC197705.4_FG003	1	2	1	3	0	3	3	0	11	14	13	18	2	6	6	17
AC197705.4_FG004	0	0	0	0	0	0	0	0	0	1	1	1	0	0	0	0
AC197705.4_FG006	217	199	427	394	108	95	309	216	473	485	500	527	237	439	428	620.742
AC197705.4_FG007	121	145	426	405	92	80	343	247	480	713	622	553	322	539	716	916
AC197705.4_FG008	0	0	0	0	0	0	0	0	1	0	1	0	1	0	0	0
AC197705.4_FG011	661	827	1579	1017	4089	3370	6643	2874	382	590	357	474	2205	4866	758	809
AC197714.3_FG004	0	1	6	8	3	1	1	2	20	12	6	10	7	13	22	29
AC197717.3_FG002	1251	1289	1571	2643	1433	1476	2866	2345	112	109	114	97	107	152	167	406
AC197718.3_FG002	0	0	6	4	0	0	1	2	11	12	13	10	7	15	5	16
AC197738.3_FG007	0	0	0	0	0	0	0	0	0	0	0	0	0	0	0	0
AC197757.3_FG002	0	0	0	0	0	0	0	0	0	0	0	0	0	0	0	0
AC197757.3_FG003	0	0	0	0	0	0	0	0	0	0	0	0	0	0	0	0
AC197758.3_FG004	15	1	34	23	13	54	123	128	392	412	560	296	491	874.711	615	1631.98
AC197764.4_FG003	5	10	8	46	7	0	1	2	312	146	345	213	109	178	103	233
AC197770.3_FG002	7	3	6	7	0	0	4	6	1	3	2	2	2	0	3	3
AC197771.3_FG001	0	0	1.35911	2.13871	0	0	0	0	0	0	0	0	0	0	0	0
AC197783.3_FG005	0	0	0	0	0	0	0	0	0	3	0	5	1	0	0	2
AC197835.3_FG001	0	0	0	0	0	0	0	0	0	0	0	0	0	0	0	0
AC197837.3_FG003	0	0	0	0	0	0	0	0	0	0	0	0	0	0	0	0
AC197901.3_FG003	0	0	1	0	0	0	2	1	0	1	4	2	1	0	0	2
AC197903.4_FG001	0	0	0	0	0	0	0	0	0	0	0	0	0	0	0	0
AC197909.3_FG002	3	2	13	21	0	2	13	4	5	2	3	7	2	0	1	0
AC198019.2_FG004	0	11.7553	6.0901	5.13918	1	0	2.10992	0	0	1	0	1	0	0	1	0
AC198025.3_FG001	0	0	3	2	0	4	1	1	0	1	2	0	0	3	1	3
AC198081.2_FG001	0	0	0	0	0	0	0	0	0	0	0	0	0	0	0	0
AC198081.2_FG005	0	0	0	0	0	0	0	0	0	0	0	0	0	0	0	0
AC198122.3_FG002	0	0	0	1	0	0	0	0	0	0	1	0	1	0	0	0
AC198169.4_FG004	728	711	2328	2051	611	577	2072	1449	789	860	603	919	413	686	857	941
AC198174.4_FG001	18	5.98968	110.876	57.8192	33.4404	27.9614	164.968	22.0846	38.8957	64.7334	61.7	59.4143	18.212	22.1984	30.1557	55.0376
AC198179.4_FG001	0	0	0	0	0	0	0	0	91.535	73.7229	144.233	94	42.7683	54.1631	62	166.805
AC198179.4_FG002	0	0	0	0	0	0	0	0	0	0	0.557735	0	0	2.83687	0	60.9944
AC198206.5_FG001	7	8	11	34	9	8	31	14	139	171	274	162	97	192	188	507
AC198208.3_FG002	0	0	0	0	0	0	0	0	0	0	0	0	0	0	0	0
AC198223.3_FG001	0	0	0	0	0	0	0	0	0	0	0	0	0	0	0	0
AC198229.4_FG002	0	0	0	0	0	0	0	0	0	0	0	0	0	0	0	0
AC198230.4_FG003	50	56	49	58	19	17	61	40	25	35	26	27	11	20	29	32
AC198291.3_FG001	0	1	0	0	0	0	0	1	0	0	0	0	0	0	0	0
AC198324.3_FG003	0	0	0	0	0	0	0	0	0	0	0	0	0	0	0	0
AC198352.4_FG005	0	0	0	0	0	0	0	0	0	0	0	0	0	0	0	0
AC198353.5_FG001	1063	783	2112	2698	491	464	995	687	0	1	1	2	1	0	7	0
AC198353.5_FG004	703	579	1541	1075	503	446	1839	1096	186	255	158	194	82	156	157	159
AC198357.3_FG002	0	0	0	0	0	0	0	0	0	0	0	0	0	0	0	0
AC198361.3_FG004	495.53	367.466	1099.06	1416.15	585.569	483.069	880	636.587	711.11	862.546	1092.82	906	503.543	802.512	687.018	1277.59
AC198366.3_FG004	0	4	0	5	2	2	3	2	5	4	3	4	2	13	10	16
AC198371.3_FG003	0	0	0	0	1	0	1	0	1	0	0	1	0	0	0	0
AC198371.3_FG011	3	1	0	3	0	0	1	0	0	5	7	3	1	1	2	3
AC198379.3_FG006	0	0	0	0	0	0	0	0	0	0	0	0	0	0	0	0
AC198380.3_FG001	2.13147	3	11	9	7	2	9	9	27	37	30	21	19	27	30	88
AC198382.3_FG001	0	0	0	4	0	1	1	1	1	1	7	3	0	1	2	4
AC198386.3_FG001	1	0	0	0	0	0	1	0	0	1	0	0	0	0	0	0
AC198393.3_FG001	0	3	0	0	0	0	1	0	0	0	0	0	0	0	0	3
AC198398.3_FG003	0	0	0	0	0	0	0	0	0	0	0	0	0	0	0	0
AC198403.3_FG001	0	0	1	0	0	0	0	1	28	9	22	23	19	21	19	44
AC198414.2_FG001	0	0	0	0	0	0	0	0	1	0	0	0	0	0	0	1
AC198418.3_FG005	3039.66	5054.52	9068.38	5744.67	3618.68	3104.38	6780.62	3891.73	149	269	183	232	98	192	205	215
AC198421.3_FG003	0	0	0	0	0	0	0	0	0	0	0	0	0	0	0	0
AC198479.3_FG007	0	0	0	0	0	0	0	0	0	0	0	0	0	0	1	0
AC198481.3_FG004	1584	1449	2489	1553	653	476	2024	796	3151	4342	3015	3447	1842	3306	4170	3556
AC198490.3_FG003	10	5	27	8	0	2	22	9	12	16	12	19	5	11	19	21
AC198494.3_FG002	0	0	0	0	0	0	0	0	0	0	0	0	0	1	0	0
AC198506.3_FG001	0	0	0	0	0	0	0	0	0	0	0	0	0	0	0	0
AC198509.3_FG004	0	0	0	0	0	0	0	0	0	0	0	0	0	0	0	0
AC198509.3_FG005	14	34	53	26	14	11	29	16	2	5	5	6	2	2	1	6
AC198510.5_FG002	0	0	0	0	0	0	0	0	1	3	3	1	0	1	0	0
AC198515.3_FG011	0	0	0	0	0	1	0	0	0	0	0	0	0	0	0	0
AC198518.3_FG002	1	4	0	0	0	0	0	0	4	9	10	3	6	3	4	3
AC198518.3_FG003	187	117	323	384	58	46	138	103	340	397	501	400	191	383	333	776
AC198518.3_FG005	0	0	0	0	0	0	0	0	74.5099	85.439	131.115	66.9906	74.3378	86.5499	113.012	457.68
AC198597.4_FG001	0	0	0	0	0	0	0	0	0	0	0	0	0	0	0	0
AC198605.3_FG005	0	0	0	0	0	0	0	0	0	0	0	0	0	0	0	0
AC198691.3_FG005	0	0	0	0	0	0	0	0	0	0	0	0	0	0	0	0
AC198699.3_FG004	0	0	0	0	0	0	0	0	0	0	0	0	0	0	0	0
AC198700.2_FG004	1	0	0	0	0	0	0	0	20	26	29	15	12	35	12	36
AC198721.3_FG002	0	1	4	0	0	0	7	0	6	7	8	1	1	4	3	7
AC198723.4_FG002	0	0	0	0	0	0	0	0	0	0	0	0	0	0	0	0
AC198723.4_FG003	2	0	0	0	0	0	0	0	0	0	0	0	0	0	0	0
AC198725.4_FG004	39	54	51	34	55	75	40	18	15	17	28	18	17	47	17	106
AC198725.4_FG007	77.0764	94	355	329.339	54	34	159.222	98.4974	493.16	614.169	464.316	497	355	524.33	829.77	716.346
AC198725.4_FG009	0	1	4	10	2	1	4	6	83	38	62	55	17	43	21	53
AC198743.3_FG008	0	5.64896	0	0	12.5572	0	0	0	32.6684	57.6135	51.8263	0	13.2229	0	53.6305	0.000147548
AC198744.3_FG004	0	0	0	0	0	0	0	0	0	0	0	0	0	0	0	0
AC198752.4_FG004	0	0	0	0	0	0	0	0	0	0	0	0	0	0	0	3
AC198766.3_FG005	0	0	0	0	0	0	0	0	0	0	0	0	0	0	0	0
AC198773.3_FG003	0	0	0	0	0	0	0	0	7	4	3	0	5	0	7	4
AC198781.3_FG002	0	0	0	0	0	0	0	0	0	0	0	0	0	0	0	0
AC198787.3_FG001	0	0	0	0	6	0	1	0	1	0	0	0	0	0	0	0
AC198787.3_FG004	0	0	0	0	0	0	0	0	0	0	0	0	0	0	0	0
AC198787.3_FG009	16	2	8.26896	11.1136	0	5.55638	8.35072	2	9.54173	14	4.2315	6.38053	6	13.0979	11	15.4884
AC198871.3_FG002	2	1	0	2	2	4	6	1	4	4	5	7	0	4	1	6
AC198901.4_FG004	34.5268	15	79.7402	125.69	6	12	62.9475	27.9336	95.9661	130	96	113.917	52	112	131	99.9886
AC198923.4_FG002	0	0	0	0	0	0	0	0	0	0	0	0	1	0	1	1
AC198937.4_FG003	5	4	15	14	9	1	15	22	23	36	28	33	32	64	65	81
AC198937.4_FG005	0	0	1	0	0	0	0	0	1	3	0	1	0	4	0	0
AC198940.4_FG008	6	6	5	4	3	0	6	3	11	21	11	14	1	3	11	2
AC198979.4_FG009	0	0	2	0	0	1	0	0	0	0	0	0	0	0	0	0
AC198981.4_FG001	0	0	0	0	0	0	0	0	0	2	0	0	0	0	0	0
AC198982.3_FG006	83.5701	64.7366	451.564	251.963	96.5677	128.865	437.665	210.768	23.738	42.4157	28.7597	42.3683	21	31.754	41.0754	64.5103
AC198993.3_FG004	0	0	0	0	0	0	0	0	0	0	0	0	0	0	0	0
AC198995.3_FG003	0	0	0	0	0	0	0	0	0	0	0	0	0	0	0	0
AC199001.3_FG005	133	49	607	473	48	65	443	169	536	741	773	630.792	320	514	796	1182
AC199005.2_FG003	0	0	0	0	0	0	0	0	0	0	0	0	0	0	0	0
AC199039.3_FG003	0	0	0	0	0	0	6	1	1	2	1	7	3	3	2	1
AC199043.2_FG002	0	0	0	3	0	0	1	0	5	6	5	3	5	2	9	18
AC199054.3_FG003	0	0	0	0	0	0	0	0	0	0	0	0	0	0	0	0
AC199054.3_FG007	0	0	1	0	0	0	0	0	0	0	0	0	0	0	0	0
AC199058.2_FG001	1.16165	0	2.74253	4.50768	0	0	0	2.59963	0	0	4.91735	2.6723	0	1.02614	1.34979	0
AC199067.2_FG004	22	6	29	82	8	14	29	17	88	117	163	110	49	97	81	246
AC199068.2_FG017	0	0	0	0	3	0	0	0	35	27	67	42	27	51	67	143
AC199175.2_FG003	0	0	0	0	0	0	0	0	0	0	0	0	0	0	0	0
AC199175.2_FG006	0	0	0	0	0	0	0	0	0	0	0	0	0	0	0	0
AC199182.3_FG003	0	1.1857	1.77247	0	0	0.746963	1.83787	2.59154	0	0	0	0	0	0	0.803553	0
AC199183.3_FG001	0	0	0	0	0	0	0	0	0	0	0	0	0	0	0	0
AC199194.3_FG002	0	0	0	0	0	0	0	0	1	1	3	0	0	0	0	4
AC199198.3_FG002	0	0	0.5	1	1.5	0	0.5	0.5	0.5	0	0	0	0	0	0	0
AC199198.3_FG003	0	0	0.5	1	1.5	0	0.5	0.5	0.5	0	0	0	0	0	0	0
AC199204.3_FG002	0	0	0	0	0	0	0	0	0	0	0	0	0	0	0	0
AC199217.3_FG004	0	0	0	0	0	0	0	0	0	0	0	0	0	0	0	0
AC199315.4_FG001	140	96	234	308	85	73	117	91	72	80	73	54	53	68	100	96
AC199315.4_FG002	0	0	0	0	0	0	0	0	0	0	0	0	0	0	0	0
AC199325.3_FG001	0	0	0	0	0	0	0	0	0	0	0	0	0	0	0	0
AC199325.3_FG005	0	0	0	0	0	0	0	0	0	0	0	0	0	0	0	0
AC199335.3_FG002	0	0	0	0	0	0	0	0	0	0	0	0	0	0	0	0
AC199343.3_FG013	0	0	0	0	0	0	0	0	1	0	2	1	2	9	1	6
AC199355.3_FG004	0	0	2.43847	1.25478	0	0	0	1	0	0	1.47963	1	2	0	0.580483	3
AC199363.4_FG003	109	101	284	222	63	32	240	91	228	385.709	268	335.709	154	225	384	244
AC199370.4_FG006	0	0	0	1	0	0	0	0	0	0	0	1	0	0	1	0
AC199379.4_FG001	0	0	0	0	0	0	0	0	0	0	0	0	0	0	0	0
AC199379.4_FG008	0	0	0	0	0	0	0	0	0	0	0	0	0	0	0	0
AC199382.3_FG005	5	0	13	5	9	1	2	1	1	2	4	2	2	0	2	1
AC199384.3_FG002	0	0	0	0	2	1	1	0	2	0	0	1	0	0	1	1
AC199421.3_FG001	0	0	0	0	0	0	0	0	0	0	0	0	0	0	0	0
AC199439.4_FG005	0	0	0	0	0	0	0	0	0	0	0	0	0	0	0	1.02051
AC199479.4_FG004	0	0	0	0	0	0	0	0	0	0	0	0	0	0	0	0
AC199481.3_FG001	0	5	9	6	3	0	7	0	4	10	7	5	1	3	8	8
AC199487.4_FG002	0	1	1	3	2	1	7	2	5	11	1	16	5	5	4	7
AC199487.4_FG003	10	14	19	24	2	0	21	14	34	35	37	36	10	23	39	25
AC199488.4_FG003	0	0	1	0	0	0	0	0	0	0	0	0	0	0	0	0
AC199488.4_FG004	0	0	0	0	0	0	0	2	0	0	0	0	0	0	0	0
AC199492.3_FG001	0	0	1	1	0	0	0	0	0	0	0	0	0	0	0	0
AC199517.4_FG001	0	0	0	0	0	0	0	0	4	3	14.9641	3	0.984002	2	2.99464	3
AC199517.4_FG006	0	0	0	0	0	0	0	0	4	0	0.0359226	3	0.0159981	0	0.00535705	3
AC199524.3_FG002	0	0	0	0	0	0	0	0	0	0	0	0	0	0	0	2
AC199526.5_FG001	0	0	0	0	0	0	0	0	0	0	0	0	0	0	0	0
AC199526.5_FG002	1619.73	1357.68	3074.9	6782.33	1483.1	1255.75	4109.53	3371.3	20971.1	21057.6	35213.5	22474.1	12348.2	21536.6	17290.9	59370.1
AC199526.5_FG003	664	750	1440	1047	497	385	1143	614	79	77	62	84	33	32	69	84
AC199541.4_FG001	1004	948	1815	2557	379	366	891	759.928	464	510	705	606	190	430	195	671
AC199541.4_FG002	0	0	0	0	0	0	0	0	0	0	0	0	0	0	0	0
AC199541.4_FG004	0	0	0	0	0	0	0	3.07192	0	0	0	0	0	0	0	0
AC199541.4_FG007	63.8681	59.7595	120.806	199.068	21.6335	20.3201	64.1687	39.1482	133.47	103.494	192.721	141.211	46.3554	119.87	52.2967	198.499
AC199543.4_FG004	0	0	0	0	0	0	0	0	0	0	0	0	0	0	0	0
AC199554.2_FG003	0	0	0	0	0	0	0	0	0	0	0	0	0	0	0	0
AC199571.3_FG001	1.02419	0	0	1.02729	0	0	0	0	0	0	0	0	0	0	0	0
AC199571.3_FG003	0	1.06392	25.7873	14.185	0	2.45418	25.9988	12.5857	17.6536	27.1023	25.4686	22.0482	6.17243	3.68138	21.1945	25.515
AC199571.3_FG004	7.33165	9.32872	22.7321	34.1052	5	5.93919	33.8369	13.9254	12.6612	10.0709	15.1457	3.68469	2.00317	5.55744	10.6102	35.8896
AC199572.3_FG005	0	0	0	0	0	0	0	0	0	0	0	0	0	0	0	0
AC199577.4_FG004	0	0	0	0	0	0	0	0	3	2	6	3	5	7	6	16
AC199624.4_FG007	0	0	1	0	0	0	0	0	1.02793	1	3	3	0	0	1	3
AC199632.4_FG007	0	1	0	0	0	0	0	1	0	2	0	1.56339	0	0	1	0
AC199638.4_FG001	0	0	0	0	0	0	0	0	0	0	0	0	0	0	0	0
AC199701.4_FG001	7	41	26.2964	6	6	18	13	9	0	2.06948	0	1.07911	0	0	0	0
AC199703.3_FG003	74	104	209	286	68	41	139	112	15	17	23	21	2	7	4	12
AC199705.3_FG006	0	0	0	0	0	0	0	0	0	0	0	0	0	0	0	0
AC199705.3_FG008	1320	1771	2500	1647	1257	689	3411	1892	107	132	111	134	20	67	54	54
AC199728.4_FG006	0	0	0	0	0	0	0	0	0	0	1	0	0	0	0	0
AC199765.4_FG008	54.14	72	336.208	71.2872	98.2728	158.317	269.712	247.408	1286.96	1300.34	2443.12	1320.36	1174.47	1864.44	2052.69	5396.8
AC199768.4_FG008	0	0	0	0	0	0	0	0	0	0	0	0	0	0	0	0
AC199771.4_FG001	0	0	0	0	0	0	0	0	0	0	0	0	0	0	0	0
AC199777.3_FG001	0	0	0	0	0	0	0	0	0	0	0	0	0	0	0	0
AC199779.3_FG006	0	0	0	0	3	1.52777	0	0.0930654	0	0	0	0	0	0	1.9347	0
AC199782.5_FG001	468	383	1351	1634	187	155	733	570	974	1200	814	1048	719	1034	1311	1296
AC199782.5_FG002	849	735	2636	3449	391	321	1319	902	2649	3181	2611	3189	1844	2809	4074	4108
AC199782.5_FG003	7	3	7	12	2	0	2	3	23	21	43	32	13	31	27	56
AC199790.4_FG013	2.93586	2.10672	0	2	0	0	1	1.086	0	0	0	0	0	0	0	0
AC199801.4_FG005	0	0	0	0	0	0	0	0	0	0	0	0	0	0	0	0
AC199810.3_FG003	0	0	0	0	0	0	0	0	0	0	0	0	0	0	0	0
AC199820.4_FG006	0	0	0	0	0	0	0	0	0	2	0	0	0	0	0	0
AC199826.4_FG003	7	10	25	25	3	2	16	8	12	12	23	22	12	11	33	15
AC199843.4_FG007	0	0	3.05459	0	1	0	3.2862	1.30285	1	1	0	0	0	0	0	0
AC199857.4_FG004	0	0	0	0	0	0	0	0	0	0	0	0	0	0	0	0
AC199873.4_FG002	1	5	2	1	1	1	1	0	1	4	8	2	2	1	1	2
AC199875.3_FG002	0	0	0	0	0	0	0	0	0	0	0	0	0	0	0	0
AC199893.4_FG002	8	6	5	13	2	6	2	3	23	27	39	33	11	18	15	72
AC199908.4_FG002	93	99	467	191	209	200	598	234	20	22	18	22	10	12	13	23
AC199911.5_FG001	6	10	8	12	5	1	9	3	2	3	6	5	1	1	1	8
AC199918.4_FG003	1	0	0	0	1	0	3	1	22	10	17	14.6721	2	8	10	17
AC199932.4_FG002	0	0	0	0	0	0	0	0	0	0	0	0	0	0	0	0
AC199956.4_FG003	0	0	0	0	0	0	0	0	0	0	0	0	0	0	0	0
AC199961.4_FG001	1	4	8	6	0	0	5	3	0	4	3.50928	6.49516	0	0	3	0
AC199961.4_FG004	1	6	1	1	4	4	0	0	2	3	1.49072	8.50484	2	2	0	3
AC200038.4_FG011	0	0	0	0	0	0	0	0	0	0	0	0	0	0	0	0
AC200045.3_FG006	6	3	4	0	11	5	5	0	4	8	6	7	4	4	2	13
AC200047.3_FG004	0	0	0	0	0	0	0	0	0	0	0	0	0	0	0	0
AC200057.4_FG006	0	1	4	1	1	1	15	12	24	23	30	18	7	27	4	58
AC200057.4_FG007	157	126	244.597	318.618	78	33	159.641	94	99	115	157	132	41.3552	84	100	189.437
AC200065.5_FG009	0	0	0	1	1	0	0	0	2	4	7	9	2	8	3	6
AC200069.4_FG002	0	0	0	0	0	0	0	0	0	0	0	0	0	0	0	0
AC200099.4_FG003	2	0	0	1	0	0	0	1	0	0	0	0	0	0	0	0
AC200099.4_FG006	1	2	2	12	0	0	2	0	0	0	0	1	0	1	0	2
AC200106.4_FG003	8	6	12	25	5	4	5	4	11	6	10	13	5.05362	1	10	23.1109
AC200112.4_FG007	0	0	0	0	0	0	0	0	0	0	0	0	0	0	1	0
AC200112.4_FG008	0	0	0	0	0	0	0	1	0	0	1	1	0	0	1	7
AC200117.3_FG004	0	0	0	0	0	0	0	0	0	0	0	0	0	0	0	0
AC200122.4_FG004	0	0	0	0	0	0	0	0	0	0	0	0	0	0	0	0
AC200124.3_FG005	0	0	0	0	0	0	0	0	0	0	0	0	0	0	0	0
AC200138.3_FG003	0	0	0	0	0	0	0	0	0	0	0	0	0	0	0	0
AC200143.3_FG003	0	0	0	0	0	0	0	0	0	0	0	0	0	0	0	0
AC200171.2_FG001	0	0	0	0	0	0	0	0	0	0	0	0	0	0	0	0
AC200178.2_FG002	0	0	2	0	0	0	0	1.6772	0.743708	0.432258	0	0	0	2.47931	0	0
AC200178.2_FG003	0	0	0	0	0	0	0	0	0	0	0	0	0	0	0	0
AC200207.2_FG001	0	0	0	0	0	0	0	0	1	0	1	1	1	1	0	2
AC200209.1_FG001	13.7176	19.5973	26.8149	20.3643	0	3.25235	14.2741	8.61077	0	2.12116	7.82353	6.23307	0	0	0	2.35621
AC200210.1_FG006	21	13	143	86	24	34	119	71	54	59	85	46	36	78	67	157
AC200215.3_FG002	0	1	3	0	8.3727	0	1	1	0	0	1	1	0	5	0	0
AC200225.5_FG001	0	0	4	5	0	0	2	1	3	5	6	1	0	1	1	3
AC200228.4_FG001	0	0	0	0	0	0	0	0	0	0	0	0	0	0	0	0
AC200234.3_FG001	0	0	0	0	0	0	0	0	0	0	0	0	0	0	0	0
AC200234.3_FG006	0	0	0	0	0	0	0	0	5	8	6	5	8	4	8	10
AC200240.3_FG002	0	3	0	1	0	0	0	1	3	0	4	1	0	0	0	0
AC200256.3_FG003	0	2	0	2	0	0	0	0	0	0	2	1	0	0	1	0
AC200287.4_FG006	0	0	1.00058	0	0	0	0	0	1.00377	1.00085	0	2.00067	0	0	3.0007	0
AC200298.4_FG001	193	200	513	643	148	147	404	284	2	2	5	4	5	4	3	12
AC200490.3_FG005	0	0	0	0	0	0	0	1	0	0	0	0	0	0	0	0
AC200495.3_FG001	0	3	0	0	0	0	0	0	0	1	0	0	0	0	0	0
AC200497.4_FG015	1	2.71697	2.87835	0	0	0	0	3.96345	0	10.4743	3.78222	0	0	1.79124	0	8.06987
AC200535.4_FG002	0	0	0	0	0	0	0	0	0	0	0	0	0	0	0	0
AC200540.3_FG002	0	0	0	0	0	0	0	0	0	0	0	0	0	0	0	0
AC200565.4_FG001	90	117	100	74	52	20	87	43	111	153	147	154	53	130	165	187
AC200622.3_FG005	13.9202	0	24.4571	27.6799	2.40469	12.8535	10.8946	13.5584	3.29282	3.55388	3.52739	6.7228	4.29786	5.70883	7.07525	3.38343
AC200627.3_FG005	0	0	0	0	0	0	0	0	0	0	0	0	0	0	0	0
AC200725.4_FG003	4	8	23	23	8	8	20	12	2	2	1	1	1	2	2	7
AC200725.4_FG008	3	5	12.2835	6	8	2	7	4	0	0	0	0	0	0	0	0
AC200739.5_FG001	0	0	6	0	5	0	3	0	2	1	2	3	0	0	0	1
AC200753.3_FG003	2	1	0	3	0	1	0	0	69	64	88	78	55	86	90	236
AC200754.4_FG004	8	18.9309	17	3	14	10	34	1	0	4	0	2	2	0	2	2
AC200876.4_FG002	0	0	0	0	0	0	0	0	0	0	0	0	0	0	0	0
AC200876.4_FG003	0	1	2	0	0	0	0	0	0	0	0	0	0	0	0	0
AC200881.4_FG002	0	0	0	0	0	0	0	0	0	0	0	0	0	0	0	0
AC200881.4_FG007	7.44387	9.84997	11.6571	12.326	5.28156	10.6264	2.68227	0	0	5.26276	8	1.3666	3	7.86516	5.43565	5.39665
AC200884.4_FG002	0	0	0	0	0	0	0	0	0	0	0	0	0	0	0	0
AC200887.4_FG002	0	0	0	0	0	0	0	0	0	0	0	0	0	0	0	0
AC200904.3_FG003	0	0	0	0	0	0	0	0	0	0	0	0	0	0	0	0
AC201740.3_FG003	0	0	0	0	0	0	0	0	0	0	0	0	0	0	1	1
AC201767.3_FG003	3	0	6	2	0	1	2	1	0	1	0	1	1	1	3	1
AC201769.3_FG002	0	0	0	0	0	0	0	0	0	0	0	0	0	0	0	0
AC201791.3_FG005	0	0	0	0	0	0	0	0	0	0	0	0	0	0	0	0
AC201797.4_FG006	0	0	0	0	0	0	0	0	0	0	0	0	0	0	0	0
AC201798.4_FG005	0	0	0	0	0	0	0	0	0	0	0	0	0	0	0	0
AC201815.4_FG001	8	5	31	31	3	5	13	8	20	46	31	42	16	32	54	49
AC201828.3_FG002	0	0	0	0	0	0	0	0	0	0	0	0	0	0	0	0
AC201832.3_FG006	1	9	6	11	5	3	12	1	6	8	8	15	3	8	6	11
AC201888.3_FG013	0	0	0	0.5	0	0	0	0	0.5	0	0	1	1	0	2.5	0
AC201891.3_FG001	0	0	0	0	0	0	0	0	0	0	0	0	0	0	0	0
AC201898.4_FG004	0	0	0	0	0	0	0	0	1	0	0	0	0	0	4	0
AC201966.3_FG001	0	0	0	0	0	0	0	0	0	0	0	0	0	0	0	0
AC201969.4_FG005	0	0	10	5	0	2	8	6	10	14	12	9	5	5	6	3
AC201977.3_FG005	0	0	0	0	0	0	0	0	0	0	0	0	0	0	1	0
AC201985.4_FG003	0	0	0	0	0	0	0	0	0	0	0	0	0	0	0	0
AC201986.3_FG002	0	0	0	0	0	0	0	0	0	0	0	0	0	0	0	1
AC201995.4_FG001	0	0	0	0	0	0	0	0	0	0	0	0	0	0	0	0
AC202000.4_FG006	0	0	0	0	0	0	2	0	0	1	1	0	0	0	1	0
AC202011.3_FG010	0	2	5	1	0	0	4	3	336	328	236	281	258	336	600	621
AC202015.3_FG004	0	0	0	0	0	0	0	0	0	0	0	0	0	0	0	0
AC202040.4_FG002	0	0	0	0	0	0	0	0	0	0	0	0	0	0	0	0
AC202041.4_FG003	0	0	0	0	0	0	0	0	0	0	0	0	0	0	0	0
AC202069.3_FG002	0	0	0	0	0	0	0	0	0	0	0	0	0	0	0	0
AC202073.4_FG001	383	199	1460	1191	206	229	1000	593	438	537	511	495	260	462	566	640
AC202076.3_FG009	0	0	0	0	0	0	0	0	0	2	2	4	0	3	3	6
AC202091.4_FG003	0	0	0	0	0	0	1.05845	0	0	0	0	0	0	0	0	0
AC202092.2_FG003	0	0	1	1	1	14	1	1	7	4	4	7	3	10	2	14
AC202101.3_FG002	0	0	0	0	0	0	0	0	0	0	0	0	0	0	0	0
AC202107.3_FG001	19	25	29	25	18	15	29	27	22	18	19	13	13	16	17	26
AC202110.3_FG004	0	0	0	0	0	0	0	0	0	0	0	0	0	0	0	0
AC202122.2_FG001	0	0	0	0	0	0	1	0	0	0	0	0	0	0	0	0
AC202129.3_FG001	24.6407	22.9714	6.39582	4.41942	10.6899	16.3005	4.80936	6.05309	1	0	0	0	0	0	0	0
AC202139.3_FG008	16	12	22	83	1	0	10	6	141	175	119	224	49	83	135	111
AC202144.5_FG001	0	0	7	3	0	2	0	0	3	7	2	5	1	4	6	1
AC202172.3_FG004	0	0	0	0	0	0	0	0	0	0	0	0	0	0	0	0
AC202178.3_FG002	0	0	0	3	0	0	0	0	0	0	0	0	0	0	0	0
AC202179.3_FG004	0	0	1	1	0	0	2	1	2	17	12	9	11	1	17	7
AC202179.3_FG005	0	0	0	0	0	0	0	0	0	0	0	0	0	0	0	0
AC202181.3_FG010	13	5	39	52	9	8	27	19	14	24	38	20	10.4866	19	30	53
AC202185.4_FG004	0	0	0	9	0	1	2	4	753	637	1321	726	758	1416	1142	3404
AC202187.4_FG003	0	0	0	0	0	0	0	0	0	0	0	0	0	0	0	0
AC202384.4_FG009	0	0	1	1	3	0	0	0	29	33	60	32	15	30	73	64
AC202391.4_FG002	0	0	0	0	0	2	0	0.148987	0	0	0	0	0	1	0	0
AC202396.4_FG010	0	0	0	0	0	0	0	0	0	0	0	0	0	0	0	0
AC202417.5_FG002	0	0	0	0	0	0	0	0	1	2	0	3	0	0	0	1
AC202432.3_FG006	10	2	19	20	0	1	11	3	27	45	58	46	14	30	23	34
AC202435.3_FG001	0	1	0	1	2	2	1	0	3	4	10	9	5	6	0	33
AC202435.3_FG003	12.8828	41.6182	12.4308	11.5842	229.39	213.331	116.629	99.2397	2.15189	9.45046	2.04672	2.14413	57.2421	93.9532	5.36351	18.3337
AC202439.3_FG001	23	19	35	116	15	16	30	28	86	82	103	97	62	73	61	183
AC202439.3_FG006	324	434	585	787	108	79	174	143	304	298	676	448	37	77	119	526
AC202526.4_FG006	0	0	0	0	0	0	0	0	0	0	0	0	0	0	0	0
AC202532.4_FG006	0	0	0	0	0	0	0	0	0	0	0	0	0	0	0	0
AC202534.2_FG007	0	0	0	0	0	0	0	0	0	0	0	0	0	0	0	0
AC202549.3_FG008	0	0	0	0	0	0	0	0	0	0	0	0	0	0	0	0
AC202561.3_FG007	0	0	0	0	0	0	0	0	0	0	0	0	0	0	0	0
AC202567.4_FG004	3	3	16	10	0	9	13	7	8	11	17	11	3	7	12	12
AC202705.2_FG001	1	0	1	0	0	0	0	0	0	0	2	0	2	0	0	0
AC202707.3_FG002	350	217	331.285	446	104	42	314.382	264	94	62	72	61	30	63	56.0688	58
AC202855.3_FG004	0	0	0	0	0	0	0	0	0	0	0	0	0	0	0	0
AC202864.3_FG002	9	5	12	7	1	21	13	12	32.688	38.7019	31	38	28	35	94	164
AC202867.3_FG008	0	0	0	0	0	0	0	0	0	0	0	0	0	0	0	0
AC202867.3_FG010	0	0	0	0	0	0	0	0	0	0	0	0	0	0	0	0
AC202877.3_FG002	0	1	0	0	0	0	1.41873	0	1.3288	1	1	0	1	0	0	4
AC202900.3_FG001	0	4	1	5	0	0	3	1	12	8	27	10	7	23	3	36
AC202911.3_FG002	3	2	3	1	2	2	2	0	3	2	3	3	2	2	5	4
AC202915.3_FG002	127	80	189.982	244	62.9735	36.9252	127	106.974	664.968	746	1223.89	869.97	447	951.96	850.961	2485.97
AC202921.3_FG004	0	0	0	0	0	0	0	0	0	0	0	0	0	0	0	0
AC202930.4_FG007	0	0	0	0	0	0	0	0	0	0	0	0	0	0	0	0
AC202930.4_FG008	0	0	0	0	0	0	0	0	0	0	0	0	0	0	0	0
AC202940.3_FG004	0	0	1	0	0	0	3	0	0	1	3	0	1	1	0	3
AC202950.3_FG008	0	0	0	0	0	0	0	0	0	0	0	0	0	0	0	0
AC202953.3_FG003	0	0	0	0	0	0	0	0	0	0	0	0	0	0	0	0
AC202959.3_FG001	0	0	0	0	0	0	0	0	2	2	2	4	0	0	0	0
AC202965.3_FG002	0	0	0	0	0	0	1	0	0	0	0	0	0	0	1	0
AC202974.3_FG004	0	0	0	0	0	0	0	0	0	0	0	0	0	0	0	0
AC202989.3_FG007	0	1	0	0	0	0	0	0	2	2	2	1	0	1	4	3
AC202991.3_FG003	0	0	0	0	0	0	0	0	0	0	0	0	0	0	0	0
AC203001.3_FG001	0	0	0	0	0	0	0	0	0	0	0	0	0	0	0	0
AC203006.3_FG005	0	0	0	0	0	0	0	0	2	0	0	0	0	0	0	0
AC203019.3_FG001	0	0	0	2	0	0	1	0	1	3	0	2	0	5	2	4
AC203027.3_FG003	0	0	0	0	0	0	2	0	0	0	0	0	0	0	0	0
AC203031.3_FG002	54	78	152	453	37	39	114	88	278	326	326	336	169	318	251	461
AC203048.3_FG001	3	4	55	28	2	3	65	14	54	89	74	76	37	30	89	78
AC203090.3_FG005	0	0	0	0	0	0	0	0	0	0	0	0	1	0	0	0
AC203093.3_FG001	1	3	7	3	2	2	3	2	26	23	24	17	4	19	15	35
AC203101.3_FG002	1	0	5	4	0	1	0	3	0	1	0	0	3	1	1	1
AC203148.3_FG005	0	0	0	2	0	0	0	0	0	0	0	0	1	0	0	1
AC203159.3_FG009	3	8	8	12	6	3	2	1	9	11	10	11	1	9	10	18
AC203159.3_FG010	0	0	0	0	0	0	0	0	0	0	0	0	0	0	0	0
AC203173.3_FG001	16	19	26	30	5	4	7	6	24	31	34	33	7	30	24	53
AC203173.3_FG002	5	0	4	1	0	0	1	0	6	4	4	7	4	7	4	16
AC203173.3_FG004	1179.77	941	2918.68	3138.94	2012	1939	2154.01	1317.33	6182.77	9093.01	7121.83	7255.11	8531.4	14077.8	12129.8	12685
AC203176.4_FG003	0	0	0	0	0	0	0	0	0	0	0	0	0	0	0	0
AC203183.3_FG001	0	0	0	0	0	0	0	0	0	0	0	0	0	0	0	0
AC203208.4_FG001	9	5	20.53	22.8927	2	0	13	8.5801	0	4	1.0758	3	1	1	5	3
AC203220.3_FG006	0	0	0	0	0	0	0	0	0	0	0	0	0	0	0	0
AC203227.3_FG001	0	0	1	0	0	0	0	0	0	0	0	0	0	0	0	0
AC203228.3_FG003	0	0	2	0	0	0	0	0	0	1	1	0	0	0	0	0
AC203237.3_FG001	0	0	2	1	0	0	0	1	1	1	4	2	1	2	4	4
AC203244.4_FG001	0	0	0	0	0	0	0	0	0	0	0	0	0	0	0	0
AC203253.4_FG001	5.07129	6.17043	0	6.34997	0	1.79006	0	2.7181	0	8.54209	7.78664	11.1947	8.41428	0	16.3159	4.37793
AC203257.2_FG003	0	0	2	4.00634	0	0	1	1	0	0	0	0	0	0	0	1.00108
AC203260.3_FG003	0	0	0	0	0	0	0	0	0	0	0	0	0	0	0	0
AC203262.3_FG002	0	0	0	0	0	0	0	0	0	0	0	0	0	0	0	0
AC203265.3_FG002	1	0	0	0	0	0	0	0	1	2	1	1	0	2	3	1
AC203278.4_FG004	0	0	0	0	0	0	0	0	4	0	1	2	0	0	0	1
AC203280.3_FG001	0	0	0	0	0	0	0	0	0	1	0	0	0	0	0	0
AC203294.3_FG001	0	0	0	0	0	0	0	0	1	0	0	0	0	0	0	1
AC203294.3_FG008	0.924465	2.8	0	0.27645	0	1	4.63032	1.09949	0	0	4.42048	0	0	0	0	0
AC203294.3_FG012	35	43	122	91	19	11	36	17	13	12	13	13	8	20	12	24
AC203306.3_FG003	0	0	0	0	0	0	0	0	0	0	0	0	0	0	0	0
AC203307.4_FG001	0	0	0	0	0	0	0	0	2	4	2	3	5	1	0	5
AC203311.3_FG005	0	0	0	0	0	0	0	0	0	0	0	0	0	0	0	0
AC203316.3_FG003	0	0	0	0	0	0	0	0	0	0	0	0	0	0	0	0
AC203316.3_FG004	0	0	0	0	0	0	0	0	0	0	0	0	0	0	0	0
AC203324.3_FG008	33.5518	54.5736	32.5996	69.0935	26.5079	11	66.2716	14	60	81.4451	67.4481	65.4156	35.471	62	92.5002	93.5178
AC203332.3_FG001	0	0	0	0	0	0	0	0	0	0	0	0	0	0	0	0
AC203341.3_FG003	0	0	0	0	0	0	0	0	0	0	0	0	0	0	0.5	0
AC203359.3_FG001	0	0	0	0	0	0	0	0	0	0	0	0	0	0	0	0
AC203363.3_FG007	0	0	0	0	0	0	0	0	0	0	0	0	0	0	0	0
AC203365.3_FG004	0	0	0	0	0	0	0	0	0	0	0	0	0	0	0	0
AC203365.3_FG007	0	0	0	0	0	0	0	0	0	0	0	1	0	1	0	0
AC203366.4_FG001	44	20	554	346	41	36	486	130	491	641	508	594	280	354	571	749
AC203381.3_FG006	1	0	1	1	0	0	0	1	2	1	0	0	2	0	3	0
AC203382.3_FG005	0	0	0	0	0	0	0	0	0	0	0	0	0	0	0	0
AC203392.3_FG004	0	0	0	0	0	0	0	0	0	0	0	0	0	0	0	0
AC203394.3_FG004	2	6	6	5	0	2	4	2	1	4	1	1	4	2	2	3
AC203401.3_FG003	3	2	2	1	3	0	0	1	2	1	1	2	0	0	5	3
AC203408.4_FG003	1	1	1	0	0	1	0	0	4	4	15	3	4	10	3	6
AC203423.3_FG009	0	0	0	0	0	0	0	0	1	0	0	0	1	0	0	5
AC203424.3_FG001	342.998	335	454.735	385.985	158.865	114	279	179	420	506.643	437	467.695	342.691	532	734.655	716
AC203430.3_FG007	17	18	51	46	11	4	22	13	22.8576	37	18	36	13	19	28	23
AC203437.2_FG002	0	0	0	0	0	0	0	0	0	0	0	0	0	0	0	0
AC203439.3_FG005	0	0	0	0	0	0	0	0	0	0	2.19884	0	2	0	1	1
AC203531.3_FG002	0	0	0	0	0	0	0	0	0	0	0	0	0	0	0	0
AC203535.4_FG001	684	613	1644	1547	209	196	1151	586	1569	2410	1567	1750	1092	1654	2551	2263
AC203535.4_FG002	147	269	141	185	167	127	74	76	135	138	174	188.471	89	196	97	324
AC203535.4_FG004	6046	8480	13279	10198	6976	5648	11586	7918	9	9	5	24	3	17	8	3
AC203535.4_FG006	4	3	27	20	11	5	13	6	6	3	4	10	5	7	12	4
AC203535.4_FG007	19.7115	0	105.584	9.64111	0	14.0863	35.7876	21.8629	0	9.18702	1.57817e-05	0	0.00136296	0	0	0
AC203570.4_FG005	79	90	210	319	54	72	136	76	115	112	245	161	85	160	83	486
AC203571.3_FG001	8	11	14	10	4	10	7	9	12	13	32	13	11	15	8	40
AC203571.3_FG007	0	0	0	0	0	0	0	0	0	1	0	2	0	1	0	2
AC203672.3_FG001	0	0	0	0	0	0	0	0	0	0	0	0	0	0	0	0
AC203748.3_FG002	0	0	0	0	0	0	0	0	0	0	0	0	2.35749	0	0	2.118
AC203752.5_FG002	1	2	14	3	0	1	9	2	7	15.2472	18	10	5	3.10507	19.2543	13
AC203753.4_FG006	281	83	1189	932	80	177	1049	486	1368	1759	1402	1547	1867	3296	3277	2812
AC203753.4_FG007	0	0	0	0	0	0	2	1	0	2	1	1	3	3	8	8
AC203754.4_FG007	100	122	148	288.845	62	37	70.5273	31	15	29	23	28	14	47	7	30
AC203754.4_FG008	0	1	5	11	0	1	4	0	83	147	75	95	84	100	233	198.875
AC203761.3_FG002	30	28	221	169	20	49	217	96	136	245	153	205	91	124.32	207.584	214
AC203768.3_FG005	1.12977	0	2.05636	3.94569	0	0.201324	1.9674	0	0	0.188012	0	0	0	1.00908	0	0
AC203774.3_FG004	0	0	0	0	0	0	0	0	0	0	0	0	0	0	0	0
AC203777.3_FG001	0	0	0	0	0	0	0	0	0	0	0	0	0	0	0	0
AC203777.3_FG004	0	0	3	0	0	0	0	0	1	0	0	0	0	0	0	0
AC203790.3_FG004	0	0	0	0	0	0	0	0	0	0	0	0	0	0	1	0
AC203802.2_FG005	0	0	0	0	0	0	0	0	0	0	0	0	0	0	0	0
AC203804.4_FG008	0	0	0	2	2	0	0	1	5	7	7	6	2	8	14	9
AC203806.3_FG006	1	0	1	0	0	0	0	1	0	0	0	1	0	0	2	0
AC203831.3_FG002	6	1	38	47	7	9	35	16	27	38	28	33	18	34	41	36.9247
AC203834.4_FG004	1	3	1	0	3	0	4	2	1	0	1	0	0	1	1	0
AC203841.3_FG002	62	42	132	86	22	14	71	35	44	62	40	52	20	34	59	71
AC203841.3_FG009	339	216	823	1190	148	84	309	234	877	1001	1024	1015	576	951	1157.72	1243
AC203847.3_FG004	0	0	0	0	0	0	0	0	2.49886	1	3	2	3	4	2	1
AC203847.3_FG009	0	0	0	0	0	0	0	0	0	0	0	0	0	0	0	0
AC203855.2_FG001	90	84	107	364	24	63	57	93	0	0	0	0	0	0	0	0
AC203862.4_FG001	5	3	7	20	9	2	3	10	259	250	580	343	152	280	171	1159
AC203862.4_FG002	75	54	117	154	34	28	108	54	199	245	270	262	111	175	226	309
AC203865.3_FG001	32	38	94	101	10	30	51	27	60	80	101	62.2298	30	59	45.319	93
AC203900.3_FG006	0	0	2	0	0	0	2	2	18.325	14	24.2839	11.386	23.306	18.6676	34.2947	31.219
AC203909.3_FG003	60	59	51	185	40	54	39	15	23	25	63	47	17	34	19	141
AC203909.3_FG006	1	5.19944	24.081	11.6714	8	8.89465	13.8376	16.4874	5.82381	5.88684	7.92217	6.03136	5.92919	1.4055	0	6.80634
AC203909.3_FG007	6	1	0	6	40	49	0	4	0	0	0	0	1	3	0	0
AC203909.3_FG010	0	0	0	0	0	0	0	0	0	0	0	0	0	0	0	0
AC203925.3_FG002	0	0	0	0	0	0	0	0	0	0	0	0	0	0	0	0
AC203928.4_FG001	0	0	0	0	0	0	0	0	0	0	0	0	0	0	0	0
AC203944.4_FG002	0	0	0	0	0	0	0	0	0	0	1	0	0	0	0	0
AC203955.3_FG002	0	0	0	0	0	0	0	0	0	0	0	0	0	0	0	0
AC203955.3_FG005	0	0	0	0	0	0	0	0	0	0	0	0	0	0	0	0
AC203956.3_FG004	0	3	1.00138	1	0	2	4.11055	0	1	1	3	1.73013	0	0	2	0
AC203957.3_FG004	539	749	1339	973	671	492	1479	918	335	357	380	275	499	838	266	520
AC203966.5_FG002	41.5113	43.815	152.74	84.453	53.4196	34.3283	154.684	68.0641	2	6	9	9.3033	4	5.0971	6.34763	8
AC203966.5_FG003	0	0	0	0	0	0	2	0	3	9	5	3	6	8	19	19
AC203966.5_FG005	5	5	11	16	3	1	28	22	146	134	195	137	78	113	149	426
AC203966.5_FG006	11	21	33.0616	11	5	2	30	12	48	66.2293	56.1273	45.2745	29	51	99	81.3041
AC203972.3_FG001	9	14	118	61	12	14	89	61	700	754	736	778	376	722	637	749
AC203972.3_FG003	0	0	1	0	0	0	0	1	24	28	35	31	21	31	33	68
AC203976.4_FG001	0	0	0	0	0	0	0	0	0	0	0	0	1	0	0	0
AC203980.3_FG003	0	0	0	0	0	0	0	0	0	0	0	0	0	0	0	0
AC203985.4_FG001	2737.01	1173.6	13655.7	12553	3011.57	3367.42	10689	7095.3	787	1036	1234	1058	932	1759	1095	2347
AC203985.4_FG005	298	270	612	789	240	219	460	366	348	383	427	336	241	308	399	608
AC203986.3_FG013	10	2	19	8	37	37	253	132	0	1	0	0	0	0	0	0
AC203989.4_FG001	10	3	10	10	4	6	10	12	38	23	16	15	10	33	32	51
AC204007.3_FG001	0	0	0	0	0	0	0	0	0	0	0	0	0	0	0	0
AC204007.3_FG008	0	0	0	0	0	0	0	0	0	0	0	0.37131	0	0	0	5.11181
AC204009.3_FG009	3	1	3	6	0	0	2	0	2	3	5	3	3	4	0	2
AC204015.3_FG006	0	0	0	0	0	0	0	0	1.01323	0	0	0	0	0	0	0
AC204017.4_FG003	0	0	0	0	0	0	1	0	0	0	2	0	0	0	4	0
AC204035.3_FG003	0	0	0	0	0	0	1	0	0	1	0	3	0	1	0	4
AC204048.3_FG002	0	0	0	0	0	0	0	0	4	10	16	5	4	3	6	30
AC204050.4_FG006	0	0	0	0	0	1	0	0	9	21	19	10	4	15	21	17
AC204051.3_FG001	5	11	10	9	3	0	8	2	0	0	0	0	1	0	1	0
AC204060.3_FG010	0	0	0	0	0	0	0	0	0	0	1	0	1	2	0	4
AC204070.3_FG004	7	6	35	53	1	4	37	20	72	74	73	85	49	77	122	56
AC204088.3_FG010	0	0	0	0	0	0	0	0	0	0	0	0	0	0	0	0
AC204212.4_FG001	1428	3887	12128	4199	3849	3888	14612	10447	5	9	8	12	6	4	14	12
AC204213.1_FG007	3.45617	5.07334	15.1565	20.5089	15.916	2.17335	16.9319	15.3735	11.3911	8.14335	27.2972	17.9476	8.30161	23.3872	8.35632	48.8872
AC204231.3_FG010	1	0	8.32084	0	0	0	1.07249	0	0	0	0	1.33806	0	2	0	3.05597
AC204252.3_FG001	0	1	0	0	1	0	1	1	1	0	5	0	0	0	0	1
AC204254.3_FG001	0	0	0	0	0	0	0	0	12	9	5	5	8	11	14	35
AC204271.3_FG003	0	0	0	0	0	0	0	0	25	26	26	25	29	27	46	31
AC204277.3_FG006	407	421	797.946	595.903	164	134	566.954	245.954	419	522.997	426	482.982	242	457.988	578.977	616
AC204292.4_FG002	43	17	78	96	12	19	50	29	49	70	63	59	26	49	63	62
AC204292.4_FG003	32	35	42	97	36	63	39	28	23	34	46	26	23	40	22	62
AC204292.4_FG005	0	0	0	0	0	0	0	0	1	0	0	0	0	0	0	0
AC204292.4_FG006	0	0	0	0	0	0	0	0	0	0	0	0	0	0	0	0
AC204298.3_FG006	0	0	4	0	0	1	0	0	4	7	5	7	1	0	2	6
AC204300.3_FG003	0	0	0	0	0	0	0	0	0	1	0	2	0	1	2	0
AC204300.3_FG009	0	0	5	4	2	2	6	2	6	8	3	8	3	7	10	7
AC204306.3_FG007	0	0	0	0	0	0	0	0	0	0	0	0	0	0	0	0
AC204311.4_FG004	2	2	1	5	0	1	4	1	3	4	1	3	3	1	2	3
AC204325.3_FG003	0	0	0	0	0	0	0	0	0	0	0	0	0	0	0	0
AC204351.3_FG004	0	0	0	0	0	0	0	0	0	0	0	0	0	0	0	0
AC204352.3_FG012	0	0	0	0	0	0	0	0	0	0	0	0	0	0	0	0
AC204359.3_FG004	3	4	14	15	1	6	10	7	12	14	14	5	4	4	9	20
AC204359.3_FG005	8.29759	16.9981	19.9794	37.4204	8.84379	14.0477	8.08864	8.13154	49.3273	49.7849	101.495	42.5868	43.1815	69.3494	54.6701	384.623
AC204377.3_FG001	0	0	0	0	0	0	0	0	0	0	0	0	0	0	0	0
AC204381.3_FG001	11	15	21	12	23	40	49	10	13	17	15	17	5	6	13	18
AC204383.2_FG002	0	0	0	0	0	0	0	0	0	0	0	0	0	0	0	0
AC204387.3_FG002	0	0	0	0	0	0	0	0	0	0	0	0	0	0	0	0
AC204437.3_FG004	0	0	0	0	0	0	0	0	0	0	0	0	0	0	0	0
AC204472.3_FG002	36	28	57	43	21	4	35	10	31	26	17	23	6	14	13	13
AC204476.3_FG004	0	0	0	0	0	0	0	0	0	1	0	0	0	0	0	1
AC204502.4_FG006	1	1	2	1	5	5	0	1	18	10	22	12	15	22	12	92
AC204515.4_FG003	0	0	0	0	0	0	0	0	0	0	0	0	0	0	0	0
AC204515.4_FG006	78	108	117	101	48	26	71	37	31	35	62	47	32	81	37	88
AC204519.3_FG003	1	0	0	0	0	0	0	1	4	6	3	6	2	11	5	14
AC204520.3_FG005	0	0	0	0	0	0	0	0	0	0	0	0	0	0	0	0
AC204530.4_FG002	37	38	129	157	23	33	69	39	425	600	440	458	323	437	706	645
AC204530.4_FG003	0	2	0	4	0	0	0	1	1	1	1	9	0	1	1	4
AC204530.4_FG006	0	0	10	2	3	3	5	6	56	54	80	63	48	81	113	215
AC204539.4_FG001	13	21.3496	15	77.3741	92.6881	87.9452	66.7017	63.1422	0	0	0	0	3	4	1	3
AC204539.4_FG002	40	62.6504	89	142.594	221.312	143.055	170.288	136.851	2	3	1	0	0	0	1	2
AC204539.4_FG003	36.5634	82.8342	111.521	97.824	51.2585	17.1891	77.3237	30.187	32.0221	58.7939	60.9908	46.9865	14.9644	33.0204	43.1226	54.7852
AC204540.3_FG001	2	2	1	0	0	0	1	2	0	0	0	1.10573	0	1	0	0
AC204552.3_FG001	0	0	0	0	0	0	0	0	0	0	0	0	0	0	0	0
AC204563.3_FG011	0	0	0	0	0	0	0	0	0	0	0	0	0	0	0	0
AC204569.3_FG002	0	0	0	0	0	0	0	0	0	0	1	0	0	0	0	1
AC204573.3_FG002	0	0	0	0	0	0	0	0	0	0	0	0	0	0	0	0
AC204573.3_FG015	0	0	0	2	0	0	0	0	0	0	0	0	0	0	0	0
AC204581.3_FG003	0	0	0	0	0	0	0	0	0	0	0	0	0	0	0	0
AC204591.3_FG002	0	0	0	0	0	0	0	0	0	0	0	0	0	0	0	0
AC204605.3_FG008	0	0	0	0	0	0	0	0	0	0	0	0	0	0	0	0
AC204611.4_FG001	0	0	1	3	65	63	2	3	179	231	286	239	432	726	251	932
AC204618.3_FG001	0	0	0	0	0	0	0	0	0	0	0	0	0	0	0	0
AC204619.3_FG003	0.120131	0.88472	0	3.40051	16.306	40.5954	3.3228	2.66048	1.61271	0	2.46013	0	0	3.42823	0.835098	0
AC204621.4_FG006	0	2	0	0	0	0	0	0	2	1	7	2	1	0	2	1
AC204636.3_FG003	1	1	0	0	0	0	0	0	1	0	1	0	0	0	0	0
AC204641.5_FG001	0	0	2.01126	0	13	16	0	1	0	0	0	0	36.4166	75	1.00263	1.01327
AC204641.5_FG003	0	0	0	0	0	0	0	0	0	0	0	0	0	0	0	0
AC204659.3_FG005	0	0	1	0	0	0	0	0	0	0	0	0	0	2	1	0
AC204662.3_FG005	0	0	0	0	0	0	0	0	0	0	0	0	0	0	0	0
AC204679.3_FG003	0	0	0	0	0	0	0	0	0	0	0	0	0	0	0	0
AC204687.3_FG001	0	0	0	0	0	0	0	0	0	0	0	0	0	0	0	0
AC204690.4_FG005	2.00102	0	2.0028	3.00523	0	0	0	1.00123	1.00079	4.00598	0	5.0038	0	0	9.02311	2.00095
AC204703.3_FG007	0	0	0	0	0	0	0	0	0	0	0	0	0	0	0	0
AC204707.4_FG001	0	0	0	0	0	0	0	0	0	0	0	0	0	0	0	0
AC204710.4_FG003	0	0	0	0	0	0	0	0	2	5	4	4	2	4	1	2
AC204711.3_FG002	3	0	5	5	0	1	9	5	27	51	89	31	20	38	23	70
AC204711.3_FG003	2	1	0	2	0	0	0	1	0	0	1	1	3	3	1	7
AC204712.3_FG002	4	2	7	9	2	0	5	0	46	43	69	38	58	57	48	409
AC204712.3_FG006	0	0	0	0	0	0	0	0	0	0	0	0	0	0	0	0
AC204717.3_FG005	0	3	7	3	0	0	9	3	4	4	1	4	1	4	7	4
AC204763.2_FG001	3	0	2	0	0	0	1	3	1	0	1	2	1	1	1	5
AC204768.3_FG001	0	0	0	0	0	0	0	0	0	0	0	0	0	0	0	0
AC204772.2_FG002	0	0	0	0	0	0	0	0	0	0	0	0	0	0	0	0
AC204821.3_FG004	0	0	0	0	0	0	0	0	0	0	0	0	0	0.72749	0	0
AC204845.3_FG008	0	0	0	0	0	0	0	0	0	0	0	0	0	0	0	0
AC204868.3_FG004	0	0	0	0	0	0	2	0	1	1	4	2	2	3	5	17
AC204887.4_FG003	0	1	1.61117	0	0	0	1	3	0	0	0	0	0	0	0	0
AC204891.4_FG001	51	12	92	164	28	4	44	36	526	438	447	757	223	508	344	528
AC204893.3_FG001	2	3	4	4	1	0	0	0	0	1	2	0	1	2	4	5
AC204897.3_FG007	1	0	2	0	0	0	0	0	0	0	0	0	0	0	0	0
AC204931.3_FG002	0	0	0	0	0	0	0	0	0	0	0	0	0	0	0	0
AC204931.3_FG004	0	0	0	0	0	0	0	0	0	1	1	0	0	0	0	0
AC204944.3_FG004	0	0	0	0	0	0	0	0	0	0	0	1	0	0	0	0
AC204953.3_FG002	0	0	0	1	0	0	0	0	0	1	0	0	1	1	0	1
AC205008.4_FG002	82	65	115	83	125	113	132	94	3	5	12	5	3	16	11	24
AC205012.3_FG002	10.2518	17.1877	28.2228	24.0653	53.6733	42.3274	79.4264	48.9941	1	0	2	0	3.00455	4	0	10
AC205026.3_FG003	0	1	0	2	0	0	1	0	1	4	0	0	0	1	1	3
AC205033.4_FG004	14	23.2447	65.9099	33.8608	7	17	38.8901	21	4	10	14	3	5	8	4	13
AC205035.3_FG004	0	0	0	0	0	0	0	0	0	0	0	0	0	0	0	0
AC205057.3_FG002	6	11	12	20	7	2	7	7	30	30	65.6295	37	27	40	31	164
AC205057.3_FG004	2	4	73.3117	50.4744	9	11.7841	96.5889	9.93553	136.178	228.544	134.943	181.295	60.8556	88.3443	208.294	140.042
AC205060.2_FG002	2	1	24	24	0	1	21	6	37	21	24	30	6	23	35.1972	34
AC205066.3_FG008	0	0	0.5	0.5	0	0	1	0	0.396397	0	0	0.5	0	0	0	0
AC205077.3_FG003	140.092	312.194	409.111	463.699	341.195	150.164	389.976	187.978	56.1467	76.994	181.88	70.7847	32.065	58.7463	61.5772	173.641
AC205078.3_FG009	0	0	0	0	0	0	0	0	0	0	0	0	0	0	0	0
AC205100.3_FG001	0	0	0	0	0	0	0	0	0	0	0	0	0	0	0	0
AC205104.3_FG003	0	0	0	0	0	0	0	0	0	0	0	0	0	0	0	0
AC205106.3_FG004	0	0	0	0	0	0	0	0	0	0	0	0	0	0	0	0
AC205110.4_FG001	0	0	0	0	0	0	0	0	0	0	0	0	0	0	0	0
AC205122.4_FG003	1969	1571	3824	3868	966	1175	2459	1899	1397	1367	1753	1344	928	1669	1403	1905
AC205122.4_FG005	0	0	0	0	0	0	0	0	0	0	0	0	0	0	0	0
AC205122.4_FG006	0	0	0	0	0	0	0	1	0	1	0	2	0	2	0	0
AC205122.4_FG007	0	0	0	0	0	0	0	0	0	1	0	0	2	0	0	3
AC205122.4_FG008	0	0	0	0	0	0	0	0	0	0	0	0	0	0	0	0
AC205122.4_FG009	0	0	0	0	0	0	0	0	14	11	31	23	11	20	20	40
AC205122.4_FG010	0	0	0	0	0	0	0	0	1	0	1	0	3	0	1	4
AC205154.3_FG001	0	0	1	1	0	0	12	9	0	0	0	0	0	0	0	0
AC205154.3_FG005	0	0	0	0	0	0	0	1	573	475	928	785	493	808	777	2506
AC205155.3_FG001	0	0	0	0	0	0	0	0	0	0	0	0	0	0	0	0
AC205158.3_FG004	0	0	0	0	0	0	0	0	0	0	0	1	0	0	0	0
AC205165.3_FG002	0	0	4	1	0	0	1	0	0	1	4	1	0	2	0	0
AC205171.3_FG001	0	0	0	0	0	0	0	0	0	0	0	0	0	0	0	0
AC205173.3_FG001	0	0	0	0	0	0	0	0	0	0	0	0	0	0	0	0
AC205175.3_FG001	0	0	0	0	0	0	1.04625	0	0	0	0	2.07452	0	1	0	1
AC205175.3_FG002	0	3	3	2	2	8	4	0	7	3	2	3	2	4	12	9
AC205250.3_FG004	1	0	0	0	0	0	0	0	7	2	2	1	0	2	0	4
AC205250.3_FG006	0	0	0	0	0	0	0	0	0	0	0	0	0	0	0	0
AC205251.3_FG002	0	0	0	0	0	0	0	0	0	0	0	0	0	0	0	1
AC205269.3_FG003	1	1	0	1	0	0	0	0	0	0	0	0	0	0	1	0
AC205274.3_FG001	1	0	0	1	7	4	1	23	6	4	19	34	12	15	4	15
AC205320.3_FG004	8	16	9	28	19	1	1	6	41	57	89	34	61	48	66	130
AC205324.3_FG003	2	6.81185	4	2	2	4	10.6341	0	5.47223	18	11.0711	24.6934	1	12	32.2715	33.7502
AC205326.3_FG002	129.343	73	269.339	319	39	25	179.313	90	195.33	255	144	232	93	249	275	277
AC205331.3_FG004	0	0	0	0	0	0	0	0	0	0	0	0	0	0	0	0
AC205336.3_FG003	0	0	0	0	0	0	0	0	0	0	0	0	0	0	0	0
AC205345.3_FG002	35	45.2414	37.1718	31.1662	23	12	34.355	26	14.0686	11.0324	9.05305	17.0432	8	12.0268	6.01301	21.0635
AC205362.4_FG002	111	54	141	263	81	31	258	212	687	797	1068	820	566	720	845	2468
AC205369.3_FG001	0	0	0	1	0	0	0	0	0	0	0	0	0	0	0	0
AC205376.4_FG003	123	112	366	431	211	191	469	323	3	2	3	1	1	1	0	0
AC205376.4_FG008	114	64	255	451	29	28	114	85	95	87	95	100	49	64	73	182
AC205379.3_FG012	4	1	1	6	0	0	1	2	11	11	15	12	6	6	11	28
AC205395.3_FG003	0	0	0	0	0	0	0	0	0	0	0	0	0	0	0	0
AC205405.3_FG001	0	0	0	0	0	0	1	1	0	0	0	0	0	0	0	0
AC205411.3_FG001	0	0	0	0	0	0	0	0	0	0	0	0	0	0	0	0
AC205413.4_FG001	23	4	30.9111	72	5	1	9	18	158.592	124.873	253.961	191.409	111	255.138	94.6409	457.737
AC205413.4_FG002	1	1	0	1.43433	2	0	0	0	12.7385	14.3206	22.4042	5.03988	8.0056	24.8978	6.87993	26.6659
AC205413.4_FG003	0	0	2.06108	5	1	0	0	0	19.1888	40.4369	55.194	9.59457	12.2782	32.08	9.41246	114.473
AC205417.3_FG003	0	0	0	0	0	0	0	0	0	0	0	0	0	0	0	0
AC205419.3_FG001	53	57	235	182	86	71	138	120	6105.68	7738.82	4615	5003.7	4575	7144.01	7624.32	6061.91
AC205425.3_FG006	12	13	28.7165	21	22	8	23	11	1	2	3	2	0	1	1	1
AC205466.3_FG003	0	0	0	0	0	0	0	0	0	0	0	0	0	0	0	0
AC205470.3_FG008	0	1.47377	2	1.01544	1	6	1.01051	0	0	4.49571	8	7	3	1.02462	12.8193	12.5144
AC205471.4_FG003	59	50	93	62	15	19	22	29	152	97	179	144	43	106	66	140
AC205471.4_FG007	89	35	5	875	6	12	3	6	612	504	900	852	432	1216	384	1478
AC205471.4_FG008	0	0	0	5	0	0	0	1	1	0	1	3	1	2	0	7
AC205476.3_FG007	0	0	0	0	0	0	0	0	0	0	0	0	0	0	0	0
AC205484.3_FG005	12.1856	19.6815	38.1819	14.7166	15.3408	6.21583	39.052	19	5.05806	6	6.13513	6.22002	3	4	6	4.07953
AC205485.3_FG011	11	0	9.47478	3	2	1.06562	14	3	5	6	5	1	1.09289	3	6	7
AC205490.4_FG004	0	0	0	0	0	0	0	0	0	0	0	0	0	0	0	0
AC205496.3_FG002	31	31	73	93	26	14	48	21	125	119	267	141	58	104	122	340
AC205500.3_FG002	0	0	0	0	0	0	0	0	0	0	0	0	0	0	0	0
AC205502.4_FG004	0	0	0	0	0	0	0	0	1.00462	0	0	1	2.01488	1.00419	2	0
AC205511.3_FG002	0	0	1	0	0	0	0	0	0	0	0	0	0	0	0	0
AC205513.3_FG003	0	0	0	0	0	0	0	1	1	1	1	1	3	0	0	8
AC205521.3_FG003	22	18	115	63	24	25	55	46	1896.54	1992	2003	1621.54	1328	2167.52	2235	3004.54
AC205532.3_FG001	0	0	1	5	0	3	1	0	0	0	0	0	0	0	0	0
AC205534.3_FG001	0	0	0	0	0	0	0	0	0	0	0	0	0	0	0	0
AC205534.3_FG002	0	0	0	0	0	0	0	0	0	0	0	0	0	0	0	0
AC205544.3_FG004	0	0	0	0	0	0	0	0	0	0	0	0	0	0	0	0
AC205558.3_FG002	168	187	303	287	173	82	261	192	60	52	95	92	27	49	22	53
AC205560.3_FG003	0	0	0	1.70296	0	0	12.5181	4.56207	0	1.38208	1.19195	0	0	0	0	0
AC205562.3_FG002	0	0	0	0	0	0	0	0	0	0	0	0	0	0	0	0
AC205567.3_FG002	1	0	5	3	0	0	3	2	0	0	0	0	0	0	1	0
AC205574.3_FG006	4	3	3	12	7	4	4	4	28.8902	33	64	48	15	40	26	125.801
AC205591.4_FG006	0	0	0	0	0	0	0	0	0	0	0	0	0	0	0	0
AC205592.3_FG001	97	68	67	253	21	2	25	16	142	128	228	210	28	44	80	210
AC205595.3_FG007	0	0	0	0	0	0	0	0	0	0	0	0	0	0	0	0
AC205605.3_FG002	0	0	0	0	0	0	0	0	0	0	0	0	0	0	0	0
AC205608.4_FG004	118	82	1002	533	143	172	1249	1038	1641	2000	1674	2082	1082	1814	1972	2081
AC205615.4_FG002	0	0	0	0	0	0	0	0	0	0	0	0	0	0	0	0
AC205619.3_FG003	0	0	0	0	0	0	0	0	0	0	0	0	0	0	0	0
AC205664.3_FG001	0	0	0	0	0	0	0	0	0	0	3	0	0	0	0	8
AC205672.3_FG001	5	0	6.7841	5	7	1	1	1	9.84232	12.9289	15	16	4	10	19	31
AC205673.3_FG006	2	0	0	3	0	0	3	0	3	13	5	4	1	9	5	9
AC205677.3_FG001	389	303	1045	944	178	128	633	308	1315	1669	1227	1422	797	1469	1989	1836
AC205695.3_FG008	0	0	0	0	0	0	0	0	0	0	0	0	0	0	0	0
AC205703.4_FG001	0	0	0	0	2	0	0	0	15	14	24	28	19	23	19	73
AC205703.4_FG002	113	116	293	237.809	209	184	215.97	125.982	782.693	826.611	775	804.618	657	1282.72	731	965
AC205703.4_FG005	34	33	93	118	27	17	79	45	556	743	508	572	348	614	697	644
AC205703.4_FG006	124	97	249.447	408.341	112.053	50	139.862	191.969	852.491	803.866	1244.9	1049.2	628.399	1202.11	973.16	1952.53
AC205703.4_FG010	188	79	1273	971	77	136	1106	416	1374	1952	1060	1459	1004	1361	2194	1771
AC205709.3_FG001	4	1	4	17	2	1.0541	10	6	0	2	7	4	2	2	0	10
AC205712.3_FG003	12	6	9	24	0	0	4	6	15	19	24	29	6	16	16	19
AC205713.4_FG004	0	0	0	0	0	0	0	0	0	0	0	0	0	0	0	0
AC205722.3_FG004	0	0	0	0	0	0	0	0	0	0	0	0	0	0	0	0
AC205725.3_FG010	0	0	0	0	0	0	0	0	0	0	0	0	0	0	0	0
AC205726.4_FG003	0	0	0	0	0	0	0	0	0	0	0	0	0	0	0	0
AC205730.3_FG001	2	1	1.00308	0	1	0	4	0	4	3	1	4	2	2	3	2
AC205730.3_FG002	54	64	481	248	33	43	593	118	401	603	340	490	197	302	564	442
AC205735.3_FG006	11	19	39	59	8	4	23	16	62	71	86	63	28	56	58	90
AC205813.4_FG008	0	0	0	0	0	0	2	0	0	0	0	0	0	0	0	0
AC205814.3_FG001	0	0	0	0	0	0	0	0	0	0	0	0	0	0	0	0
AC205833.3_FG002	0	1	1	8	2	3	3	6	9	4	13	3	1	2	5	12
AC205834.3_FG003	5.6826	6.8915	16.811	14.798	0	9.62413	17.2005	5.72429	12.7091	18.3108	13.4081	8.38571	5.72667	16.2913	15.4907	16.8254
AC205853.3_FG014	0	0	0	0	0	6.97941e-07	0	0	0	0	0	0	1	0	3.11293	0
AC205886.3_FG001	25.8763	46.987	58.7964	37.5292	27.3718	30	81.7648	22.685	16.9607	30.1773	19	38.4188	8	15	28.0044	43.7529
AC205888.4_FG004	4	6	18	16.6453	6	5	17	6	21	25	29.1197	29	7.64251	11	20	28.882
AC205907.3_FG004	4	3	1	1	5	7	7	1	3	9	9	4	3	3	5	20
AC205968.3_FG001	85	164	124	91	21	14	127	44	22	4	19	9	15	12	26	15
AC205972.3_FG002	0	0	0	0	0	0	0	0	0	0	0	0	0	0	0	0
AC205976.3_FG004	0	0	0	0	0	0	0	0	0	0	0	0	0	0	0	0
AC205982.3_FG014	40	56	182	162	18	33	133	46	166	186	238	122	100	156	198	306
AC206030.4_FG001	0	0	2	0	0	0	0	0	3	8	11	6	6	5	16	31
AC206031.3_FG007	11	19	22	67	15	2	31	14	12	12	14	10	1	9	7	18
AC206156.3_FG003	0	0	0	0	0	0	0	0	0	1	0	0	0	0	0	0
AC206156.3_FG009	0	0	0	0	0	0	0	0	0	0	0	0	0	0	0	0
AC206160.3_FG001	1	0	0	0	0	0	0	0	0	0	0	0	0	0	0	0
AC206165.3_FG007	0	0	5	2	0	1	1	4	1	2	3	4	3	0	3	8
AC206165.3_FG009	0	0	0	0	0	1	0	0	15	20	41	24	16	22	21	54
AC206165.3_FG019	0	0	0	0	0	0	0	0	0	0	0	0	0	1	3	0
AC206166.3_FG002	0	4	0	0	0	0	1	0	1	0	1	2	2	1	1	5
AC206168.2_FG003	0	0	0	0	0	0	0	0	0	0	0	0	0	0	0	0
AC206169.3_FG002	1	2	0	0	0	0	0	1	0	0	0	0	0	0	0	2
AC206184.4_FG002	0	0	0	0	0	0	0	0	0	0	0	0	0	0	0	0
AC206185.3_FG002	0	0	2	0	0	0	1.01028	1.00828	0	0	0	0	0	0	0	2.43962
AC206186.3_FG001	0	0	0	0	0	0	0	0	0	0	0	0	0	0	0	0
AC206194.3_FG003	3	1	1	0	0	0	0	0	0	0	0	0	1	0	0	0
AC206198.3_FG001	28	22	45	41	19	14	30	20	1	1	12	4	2	4	1	10
AC206199.3_FG001	0	0	0	0	0	0	0	0	0	0	0	0	0	0	0	0
AC206199.3_FG005	0.445623	0	0	0	0	0	0.426843	0	0	0	0	0	0	0	0	0
AC206201.3_FG004	2	10	14	5	35	13	7	11	11	8	4	3	4	19	19	20
AC206201.3_FG009	3	9	8.1006	7	3	0	4	7	4	8	9	4	2	8	9.50499	15.6468
AC206217.2_FG006	0	0	0	0	0	0	0	0	0	0	1	0	0	0	0	0
AC206223.3_FG001	98	68	297.984	177	38	73	152	127	363	369	294	289	204	386	259	376
AC206223.3_FG004	8.20771	14	35.9416	33.7474	11.1002	5.12494	58.038	9.0981	31.2719	48.5012	29.4202	46.9085	14.3905	23.0837	29.0776	25.1193
AC206223.3_FG006	15	32	48.589	51	20	20	15	17	147.404	199	196	198	96	148	179	252
AC206223.3_FG007	0	0	2.03086	3.00351	2	0	0	1.02798	3	2	8	2	3	8	5	8.00633
AC206223.3_FG008	9	0	6	2	0	1	1	6	5	6	8	7	8	13	12	29
AC206223.3_FG010	75	87	267	275	47	37	173	150	114	131	137	157	101	132	208	274
AC206227.4_FG001	0	0	0	0	0	0	0	0	0	0	0	0	0	0	0	0
AC206259.3_FG002	12	5	7	10.3547	2	8	20	5	6.44702	6	14.0511	12	1	8.60115	4	5
AC206259.3_FG003	2112.55	1953.59	3335.09	2423.06	1044.28	594.037	4134.79	1621.59	1882.77	2582.56	1899.23	2327.4	964.07	1767.35	2621.42	2148.67
AC206262.3_FG004	0	0	0	0	0	0	0	0	0	0	0	0	0	0	0	0
AC206265.3_FG006	0	2	4	4	5	0	8	2	2	3	1	1	3	3	3	2
AC206266.3_FG001	16.6894	44.0825	118.432	50.2686	16.7361	15.1655	120.239	52.5673	64.4748	76.3877	56.8046	70.9876	43.4847	80.8519	39.4699	43.5465
AC206273.3_FG004	0	2	3	6	0	0	0	1	0	1	0	4	1	1	0	5
AC206274.3_FG008	0	0	0	0	0	0	0	0	1	0	1	0	1	0	0	0
AC206285.3_FG003	0	0	6	3	0	1	2	1	0	0	1	0	0	1	0	1
AC206285.3_FG005	0	0	0	0	0	0	0	0	0	0	0	0	0	0	0	0
AC206312.3_FG008	18	21	27.1492	39	39	22	32	11.3697	0	1	1	2	1	5	3	9
AC206319.2_FG004	9	7	20	17	11	6	7	6	0	0	0	0	0	0	0	0
AC206325.3_FG003	0	1	5	3	0	0	0	0	0	1.22184	1	2.55492	0	1	2.59706	2.49793
AC206332.3_FG005	1	0	9	17	2	0	12	3	131	60	77	88	21	43	24	33
AC206349.2_FG002	0	0	0	0	0	0	0	0	0	0	0	0	0	0	0	0
AC206350.3_FG005	1	3	1	4	0	5	2	0	120	127	195	161	146	177	153	680
AC206392.3_FG004	0	0	0	0	0	0	0	0	0	0	0	0	0	0	0	0
AC206425.3_FG002	0	0	0	0	0	0	0	0	2	1	0	1	1	0	2	3
AC206425.3_FG004	0	0	0	0	0	0	0	0	0	0	0	0	0	0	0	0
AC206503.3_FG001	0	0	0	0	0	0	0	0	0	0	0	0	0	0	0	0
AC206514.2_FG002	0	0	0	0	0	0	0	0	0	0	0	0	0	0	0	0
AC206519.2_FG002	0	0	0	0	0	0	0	0	0	0	0	0	0	0	0	0
AC206547.2_FG002	0	0	0	3	0	0	0	0	0	0	0	0	0	0	0	0
AC206582.2_FG002	55	43	417	270	84	96	531	228	10	5	18	15	7	11	17	51
AC206610.4_FG004	0	0	0	0	0	0	0	0	5	6	4	4	2	7	6	10
AC206610.4_FG005	0	0	0	0	0	0	0	0	0	0	0	0	0	0	0	0
AC206611.3_FG002	0	0	0	0	0	0	0	0	0	0	0	0	0	0	0	0
AC206611.3_FG003	0	0	0	0	0	0	0	0	0	0	0	0	0	0	0	0
AC206634.3_FG004	0	0	0	5	3	1	2	1	1.00955	2	3	4	0	2.03472	0	10.0701
AC206638.3_FG007	0	0	0	0	0	0	0	0	0	0	0	0	0	0	0	0
AC206638.3_FG015	0	0	0	0	0	0	0	0	0	0	0	0	0	0	0	0
AC206642.4_FG001	370	552	1082	1161	167	121	387	292	720	1065	1087	758	645	678	1124	1907
AC206647.3_FG003	0	0	0	0	0	0	0	0	0	0	0	0	0	0	0	0
AC206655.3_FG004	0	0	0	0	0	0	0	0	0	0	0	0	0	0	0	0
AC206695.3_FG001	0	0	0	0	0	0	0	0	0	0	0	0	0	0	0	0
AC206698.2_FG002	0	0	0	0	0	0	0	0	0	0	0	0	0	0	0	0
AC206700.3_FG003	43.6208	32.5533	107.023	64.768	16	14.5902	85.9137	19.6891	28	34.2372	68.9353	23.5915	20.8246	22.6241	44.127	77.8148
AC206749.3_FG003	0	0	2	0	0	0	0	0	0	0	0	1	0	0	0	0
AC206763.3_FG002	4	0	7	4	1	0	1	0	4	10	9	11	4	8	13	18
AC206764.4_FG001	19.0388	16.0677	123.347	70.635	28.2143	21.0547	74.6212	33.327	74.1202	88.5559	50.3532	85.0463	41.3006	79.1092	83.6838	87.6941
AC206764.4_FG003	0	0	0	0	0	0.0260895	0.178631	0	0	0	1.43333	0	0	0	0	2.30069
AC206768.3_FG005	0	0	0	0	0	1	2	1	0	0	1	0	1	1	0	2
AC206768.3_FG006	0	0	0	0	0	0	0	0	0	0	0	0	0	0	0	0
AC206780.3_FG004	1.01898	0	7.05923	1.00305	0	5.09286	3.11933	0	4.1625	5.38493	4	1.00734	1.03761	6.62585	8.06492	10.4826
AC206788.3_FG008	22	36	218	259	22	4	94	65	120	175	100	155	37	64	104	97
AC206788.3_FG015	302	498.635	433	555.445	269.406	232.2	188.942	164.062	143.065	111.498	173.247	173.707	48.5494	91.5769	67.1418	240.678
AC206831.3_FG015	0	0	0	0	0	0	0	0	0	0	0	0	0	0	0	0
AC206832.3_FG004	0	0	4	0	0	0	1	0	0	0	0	0	0	0	0	0
AC206840.3_FG002	102	87	252	327	40	45	162	118	89	126	136	106	49	110	98	120
AC206898.3_FG006	4	10.8648	25.9819	15	4	9	16	6	16	18	7	14.6514	8	11	21.8775	29
AC206901.3_FG005	74.8962	141.933	89.2054	114.679	51.59	22.7723	42.839	31.5181	343.026	316.937	645.796	309.558	262.34	416.843	360.07	1188.53
AC206941.2_FG002	0	0	0	0	0	0	0	0	0	0	0	0	1	0	0	0
AC206946.2_FG009	0	0	0	0	0	0	0	0	0	0	0	0	0	0	0	0
AC206951.3_FG014	0	0	0	0	0	0	0	0	0	0	0	0	0	0	0	0
AC206951.3_FG016	0	6	2	3	0	0	1	0	96	85	195	107	127	237	115	824
AC206951.3_FG017	89	76	60	152	80	132	88	86	225	236	388	237	215	452	153	1228
AC206952.3_FG001	0	0	0	0	0	0	0	0	0	0	0	0	0	0	0	0
AC206968.3_FG001	0	0	0	0	0	0	1	0	0	0	0	0	0	0	0	0
AC206968.3_FG003	961.302	521.518	3434.45	4144.3	375.423	350.291	2154.15	1937.12	2833.1	2984.56	2480.18	3146.15	1815.84	3009.22	3240.53	3485.42
AC206969.3_FG001	0	0	0	1	0	0	0	0	0	0	0	0	0	0	0	2
AC206980.3_FG007	0	0	0	0	0	0	0	0	0	0	0	0	0	0	0	0
AC206989.4_FG002	189	227	353	423	106	59	218	173	152	198	218	215	78	166	150.481	221
AC206999.1_FG002	9	2	2	7	0	0	2	3	2	0	0	1	0	0	0	1
AC206999.1_FG007	0	0	0	0	0	0	0	0	0	0	0	0	0	0	0	0
AC207011.3_FG001	1	1	0	2	0	1.77439	1	0	3	2	5	1.37528	3	1	8	2
AC207019.3_FG003	0	0	0	0	0	0	0	0	0	0	0	0	0	0	0	0
AC207024.3_FG002	0	0	1	0	0	0	0	0	0	0	0	0	0	0	0	0
AC207043.3_FG002	8	1	19	25	0	8	6	1	135	96	145	103	56	119	56	130
AC207043.3_FG004	0	0	0	0	0	0	0	0	0	0	0	0	0	0	0	0
AC207080.3_FG005	1	1	13.0138	0	0	2	4	0	0	5	3	6	2.31271	1	7	1
AC207104.3_FG001	0	0	0	0	0	0	0	0	0	0	0	0	0	0	0	0
AC207107.4_FG001	16	16	41	52	44	37	170	32	14	13	28	16	7	16	21	48
AC207107.4_FG002	0	0	1	0	0	0	0	0	0	0	0	0	0	0	0	0
AC207119.3_FG001	66	54.8004	92	97	37	24	73	43	1.21633	0	0	3.62215	1.22077	1.2115	0	3.62995
AC207188.3_FG002	0	0	0	0	0	0	0	1	1	2	5	4	3	3	6	11
AC207189.4_FG002	0	0	0	0	0	0	1	0	0	0	0	0	0	0	0	0
AC207205.3_FG004	0	0	1	0	0	0	0	0	1	0	1	1	2	0	0	3
AC207206.3_FG001	0	0	0	0	0	0	0	0	0	0	0	0	0	0	0	0
AC207206.3_FG003	0	0	0	1	0	0	0	0	0	0	0	0	0	0	0	0
AC207225.3_FG001	0	0	0	0	0	0	0	0	0	0	0	0	0	0	0	0
AC207225.3_FG003	5	4	14	9	3	0	20	1	20	24	26	18	11	19	40	32
AC207231.3_FG001	0	0	0	0	0	0	0	0	0	0	0	0	0	0	0	0
AC207254.3_FG005	0	0	0	2	0	0	0	0	0	1	0	0	0	0	0	0
AC207260.3_FG003	3	6	4	8	1	1	12	4	3	3	10	2	2	2	2	9
AC207260.3_FG004	0	0	0	0	0	0	0	0	0	0	0	0	0	0	0	0
AC207265.3_FG002	2127.7	2495.59	6099.17	4605	1856.69	1482.71	4897.61	2689.71	2273.35	2611.38	2993.42	2722.72	1522.43	2849.65	2351.26	4453.99
AC207309.3_FG007	0	0	1	0	2.25796	0	0	0	0	1.02892	0	1.08758	1	1.02058	2.06314	2.24617
AC207309.3_FG010	0	0	0	0	0	0	0	0	0	0	0	0	0	0	0	0
AC207321.3_FG003	7	7	4	3	0	8	38	9	8	11	11	20	6	5	11	8
AC207328.3_FG003	0	1	4	5	0	0	5	0	76	102	101	88	31	59	78	89
AC207342.3_FG001	0	0	0	0	0	0	0	0	0	0	0	0	0	0	0	0
AC207342.3_FG007	85.7886	64	127.896	188.855	36	38	66.8136	58	125.698	124.465	162.802	153.567	66.6036	100.353	124.118	186.174
AC207342.3_FG008	1494	2010.64	2126.19	2149.64	1467	1097	1498.58	1103.89	1487	1166.5	2192.51	1521.02	1148.08	2273	1101	4580.8
AC207347.3_FG005	835	589	1995	2210	322	234	1218	611	1585	1756	1777	2123	1088	2172	1947	2114
AC207383.3_FG003	6	9	5	7	12	8	10	1	14	24	18	25	7	10	30	40
AC207389.3_FG004	0	0	0	0	0	0	0	0	0	0	0	0	0	0	0	0
AC207397.3_FG001	0	0	0	0	0	0	4.19422	1	2	3	1.07377	2	0	1	0	6
AC207427.3_FG005	11	4	34	22.5093	2.46233	7	25	11	10	8	16	10	8	10	11.2047	18
AC207454.3_FG004	0	0	0	0	0	0	0	0	0	0	0	0	0	0	0	0
AC207472.3_FG001	0	2	3	0	0	0	1	0	5	13	3	6	4	5	7	7
AC207533.2_FG002	1	3	15	6	4	6	8	7	7	20	26	6	5	9	3	29
AC207544.3_FG011	0	0	0	0	0	0	0	0	0	0	0	0	0	0	0	0
AC207546.3_FG004	0	1	0	0	1	0	1	0	1	0	2.25047	0	1	0	0	0
AC207549.3_FG010	0	0	0	0	0	0	0	0	0	0	0	0	0	0	0	0
AC207575.3_FG004	0	0	0	1	0	0	0	0	0	0	0	0	0	0	0	0
AC207619.3_FG001	1	0	0	0	0	0	0	1	0	4	0	1	0	0	2	2
AC207620.2_FG007	0	0	0	0	0	0	0	0	0	0	0	0	0	0	0	0
AC207628.4_FG002	6.64308	1.82448e-08	0	31.817	14.9706	0	36.3394	1.38005	113.186	131.042	0	8.32146	64.7457	56.7897	6.67638	0
AC207628.4_FG003	16.3122	11.3905	31.4182	30.5518	10.5051	6.61223	15.5906	8.93017	19.952	21.7756	22.4309	25.3833	14.9767	17.3955	31.9784	41.1491
AC207628.4_FG005	1	0	4	4	0	0	2	1	6	2	3	2	0	3	5	4
AC207628.4_FG009	406	184	1955.71	1394.76	335	357	3045.96	1673.97	401	463	360.622	498.973	251	475	647	592
AC207628.4_FG010	0	0	0	0	0	0	0	0	3	0	1	2.02256	1	1	0	0
AC207628.4_FG011	56.3569	76	259	146.183	29.0294	66	271.661	169.62	2081.81	2229.96	2070	2162.68	1608.25	2855.21	3361.32	3420
AC207649.3_FG002	0	0	0	1	0	0	0	0	2	1	0	1	0	1	1	1
AC207652.3_FG001	25	12	129	90	13	20	223	64	326	309	216	339	202	368	609	472
AC207655.2_FG003	0	3.15693	0	1.53469	0	0	3.12432	0	0	0	0	3.69826	0	0	0	20.8418
AC207656.3_FG002	599	650	1256	1557	763	611	1444.51	1144.07	453	442	772	479	306.755	530	395	1411
AC207722.2_FG009	15591.9	28278.1	46417.8	30813	68328.4	47284.4	60826.1	36260.1	20	32	76	182.152	17	27	25	107
AC207728.2_FG003	100	101	223	207	62	16	170	56	156	223	139	206	54	111	141	78
AC207732.3_FG010	0	0	0	0	0	5	1	0	1	2	1	1	0	0	0	1
AC207733.3_FG001	0	0	0	5	1	0	2	2	0	0	0	0	0	0	0	0
AC207733.3_FG007	0	0	0	0	0	0	0	0	0	0	0	0	0	0	0	0
AC207740.3_FG005	0	0	0	0	0	0	0	0	0	0	0	0	0	0	0	0
AC207755.3_FG005	1	4	1	1	0	0	2	2	8	12	17	10	11	11	9	38
AC207756.3_FG001	35	13	168	210	18	14	116	72	183	244	144	190	128	180	286	235
AC207767.2_FG001	6	3	6	3	1	5	4.75663	2.01262	9.52136	16.3176	4.15613	13.3968	2	7	5.24897	10
AC207784.3_FG007	0	0	0	0	0	0	0	0	0	0	0	0	0	0	0	0
AC207790.2_FG001	0	0	4	4	0	2	1	5	6	7	27	6	9	13	10	30
AC207793.3_FG002	0	0	0	0	0	0	0	0	0	0	0	0	0	0	0	0
AC207798.2_FG003	0	0	0	0	0	0	0	0	0	0	0	0	0	0	0	0
AC207803.3_FG003	1	0	17	7	1	3	5	0	0	6	1	4	5	1	4	2
AC207814.3_FG002	0	0	0	0	0	0	0	0	0	0	1	0	2	0	4	1
AC207814.3_FG003	0	0	3.00159	0	2	0	1.01367	0	6	3	7	10	5	5.25393	6	6
AC207888.3_FG009	0	0	0	0	0	0	0	0	0	0	0	0	0	0	0	0
AC207890.3_FG002	1261.57	866.504	2859.57	3597.16	323.454	246	1083.42	723.919	3381.05	4672.51	3245.02	3309.92	2354	3467.89	5926.3	5188.91
AC207896.4_FG003	0	0	0	0	0	0	0	0	0	0	0	0	0	0	0	0
AC208023.3_FG001	739	789	1588	2260	336	272	683	632	714	815	811	748	600	835	821	1275
AC208026.3_FG005	0	0	2	0.753789	0	0	0	0	0	0	0	0	0	0	0	0
AC208031.3_FG002	1	0	8	2	0	0	13	3	150	115	134	119	155	246	303	284
AC208031.3_FG005	0	0	1	0	0	1	5	0	1	7	0	2	2	5	4	3
AC208035.3_FG002	0	0	0	0	0	0	0	0	0	0	0	0	0	0	0	0
AC208042.3_FG005	12	28	17	31	16	8	7	2	9	14	10.2803	10.2722	1	5	11	14.0152
AC208079.3_FG001	0	0	0	0	0	0	0	0	0	0	0	0	0	0	0	0
AC208082.3_FG008	23	30	17	18	10	10	10	9	1	2	0	1	1	1	2	2
AC208109.2_FG004	0	0	1	0	0	0	0	0	0	0	0	0	0	0	0	0
AC208110.2_FG001	3	17	11	8	1	11	7	0	118	119	181.017	172	72	129	115	293
AC208110.2_FG005	2	1	0	0	0	0	1	0	0	0	0	0	0	0	2	0
AC208110.2_FG006	109	50	778	23	390	395	2768	1535	228	380	218	239	189	250	659	556
AC208110.2_FG007	1	3	3	2	75	184	8.016	10	290	179.075	408.077	299.75	691	1325.83	434.232	1705.28
AC208110.2_FG011	0	0	0	0	0	0	0	0	8	0	3	2	2	3	9	13
AC208113.3_FG001	0	0	0	0	0	0	0	0	0	0	0	0	0	0	0	0
AC208113.3_FG005	58.8923	34.3982	79.1514	93.4785	50.8117	42.0628	67.2853	71.2235	0	0	0	0	0	0	0	0
AC208113.3_FG009	11	19	60	36	13	17	14	12	40	26	45	33	28	44	32	57
AC208122.2_FG003	0	0	0	0	0	0	0	0	0	0	0	0	0	0	0	0
AC208126.3_FG001	0	0	0	0	0	0	0	0	0	0	0	0	0	0	0	0
AC208201.3_FG001	598	706	1464	1154	569	486	1516	1066	249	222	300	232	163	274	325	597
AC208201.3_FG002	225	269	333	330	125.875	153	218	253	217	215	290	197	153	397	254.778	383
AC208201.3_FG003	3	9	31	1	76	39	36	39	955	660	1222	658	757	1388.76	633	3446
AC208204.3_FG006	52.7973	62.0054	84.7306	129.695	10.2593	18.5349	23.3239	11.7121	25.9262	43.7295	67.1372	47.2807	23.533	40.5556	38.6679	34.457
AC208212.3_FG001	16	47	85	72	52	23	79	62	0	1	0	1	0	0	0	0
AC208217.3_FG001	0	2	3	4	0	0	0	1	1	0	1	0	1	0	1	0
AC208221.3_FG002	15	0	39	24	73	39	48	67	32	28.8741	35	31	26	37	54	93
AC208308.3_FG003	0	0	0	1	0	0	0	0	0	0	0	0	0	0	0	0
AC208308.3_FG004	0	0	0.00415551	0.00209725	0	0.00361409	0.00117926	0	0.000467938	0	0	0.000848215	0	0.00089122	0.00212652	0.00148372
AC208327.4_FG002	9.73604	15.8575	32.626	29.6149	2	4	25.811	5	2.57512	3.52902	3.82305	1	1	3	6.92416	11.0328
AC208327.4_FG003	219	205	513	551	41	49	221	169	954	1292.75	1045	1151	537	1011	1375	1257.77
AC208327.4_FG006	282	300	660	568	238	166	629	359	275	314	317	292	132	315	304	392
AC208337.2_FG003	0	0	0	0	0	0	1.00341	0	1	1.00044	0	14.0144	0	0	2.00243	1
AC208338.3_FG010	4	2	29	14	1	6	18	13	8	11	30	19	6	8	13	17
AC208341.4_FG005	653	901	1311	1861	558	314	914	700	229	289	448	287	154	230	198	539
AC208341.4_FG006	72	78	172	126	22	22	136	45	32	21	25	43	9	22	20	27
AC208341.4_FG007	0	0	0	0	0	1	0	0	0	0	8.03972	3.02	1.00597	11.0319	0.575884	10.9404
AC208341.4_FG008	13.0285	21.1677	77.6874	95.6781	17.3191	23.3665	61.7344	34.1629	99.8414	98.5592	229.74	131.657	83.8296	117.906	98.8206	392.563
AC208346.3_FG004	132	85	237	366	42	24	94	75	284	383	375	364	137	266	258	456
AC208348.3_FG012	0	0	0	0	0	0	0	0	0	0	0	0	0	0	0	0
AC208358.3_FG005	0	0	0	0	0	2	0	0	1	0	0	0	0	0	0	0
AC208406.3_FG004	0	0.907295	0	0	0	0	0	0	0	0	0	0	0	0	0	0
AC208411.3_FG013	1	3	3	0	0	2	1	1	3.50108	2	6.28591	7.56567	1	0	3.93758	2.13371
AC208418.3_FG009	0	0	0	0	0	0	0	0	0	0	0	0	0	0	0	0
AC208422.3_FG001	0	0	2	0	0	0	0	0	32	35.1273	39.0598	39	10	22	25	40.67
AC208422.3_FG002	0	0	0	0	0	0	0	0	0	4.87269	4.94022	0	0	0	0	9.33003
AC208423.3_FG002	86	50	224	197	56	63	248	115	171	181	197	181	77	140	153	195
AC208434.3_FG001	15.1673	14.1916	60.371	55	1	9.22215	59.3459	24.3627	53	55	65	55	22.292	49	65	41
AC208434.3_FG007	0	0	0	0	0	0	0	0	0	0	0	0	0	0	0	0
AC208436.3_FG007	0	2	11	5	4	4	4	3	49	68	45	63	43	60	111	95
AC208440.3_FG003	253.163	153	979.74	1018.39	115.694	94	692.753	371.385	885.378	982	800.409	984.728	407.394	774.036	697.629	922.402
AC208445.3_FG001	0	0	0	0	0	0	0	0	0	0	0	0	0	0	0	0
AC208445.3_FG006	0	0	0	0	0	0	0	0	0	0	0	0	0	0	0	0
AC208453.3_FG003	0	0	0	1	0	0	0	0	0	0	0	0	0	0	0	0
AC208454.3_FG002	0	0	0	0	0	0	0	0	1	3	0	0	1	0	5	1
AC208458.3_FG011	0	0	0	0	0	0	0	0	2	0	2	0	1	4	0	4
AC208516.2_FG008	0	0	0	0	0	0	2	2	1	0	1	2	0	3	0	2
AC208521.3_FG002	0	0	0	0	0	0	0	0	0	0	0	0	0	0	0	0
AC208530.3_FG003	0	0	0	0	0	0	0	0	0	3.31302	2.55306	1	0	0	6.64976	0
AC208539.3_FG002	0	0	0	0	0	0	0	0	0	0	0	0	0	0	0	0
AC208539.3_FG003	0	0	0	0	0	0	0	0	0	0	0	0	0	0	0	0
AC208559.3_FG003	10	10	9	7	0	1	9	3	2	3	9	5	4	1	4	12
AC208564.3_FG004	0	0	0	0	0	0	0	0	0	0	0	0	0	0	0	0
AC208571.4_FG001	799	1285	1554	707	1311	800	2849	1297	126	211	126	127	65	151	198	132
AC208576.3_FG001	10	1	19	5	3	10	32	12	23	39	39	33	20	20	44	36
AC208577.3_FG005	3	3	18	17	0	3	11	6	13	20	25	25	9	15	5	7
AC208579.3_FG001	3	3	8	52	0	4	10	41	1	0	1	9	0	3	4	2
AC208606.3_FG007	0	0	2	0	0	0	0	0	0	0	0	0	0	0	0	0
AC208610.3_FG010	0	0	0	0	0	0	1	0	1	0	0	0	0	0	0	0
AC208625.3_FG004	7	4	28	23	9	0	15	8	3	7	12	4	2	0	0	11
AC208630.3_FG001	0	0	0	0	0	0	0	0	0	0	0	0	0	0	0	0
AC208641.3_FG009	0	0	0	0	0	0	0	0	0	0	0	0	0	0	0	0
AC208644.2_FG005	2	0	0	0.168486	0	0	0	0	0	0	0	0	0	0	0	0
AC208649.4_FG003	0	0	0	0	0	0	0	0	0	0	0	0	0	0	0	0
AC208663.3_FG002	0	0	0	0	0	0	0	0	0	0	0	1	0	0	0	0
AC208678.3_FG002	0	0	0	0	0	0	0	0	0	0	0	0	0	0	0	0
AC208680.3_FG001	0	0	0	0	0	0	0	0	0	0	0	0	0	0	0	0
AC208702.3_FG007	0	1	0.646173	3	0	0	0.5	0.385596	0	0	2	0	0	0	0	0
AC208711.3_FG005	2	10	0	0	0	9	4	0	9	19	5	25	5	10	15	11
AC208724.3_FG001	6	10.789	24.8054	17	7	9	33	5	15	24.174	12	15	7	7.48009	8.35279	18.582
AC208826.3_FG003	2	3	14.47	20.1073	1	8	21	16.4199	3	4	9.9242	5	1	5	6	3
AC208826.3_FG004	4	6	3	5	0	3	2	2	2	2	20	6	2	4	6	6
AC208848.3_FG005	2	2	2	1	0	0	2	0	1	0	1	1	0	1	0	0
AC208855.3_FG002	0	0	0	0	0	0	0	0	0	0	0	0	0	0	0	0
AC208860.3_FG002	81.6808	115	201.14	158.331	106	45	236.669	155	12.647	19	19.7152	11	5	9	17	14
AC208892.3_FG005	0	0	0	0	0	0	0	0	0	1	0	0	0	0	0	2
AC208895.3_FG001	0	0	0	0	0	0	0	0	0	0	0	0	0	0	0	0
AC208895.3_FG004	0	0	0	0	0	0	0	0	0	0	0	0	0	0	0	0
AC208897.3_FG003	294	1025	649	426	1201.91	866.927	736.946	401	8	10	10.6578	6	10	11	6	13
AC208897.3_FG004	2442	3324	5440	5301	2989	1847	4426	3240	1323	1249	1997	1370	696	1338	968	3051
AC208905.3_FG004	2	0	0	3	0	0	0	1	38	28	77	60	10	53	39	119
AC208915.3_FG010	0	0	0	0	0	0	0	0	0	0	3.67917	264.642	0	0	0	1.69266
AC208916.3_FG003	0	0	0	1	0	0	0	0	3	2	1	2	1	6	0	3
AC208920.3_FG001	3	1	6	7	0	0	3	1	1	0	1	2	1	1	0	1
AC208930.3_FG007	0	0	0	4	0	0	0	0	0	1	0	1	0	0	0	0
AC208974.3_FG001	0	0	0	0	0	0	0	0	0	0	0	0	0	0	0	0
AC209015.3_FG004	0	0	0	0	0	0	1	0	0	0	0	0.672769	0	0	0	0
AC209016.3_FG010	0	0	0	0	0	0	0	0	0	0	0	0	0	0	0	0
AC209029.2_FG002	0	0	0	0	0	0	0	0	0	0	0	0	0	0	0	0
AC209050.3_FG001	0	0	1	0	0	0	1	1	3.00031	0	0	1	0	0	0	1
AC209050.3_FG003	47	26.3561	32.9366	48	18	17	12	16	26.8273	10.3971	24.5673	25.5372	19.7443	25	19.6856	26
AC209051.3_FG003	0	0	0	0	0	0	0	0	0	0	0	0	0	0	0	0
AC209062.3_FG002	0	0	0	0	0	0	0	0	0	0	0	0	0	0	0	0
AC209073.3_FG001	0	0	0	0	0	0	0	0	0	0	0	0	0	0	0	0
AC209073.3_FG002	0	0	0	0	0	0	0	0	0	0	0	0	0	0	0	0
AC209074.3_FG007	0	0	0	0	0	0	0	0	1	0	0	0	0	0	0	0
AC209080.3_FG004	14.2186	32.0194	18.6202	62.8483	13.1348	10.1299	6.0362	9.28908	4	9.36034	13.8471	7	8	8	5	11.1905
AC209093.3_FG006	0	0	4.1667	0	0	0	0	0	0	0	0	0	0	0	0	0
AC209168.3_FG007	2	0	6	7	0	0	5	1	0	0	0	0	0	0	0	0
AC209169.3_FG007	0	0	0	0	0	0	0	0	0	0	0	0	0	0	0	0
AC209177.3_FG001	0	0	0	0	0	0	0	0	0.0614902	0	0	0	0.549832	0	0	0
AC209206.3_FG004	21.0282	10.5553	26.5631	57.956	10.6985	8	4.86196	14.076	2	2	5	0	0	1	0	8
AC209206.3_FG011	274.262	261	797.263	488.363	164.168	111.027	731.774	288.259	1203.39	1831.26	1459.74	1577.47	683.586	1092.95	1893.89	2048.63
AC209206.3_FG014	0	0	0	0	0	0	0	0	1	0	0	1	0	0	0	0
AC209208.3_FG001	331.423	313.399	1228.08	666.755	169.687	190.455	1092.19	451.034	813.402	1024.28	752.87	851.663	427.511	732.072	1102.95	1096.65
AC209208.3_FG002	471.771	414.466	668.753	1997.71	163.355	107.04	329.274	250.947	3029.36	3289.46	5201.39	3814.89	2021.44	3399.21	4151.71	8667.81
AC209208.3_FG003	0	0	0	0	0	0	0	0	6	4	3	5	1	13	5	22
AC209208.3_FG004	3	5	5	5	0	4	12	0	11	10	17	12	1	8	16	24
AC209208.3_FG005	175	197	425	557	134	107	244	219	414	470	399	397	265	447	520	702
AC209212.3_FG005	7.70235	11.7965	39.6982	26.6742	23.5676	28.6206	59.5285	11.8173	23.1792	17.1745	23.3418	23.6636	36.7597	72.85	37.2827	56.9292
AC209213.4_FG002	0	2	4	5	0	0	0	0	5	1	1	4	3	0	4	5
AC209215.4_FG004	0	0	0	0	0	0	0	0	0	0	0	0	0	0	0	0
AC209215.4_FG006	0	0	3.00674	0	0	0	8.794	0	0	4.0006	0	10.8891	0.0803341	0	0	2.50102
AC209242.3_FG003	159	162	429	410	90	75	208	142	497	607	489	582	398	647	725	659
AC209257.4_FG003	139	113	271	282	94	81	180	148	230	262	345	266	160	260	249	553
AC209257.4_FG004	0	0	0	0	0	0	0	0	0	0	0	0	0	0	0	0
AC209257.4_FG006	0	1	1	0	0	0	1	0	2	8	5	3	0	7	0	8
AC209257.4_FG008	42	57	74	105.22	53	54	30	42	124.274	116.26	308	154.296	105	201.334	111	686.359
AC209332.3_FG011	2	3.03321	13.2728	6.09308	2	3.10523	10.0461	1.01094	9.04894	9.04447	11.1223	19.1674	6	7	17.1779	10
AC209356.4_FG001	0	0	0	0	0	0	0	0	0	0	0	0	0	0	0	0
AC209364.3_FG004	10	10.9455	23.9826	15.2696	12.8333	16.8215	59.5735	9	3	5.12633	4.12101	12.3552	7	1	11.1741	13
AC209364.3_FG007	6	2	0	4	2	0	2	0	0	1	2	0	0	0	0	0
AC209364.3_FG009	0	0	0	0	0	0	0	0	0	0	0	0	0	0	0	0
AC209374.4_FG002	500.65	599.767	921.483	799.486	370.562	320.295	548.713	351.902	304.455	233.286	294.722	305.15	192.95	361.29	191.723	312.478
AC209377.3_FG003	0	0	0	0	0	0	0	0	24.6681	18.8821	60.3983	26.2613	27.9842	51.2316	6.78551	107.523
AC209381.3_FG002	0	0	0	1	0	0	0	0	0	0	0	0	0	0	0	0
AC209381.3_FG007	0	0	1	0	1	0	0	0	0	0	0	0	0	0	0	0
AC209438.4_FG002	1	2	3	2	0	1	1	0	3	4	1	2	1	1	5	3
AC209460.3_FG002	62	18	378	305	49	70	280	199	134	142	160	136	93	141	190	275
AC209463.4_FG013	9	15	57	32	13	7	68	10	24	34	45	37	15	37	28	56
AC209624.2_FG001	0	0	0	0	0	0	0	0	0	0	0	0	0	0	0	0
AC209624.2_FG003	0	0	0	0	0	0	0	0	0	0	0	0	0	0	0	0
AC209626.2_FG013	86	98	233	254	42	55	195	107	66	62	69	83	28	60	77	75
AC209629.2_FG003	0	0	0	0	0	0	0	0	2	5	5	4	0	3	0	5
AC209629.2_FG007	3	1	1	0	0	0	0	1	0	1	2	1	0	1	3	2
AC209636.2_FG003	13	13	28	41	7	19	27	36	42	17	22	10	11	40	36	84
AC209647.2_FG001	0	0	0	0	2	0	0	0	0	1	0	0	0	1	0	0
AC209647.2_FG002	0	0	0	0	0	0	1	2	0	0	0	0	0	0	0	0
AC209651.2_FG001	0	0	0	0	0	0	0	0	0	0	0	0	0	0	0	0
AC209664.3_FG002	5	5	25	5	10	13	38	27	131	164	124	106	126	168	244	318
AC209675.3_FG001	4	1	2	3	0	0	2	1	0	0	1	0	0	0	1	0
AC209697.3_FG005	0	0	0	0	0	0	0	0	0	0	1	0	0	0	0	0
AC209698.3_FG004	0	0	0	0	0	0	0	0	0	0	0	0	0	0	0	0
AC209704.3_FG003	7	12	8	7	2	2	16	2	4	6	7	7	3	2	6	13
AC209705.3_FG004	110	24	694	432	88	77	650	250	591	666	567	668	341	526	865	826
AC209710.4_FG002	0	0	0	0	0	0	0	0	0	0	0	3	0	0	0	0
AC209718.1_FG009	1	0	7	9	0	0	5	1	7	12	7	9	4	4	4	15
AC209723.3_FG003	1	0	3	4	0	2	0	0	1	0	1	0	0	0	4	2
AC209723.3_FG004	0	0	0	0	0	0	0	0	0	0	0	0	0	0	0	0
AC209729.3_FG003	1	0	3	1.59732	0	3.31077	5.58026	0	5	10	3	8.29867	0	2.05023	0	11
AC209732.3_FG001	0	0	0	0	0	0	0	0	1	1.00345	3	0	1	1	0	1.02309
AC209734.3_FG005	0	0	1	0	0	0	0	0	0	0	2	0	0	0	0	0
AC209737.3_FG006	0	0	0	0	0	0	0	0	0	0	0	0	0	0	0	0
AC209738.3_FG005	0	0	0	0	0	0	0	0	1	0	0	0	0	0	0	0
AC209739.3_FG003	0	0	0	0	0	0	1	0	1	2	3	0	0	0	0	0
AC209744.3_FG001	0	0	1	0	0	0	0	0	0	0	0	0	0	0	0	0
AC209755.3_FG001	0	0	0	0	0	0	0	0	0	0	0	0	0	0	0	0
AC209768.3_FG005	0	0	0	0	0	0	0	0	0	0	1	0	0	0	0	2
AC209768.3_FG016	0	0	3	0	0	0	0	0	2	0	0	2	3	0	0	13
AC209778.3_FG002	0	0	0	0	0	0	0	2	0	0	0	0	0	0	0	0
AC209780.2_FG003	0	0	0	0	2	0	1	0	2	3	4	0	1	2	2	3
AC209784.3_FG007	246	263.48	296.851	415.529	72.647	62	113	73.6122	154.212	166.576	127.677	262.503	32	64.1545	51.1665	140.37
AC209784.3_FG011	0	1.01582	3.33953	1.00683	0	0	0	0	2.01063	0	2.01347	1.02739	0	0	0	5
AC209810.3_FG002	0	0	0	0	0	0	0	0	2	0	1	0	0	0	0	0
AC209811.3_FG001	0	0	0	0	0	0	0	0	0	0	0	0	0	0	0	0
AC209819.3_FG003	0	0	0	0	0	1	0	0	2	9	0	0	4	0	3	3
AC209819.3_FG005	0	0	1	0	10	0	1	0	78	104	176	82	75	99	200	486
AC209819.3_FG006	0	0	0	0	0	0	1	0	0	0	0	0	0	0	0	0
AC209819.3_FG007	0	0	2.88727	0	0	0	0	0	0	1.17355	0	0	0	2.31657	0	0
AC209819.3_FG008	0	0	0	1.01887	0	0	0	0	0	0	1	0	0	0	0	0
AC209819.3_FG009	0	0	0	0	0	0	0	0	2	7	6	4	5	8	9	7
AC209819.3_FG010	0	0	0	0	0	0	0	0	0	0	0	0	0	0	0	0
AC209819.3_FG012	29	24	71.3335	64	7	12.5596	13.3759	19	60	58	82	59	58	64.3696	74	153
AC209828.3_FG006	0	0	0	0	0	0	0	0	0	0	0	0	0	0	0	0
AC209831.3_FG003	0	0	0	0	0	0	0	0	0	0	0	0	0	0	0	0
AC209835.4_FG004	119.809	154.405	301.802	364.524	122.914	85.4002	266.88	168.956	12.008	23.1149	10.3425	25.1988	4.15985	10.8882	10.7767	12.3922
[truncated: 37,470 more rows]

## Sheet: MZ67_Root_Pairwise
GeneID	root.LowN	root.LowP	root.LowNP
AC191575.2_FG001	-0.888426	4.01604	-0.540944
GRMZM2G047995	-0.434826	3.42367	-0.272732
GRMZM2G475536	-2.5032	5.4545	-2.11968
GRMZM2G035579	-1.78517	2.972	-0.931352
GRMZM2G333183	-5.52778	6.58806	-4.26679
GRMZM2G135839	-2.32512	3.83221	-1.83576
GRMZM2G100454	-0.572694	3.15265	-0.271481
GRMZM2G064962	-1.16415	2.55491	-0.853188
GRMZM2G125838	-0.325234	3.32953	-0.478495
GRMZM2G064841	-1.25579	1.47233	-0.933154
GRMZM2G135586	-0.929501	2.42157	-0.731943
GRMZM2G093101	-0.751692	2.3278	-0.747352
GRMZM2G131623	-0.0943449	2.07126	-0.05758
GRMZM5G829946	-1.59438	4.03891	-0.994787
GRMZM2G141320	-3.82128	4.78331	-6.72163
GRMZM5G821828	-0.0508709	2.14581	-0.00531602
GRMZM2G423898	-1.94241	3.20438	-0.968068
GRMZM2G049541	-2.88292	3.51126	-5.05716
GRMZM2G027663	-1.02955	2.24571	-1.09655
AC197705.4_FG011	-0.714606	2.74659	-0.431257
GRMZM2G112247	-3.21524	3.64977	-3.35385
GRMZM2G018018	1.53231	-1.66886	0.660845
GRMZM2G477503	-0.989758	3.37927	-1.02329
GRMZM2G064657	-0.888955	3.26862	-0.388855
GRMZM2G100652	-0.150609	2.03874	-0.324137
GRMZM5G843302	-3.52347	1.41579	-2.73106
GRMZM2G173882	-2.06791	2.6779	-2.12452
GRMZM2G091435	-0.179589	1.89119	-0.0048564
GRMZM5G836174	-2.00836	5.06304	-2.60576
GRMZM2G166976	-1.32054	3.0946	-0.720333
GRMZM2G121223	-0.523303	1.80251	-0.4302
GRMZM2G456547	0.607282	4.70092	0.745616
GRMZM2G358161	0.483229	7.07111	-1.48841
AC191113.2_FG002	-1.19379	0.769874	-1.08409
GRMZM2G018820	-3.36063	2.16672	-3.43606
GRMZM2G144034	0.974612	6.49164	-1.88879
GRMZM2G024705	-1.57039	6.39267	-3.42928
GRMZM2G152447	-2.75097	2.6947	-1.94206
GRMZM2G112377	-2.67854	1.88693	-2.09807
GRMZM2G361855	0.612645	2.62113	0.681826
GRMZM2G057023	-0.454	1.94048	-0.33293
GRMZM2G158489	-0.265421	1.29203	-0.42509
GRMZM2G070847	-4.18185	4.64257	-2.0492
GRMZM2G079938	-1.90133	1.74016	-1.09571
GRMZM2G129879	-0.259763	4.33677	-0.79126
GRMZM2G070837	-0.710279	7.39161	-2.64128
GRMZM2G315848	-0.221868	1.73167	-0.473445
GRMZM2G060311	-1.6671	4.2684	-1.93396
GRMZM2G114801	-0.485944	1.7118	-0.678958
GRMZM2G395267	-2.01247	1.15955	-2.9228
GRMZM5G875238	-1.4193	4.29137	-1.19513
GRMZM2G109286	-0.12473	2.847	0.142522
GRMZM2G102238	0.467028	2.61361	0.216711
GRMZM2G136910	-1.36368	2.61633	-1.4836
GRMZM2G072890	-1.48678	0.988453	-1.48404
GRMZM6G914387	-0.149442	1.91159	-0.0579671
GRMZM2G041352	0.0372202	3.2225	-0.215788
GRMZM2G701058	-0.256954	1.84472	-0.055612
GRMZM2G056355	-0.785832	1.16139	-0.557813
GRMZM2G352281	-0.571602	5.38607	-1.30977
GRMZM2G168707	-0.461912	1.55671	-0.506454
GRMZM2G351232	-1.21851	3.02117	-1.62253
GRMZM2G064914	-0.51911	1.69951	-0.581097
GRMZM2G138756	-1.14764	4.43255	-0.30847
GRMZM2G385200	-2.72489	-0.458514	-3.85542
GRMZM2G424053	-0.262339	1.36633	-0.288457
GRMZM2G134054	-2.34708	1.29466	-2.53411
GRMZM2G502467	-3.84091	3.22992	-1.73783
GRMZM2G096958	-1.76199	0.212073	-1.85422
GRMZM2G092923	-0.889627	0.785554	-0.501334
GRMZM2G054811	-0.336386	1.40605	-0.261209
GRMZM2G103647	-1.72255	-0.608047	-1.64884
GRMZM2G057140	-0.82395	1.95506	-0.54507
GRMZM2G372877	0.36476	5.21245	-1.58983
GRMZM5G828488	-1.87941	2.69376	-2.07
GRMZM5G842886	-0.393255	1.62129	-0.359911
GRMZM2G062488	-0.389754	1.07776	-0.385409
GRMZM2G055802	-0.422667	3.35051	-0.208836
GRMZM2G154090	-0.758038	2.56552	-1.22259
GRMZM2G066578	-1.42678	3.12395	-0.0657447
GRMZM2G093441	-0.423802	1.29715	-0.155715
GRMZM2G366065	-0.174386	1.44831	-0.211256
GRMZM2G008714	-0.360152	1.16755	-0.18554
GRMZM2G068947	-0.720423	2.45616	-1.3365
GRMZM2G092793	2.02417	0.0121333	1.82704
GRMZM2G090172	-0.169834	1.47985	-0.0207542
GRMZM2G704488	-3.0245	-0.689135	-4.07849
GRMZM2G065030	-2.68775	0.191827	-2.747
GRMZM2G478160	-1.12671	2.49464	-0.42747
GRMZM2G023711	-1.59929	3.16507	-1.04085
GRMZM2G099729	-0.696401	2.30985	-0.651097
GRMZM2G366919	-0.692305	4.21919	0.203148
GRMZM2G444623	-1.37382	3.16918	-0.236143
GRMZM2G071688	0.570005	2.34666	0.303841
AC202435.3_FG003	-2.16545	3.31257	-0.730559
GRMZM2G099052	-0.232681	1.06466	-0.228623
GRMZM2G011141	0.194356	2.90143	-0.163953
GRMZM2G373607	-0.792832	2.31023	-1.08283
AC233955.1_FG003	-3.18503	-0.522775	-4.13214
GRMZM2G343588	0.00293057	1.58066	0.0260858
GRMZM2G041595	0.0830012	6.4922	-0.0302978
GRMZM2G110714	-0.978504	1.30156	-0.639864
GRMZM2G473001	-1.19234	0.39997	-1.07875
GRMZM2G053298	0.41193	-0.99798	0.308324
GRMZM2G171111	-0.933071	0.17148	-0.922128
GRMZM2G005040	-1.06355	0.443363	-1.14236
GRMZM2G173413	0.0449045	-1.66472	-0.0578704
GRMZM5G813111	-0.275363	1.24775	-0.0605441
AC234154.1_FG008	-0.0931995	1.99641	-0.0017677
GRMZM2G086430	1.13217	-1.15093	0.467767
GRMZM2G104942	-1.88601	0.951243	-1.32931
GRMZM2G055437	-0.802514	1.17644	-0.586822
GRMZM2G067265	-1.08183	-0.0274615	-1.1995
GRMZM6G901724	0.689204	-1.41526	0.548378
GRMZM2G164883	0.195631	3.19601	-0.0437473
GRMZM2G438960	2.76616	-1.32907	1.64097
GRMZM2G113873	-0.545453	0.794303	-0.374115
GRMZM2G160922	-0.738521	1.90382	-0.672278
GRMZM2G034417	-0.835166	0.510578	-0.658497
GRMZM2G178415	-1.32844	-1.02249	-1.14881
GRMZM2G047592	-0.624647	1.34608	-0.543039
GRMZM2G147819	0.0669495	1.59188	0.23691
AC204641.5_FG001	-2.67627	6.14089	-2.67627
GRMZM2G026980	-0.854781	1.58537	-0.680202
GRMZM2G005869	-0.709479	1.19986	-0.358968
GRMZM2G158008	0.0703135	1.65755	0.264667
GRMZM2G172204	-1.66957	-0.602784	-1.48768
GRMZM2G178074	-0.801922	1.56867	-0.748509
GRMZM2G134888	-1.44512	2.12793	-2.05526
GRMZM2G022926	-0.260551	1.55985	-0.730955
GRMZM2G590333	-0.0481554	1.08868	0.031239
GRMZM2G025078	-0.237918	1.08122	-0.0924316
GRMZM2G114503	0.346807	-2.93843	0.284836
GRMZM2G139041	-0.070131	1.25261	-0.139105
GRMZM2G094273	-1.5974	0.97431	-0.975331
GRMZM2G057208	-4.72827	0.0413446	-5.39878
GRMZM2G090105	-0.723121	1.7034	-0.502544
GRMZM2G179732	-0.0828538	1.16961	0.102382
GRMZM2G146677	-1.41211	-0.101689	-0.829927
GRMZM2G137930	-0.284976	1.23025	-0.0136054
GRMZM2G053322	0.09686	1.23682	0.188904
GRMZM2G045241	-0.283799	1.07526	-0.201592
GRMZM2G070087	-1.64354	1.8706	-1.97057
GRMZM2G117796	0.201485	1.61109	0.0191046
GRMZM2G016836	-3.30695	-0.338587	-2.99577
GRMZM2G179349	-2.34752	-2.12807	-2.4998
GRMZM2G092379	1.55776	0.497079	1.86049
GRMZM5G857944	1.40622	0.261388	1.16199
GRMZM2G564932	1.58342	5.85024	1.47481
GRMZM2G150248	-0.965504	-0.110383	-1.36365
GRMZM2G169562	-0.483985	1.84933	-0.553412
GRMZM2G124785	-3.06641	-0.853475	-4.02709
GRMZM2G019183	-1.05061	-0.141322	-1.4275
GRMZM2G312732	-2.99164	2.97725	-2.94258
GRMZM2G042278	-1.05312	2.4911	-1.49492
GRMZM2G115716	-0.377314	1.39183	-0.76337
GRMZM2G137108	-1.80728	-1.32877	-2.79623
GRMZM2G035599	-3.37456	-0.833969	-3.67544
GRMZM2G044132	-1.5542	2.86639	-2.01691
GRMZM5G873295	-0.53198	1.06487	-0.215797
GRMZM2G050561	-0.537941	1.62481	-0.859279
GRMZM2G141731	-0.679277	1.3807	-0.824779
GRMZM2G312481	-2.72962	-0.507556	-3.82278
GRMZM2G045781	-1.93958	-1.13008	-1.5927
GRMZM2G015232	-3.1131	2.2271	-2.86248
GRMZM5G832939	-2.04369	2.86888	-2.69094
GRMZM2G015908	-3.2945	2.39435	-4.4795
GRMZM2G574782	-1.27352	0.101665	-1.10379
GRMZM2G114578	3.35878	9.92286	0
GRMZM2G055898	-1.28099	-0.519845	-1.45602
GRMZM2G020761	3.09321	0.928263	2.64336
AC194104.3_FG007	-1.90631	6.16818	-1.90631
GRMZM2G106748	-1.21189	0.980595	-1.50914
GRMZM2G345991	-0.596982	1.72378	-0.340483
GRMZM2G063306	-1.37731	0.106236	-1.88873
GRMZM5G815165	0.902179	-0.0662919	0.787586
GRMZM2G030036	-3.21757	-0.879535	-4.07233
GRMZM2G044788	-1.20915	2.89561	-0.646783
GRMZM2G149698	-0.0168998	1.30678	0.122312
GRMZM2G024550	1.32363	0.137183	0.942295
GRMZM2G166548	-0.975629	4.51181	-2.20475
GRMZM5G887243	0.536087	3.04275	0.463246
GRMZM2G153274	-0.555373	1.13018	-0.266164
GRMZM2G159119	-2.71755	2.80957	-4.75005
GRMZM2G117153	-0.448273	0.710572	-0.322312
GRMZM2G129249	-0.784186	2.42713	-0.95626
GRMZM2G067520	0.000637472	1.1732	0.170697
GRMZM2G039588	-0.477228	0.842562	-0.299728
GRMZM2G109509	0.844961	-0.47414	0.794661
GRMZM2G003096	1.49124	0.769574	1.37009
GRMZM2G028258	-2.4838	-1.47961	-2.51765
GRMZM5G891282	-1.54401	0.0815948	-1.69392
GRMZM2G338809	1.1335	-1.94075	0.53897
GRMZM2G070315	-0.678265	1.16583	-0.584003
GRMZM2G167957	-0.230774	1.02054	-0.015147
GRMZM2G065989	-2.32469	2.57102	-1.8915
GRMZM2G134389	-0.885216	0.979851	-0.552515
GRMZM2G130053	0.553942	-2.1896	-0.332751
GRMZM2G154366	-0.308364	1.17567	-0.164105
GRMZM2G016312	0.430915	4.49168	-1.93054
GRMZM2G366659	-1.34983	0.658922	-0.987023
GRMZM2G089974	3.57784	1.46714	2.17024
GRMZM2G142383	0.239723	1.46405	0.31452
GRMZM2G016370	-4.31207	1.95159	-5.58673
GRMZM2G108570	-0.365762	0.671293	-0.22987
GRMZM2G005622	-0.390367	0.97313	-0.184973
GRMZM2G302912	3.96299	3.25089	3.89085
GRMZM2G167594	-0.253194	1.16708	-0.247256
GRMZM2G425863	-0.429581	1.04212	-0.0916149
GRMZM2G017319	-3.00265	1.39684	-3.01087
GRMZM2G080603	-0.799386	1.03505	-0.769567
GRMZM2G702229	-0.760276	2.53018	0.119921
GRMZM2G149428	5.71179	0.0176078	0.274461
GRMZM2G076225	-1.55261	-0.236803	-1.76034
GRMZM2G101754	0.0342127	1.30427	-0.715488
GRMZM2G008507	-0.0394469	1.96425	-0.12818
GRMZM2G009232	-2.16456	-0.681307	-2.52446
GRMZM2G069694	-1.65554	2.72445	-1.12927
GRMZM2G058227	-0.728076	0.898369	-1.13807
GRMZM5G858887	-1.38937	-0.544102	-1.57463
GRMZM2G059465	-1.93481	0.778482	-1.50223
GRMZM2G152775	-0.549453	0.604002	-0.469206
GRMZM2G354376	-2.02199	3.14705	-2.01468
GRMZM2G033971	-0.161194	1.93253	-1.03415
GRMZM2G074193	1.68628	0.949299	1.7667
GRMZM2G018229	-0.451026	0.623809	-0.140014
GRMZM2G105004	0.56022	-0.543361	0.489812
GRMZM2G150450	-1.30768	-0.552935	-1.48256
GRMZM2G064501	0.482496	1.97773	0.424039
GRMZM2G042171	-1.02355	-0.897678	-1.07114
GRMZM2G319781	0.465167	1.63818	0.123798
GRMZM2G344634	0.381907	1.59355	-0.0543423
GRMZM2G055238	-3.18041	2.99781	-1.76951
GRMZM2G135746	-3.18041	2.99781	-1.76951
GRMZM2G038487	1.68628	0.298536	1.28698
GRMZM2G011746	0.0147659	1.00016	-0.0698027
GRMZM2G072280	5.93207	-1.08788	0.0630827
GRMZM2G059151	-0.750182	0.289693	-0.449534
GRMZM2G057616	-1.36044	-0.0589789	-1.94771
GRMZM2G119691	1.24232	0.778419	1.38817
GRMZM2G019358	0.947972	-0.276951	1.17305
GRMZM2G527387	-1.1106	-0.0128418	-0.868122
GRMZM2G177923	-0.74919	0.126691	-0.673943
GRMZM2G035708	2.25309	-0.229896	2.26517
GRMZM2G021605	-0.459175	0.996748	-0.323189
GRMZM2G022130	1.15352	-0.0462294	0.980154
GRMZM2G168651	-2.39886	-1.25904	-2.09868
GRMZM2G089836	-2.029	-1.26555	-2.24
GRMZM2G171507	0.647367	-0.534665	0.111426
GRMZM2G140924	0.618524	-0.459721	0.191064
GRMZM2G092311	8.62818	0.398039	-1.6483
GRMZM2G092481	0.181545	0.992347	0.252462
GRMZM2G125314	-1.19977	-1.08121	-1.42811
GRMZM2G017223	-3.85227	-2.36052	-4.14444
GRMZM2G014089	1.55657	0.212538	1.43491
GRMZM2G044629	-0.574827	0.305844	-0.75197
GRMZM2G088539	-0.25638	1.49053	-0.0465173
GRMZM2G037265	-1.29382	-1.34526	-1.60223
GRMZM2G018059	-0.304945	0.730938	-0.0559692
GRMZM2G158175	0.63042	1.30789	0.500803
GRMZM2G171423	-0.676979	2.23279	-0.827632
GRMZM2G030216	3.06189	0.201974	3.69113
GRMZM5G813886	0.918893	-0.370165	0.67524
GRMZM2G035665	-1.51311	-0.97083	-1.05489
GRMZM2G405567	-0.288353	1.4107	-0.0884531
GRMZM2G171921	0.0601597	0.78493	0.0561018
GRMZM2G064852	-2.26237	-1.55108	-2.26401
GRMZM2G410357	-0.0259376	1.14944	0.094004
GRMZM2G006790	-0.0348306	0.926653	0.207206
AC203957.3_FG004	-0.0554349	1.35116	0.0919012
GRMZM2G014193	-0.477626	1.58499	-0.341489
GRMZM2G016351	1.96762	0.593342	1.7293
GRMZM2G119769	1.31042	0.388635	0.879699
AC203173.3_FG004	-0.581982	0.487143	-0.449283
GRMZM2G051709	-0.886708	0.660388	-0.972786
AC148152.3_FG008	2.20691	-1.73582	1.44976
GRMZM2G032003	-0.898429	0.283843	-0.624022
GRMZM2G053140	0.341118	1.02918	0.528398
GRMZM2G326734	-0.520379	0.92014	-0.530114
GRMZM2G072911	-0.815602	-0.300458	-0.723245
GRMZM2G123815	-1.1392	-0.716297	-1.34426
GRMZM2G156861	-2.02248	-0.780333	-1.88084
GRMZM2G009779	-0.229109	4.04121	0.0161068
GRMZM2G030241	0.108411	1.64722	0.0532975
GRMZM2G035370	-2.16341	-0.326842	-2.36145
GRMZM2G178346	-0.852138	0.537814	-1.04294
GRMZM2G099481	-0.17842	0.915453	-0.0485881
GRMZM2G167698	-2.39854	-0.781204	-2.47014
GRMZM2G308666	-1.95737	-0.920356	-2.23865
GRMZM2G076985	-1.63451	-0.973834	-1.5798
GRMZM2G041127	-1.13946	0.690004	-1.13581
GRMZM5G869984	-0.405832	1.82386	-0.411621
GRMZM2G018006	0.88376	-0.0276926	0.828091
GRMZM2G161459	-1.92467	-0.657134	-2.42817
GRMZM2G088482	-1.35723	-0.83773	-1.82486
GRMZM2G001724	0.647668	-0.665261	0.244294
AC218932.3_FG009	-2.68398	4.63177	-2.68398
GRMZM2G468610	2.04128	0.987398	2.61253
GRMZM2G151567	0.330624	1.00562	0.417134
GRMZM2G330751	2.08723	0.610294	1.33021
GRMZM2G010884	10.3516	3.25562	2.94237
GRMZM2G021378	1.17292	0.579409	1.18082
AC202439.3_FG006	1.10608	-1.79015	0.311568
GRMZM2G148913	0.364628	1.32901	0.41547
GRMZM2G180720	-0.2445	0.693841	-0.19546
GRMZM2G359559	8.9899	1.19797	2.59138
GRMZM2G127850	1.45018	1.39535	-4.57403
GRMZM2G161493	-0.855977	0.169755	-0.396252
GRMZM2G300348	-0.875198	0.528872	-0.387285
GRMZM2G337113	5.24302	-2.83416	-1.51078
GRMZM2G031398	0.42742	-0.525681	0.435481
GRMZM2G079658	-0.430069	0.659548	0.0230018
GRMZM2G178892	-0.238849	0.710362	-0.232713
GRMZM2G078024	-0.386085	1.48297	-0.729099
GRMZM2G042704	1.22506	-0.290464	0.828393
GRMZM2G075683	-1.14733	-0.0530214	-0.777334
GRMZM2G139803	4.07729	1.37815	0.205986
GRMZM2G059985	0.850179	-0.842598	0.764613
GRMZM2G127294	1.57241	-0.0251001	0.589811
GRMZM2G358009	6.53422	0.813388	0.780861
GRMZM5G831843	0	5.91086	2.25773
GRMZM2G162200	7.37621	1.14251	-0.560533
GRMZM2G334336	0.196623	1.9518	0.991474
GRMZM2G395236	-0.574698	1.44982	-0.00938645
GRMZM2G362848	0.823007	-2.03448	-0.0116562
GRMZM2G009048	1.91717	-0.542229	-1.72786
GRMZM2G115574	1.21989	0.454732	0.039896
GRMZM5G803565	-0.781254	-0.579211	-0.962053
GRMZM2G094526	0.353899	0.847087	0.142694
GRMZM2G117956	0.0603589	-2.52083	-0.681619
GRMZM2G053554	-0.768801	-0.188966	-0.899061
GRMZM2G073860	-1.05558	1.06649	-1.72391
GRMZM2G093032	0.63089	-0.747003	0.322904
GRMZM2G076987	2.382	-0.054434	2.05339
GRMZM2G122108	-0.0721732	0.869984	-0.292014
GRMZM2G061088	-1.64414	1.11714	-1.78119
GRMZM2G096946	-1.03523	-0.336817	-0.878831
GRMZM2G015989	-0.663665	0.422833	-0.374838
GRMZM2G057281	3.73917	-0.45841	-0.204389
GRMZM2G395842	-0.01778	0.93756	0.133207
GRMZM2G152908	-0.843578	0.654741	-0.62252
GRMZM2G003385	-0.49781	0.524338	-0.22692
GRMZM2G005834	-0.154351	1.94003	-0.278026
GRMZM2G060742	1.9523	0.399582	1.59311
GRMZM2G078275	-0.373666	0.794323	-0.087346
GRMZM2G082484	-1.00802	-0.153465	-1.19358
GRMZM2G088601	1.1743	0.957113	1.37044
GRMZM2G097641	-0.655138	0.10197	-0.826903
GRMZM2G161643	0.87211	0.50338	0.830925
GRMZM2G552469	5.32402	2.39409	-4.57042
GRMZM2G008242	0.698889	1.00708	0.597388
GRMZM5G839794	-0.687007	1.61222	-0.695339
GRMZM2G093286	-2.05683	-0.813102	-2.70446
GRMZM2G320606	-0.0971208	2.15068	-0.526803
GRMZM2G419318	1.66211	1.01804	1.80072
GRMZM2G177384	-0.196487	1.53299	-0.545735
GRMZM2G120304	-0.680433	0.0995789	-0.606469
GRMZM2G121514	-1.01901	0.29853	-0.629962
GRMZM2G040750	0.793462	0.000858351	0.936603
GRMZM6G910544	7.92808	1.44543	1.4618
GRMZM2G311756	-0.796786	-0.993267	-1.03244
GRMZM2G078090	-0.755754	0.044955	-0.766845
GRMZM2G109201	-1.78287	-0.679708	-1.51158
GRMZM2G083655	-2.12199	1.55242	-2.41169
GRMZM2G033885	5.21668	-0.0575053	-0.663755
GRMZM2G131733	-1.51197	-0.44977	-1.20623
GRMZM2G016677	6.48926	-1.47511	-1.73413
GRMZM2G151807	0.86702	-0.0561404	0.651762
GRMZM2G038964	-0.943294	-0.156595	-1.23627
GRMZM2G380784	-0.947442	1.186	-0.97361
GRMZM2G058070	4.42077	0.526271	-0.577669
GRMZM2G154789	1.57857	0.167209	1.40607
GRMZM2G331720	-0.138388	0.82129	-0.618202
GRMZM2G011919	1.11774	4.44755	0.741697
GRMZM2G091481	-1.18941	-0.410344	-0.958389
GRMZM2G311969	-0.702506	0.536695	-0.61037
GRMZM2G161310	1.57981	0.500115	1.36198
GRMZM2G003769	2.06676	-0.0804402	1.10409
GRMZM2G052336	1.45758	-0.943355	0.498766
GRMZM2G377855	5.09334	0.0337314	-2.37113
GRMZM2G060886	-2.25331	-0.831612	-1.96496
GRMZM2G071630	-1.04472	-0.0895881	-0.960028
GRMZM2G030583	1.99046	1.19001	1.8086
GRMZM2G119273	0.232597	1.29154	-0.233909
GRMZM2G162529	7.727	0.496493	0.208672
GRMZM2G091534	-1.26162	-0.532916	-1.4155
GRMZM2G010034	1.33995	-0.564133	0.994274
GRMZM2G172297	-1.75865	-0.660446	-2.71952
GRMZM5G843537	0.672086	1.63547	0.760927
GRMZM2G119175	-0.974664	-0.267475	-0.698544
GRMZM2G327234	-0.895811	0.603891	-0.882061
GRMZM2G006042	0.768711	0.0834383	0.738189
GRMZM2G118597	-1.23265	-0.789783	-1.19952
GRMZM2G165844	0.0249791	1.75635	-0.0963045
GRMZM2G178693	-1.77094	-1.43276	-2.42659
GRMZM2G114793	-0.948743	-0.552431	-0.88129
GRMZM2G178960	1.12811	0.572565	0.924959
GRMZM2G085381	-1.12643	1.33917	-0.729948
GRMZM2G117642	-0.274907	0.740709	-0.0715781
GRMZM2G160268	11.3412	2.36786	-5.12548e-15
GRMZM2G169372	-1.06057	-0.167841	-1.00068
GRMZM2G075074	-0.956319	-1.02923	-1.07547
GRMZM2G382413	-0.102273	0.695289	-0.023535
GRMZM2G305244	-1.3286	1.86731	-1.28092
GRMZM2G122116	0.920906	0.183612	0.665852
GRMZM5G834477	0.190771	1.30549	-3.31879
GRMZM2G018649	-3.04142	-1.7287	-3.06928
GRMZM2G063949	-1.36085	-0.324755	-0.966946
GRMZM2G121210	-1.97478	-0.927063	-1.42672
GRMZM2G147268	1.70902	0.296898	1.51104
GRMZM2G396527	2.93783	-3.42249	2.25669
GRMZM2G131421	-4.80128	-1.90367	-2.1158
GRMZM2G046284	5.20638	0.581793	-0.698905
GRMZM2G154595	-0.893914	-0.345913	-0.753514
GRMZM2G175562	3.45082	-1.22726	-0.896594
GRMZM2G144581	-1.16914	-1.36744	-1.75591
GRMZM2G137064	-0.0171834	1.8355	0.187214
GRMZM2G019974	-1.43158	-0.528725	-2.12481
GRMZM2G106950	-2.00929	0.29803	-1.35643
GRMZM5G833699	5.19117	1.78981	1.39121
GRMZM2G022915	0.303638	-0.651224	0.0269906
GRMZM2G105775	1.11643	3.64621	-0.0531864
GRMZM5G893444	1.20513	-0.236202	0.39367
GRMZM2G006937	0.879022	-0.499234	0.937608
GRMZM2G096753	0.749443	2.02121	0.879693
GRMZM5G844143	7.50009	5.81611	5.48552
GRMZM2G146809	-3.50667	-1.29012	-3.02198
GRMZM2G021106	-1.40562	0.755338	-1.40334
GRMZM2G027392	0.0187401	1.86883	-0.398358
GRMZM2G178887	0.449956	2.11723	-0.184158
GRMZM5G829103	1.33973	-0.327854	1.00202
GRMZM2G030606	1.04548	0.727404	1.32432
GRMZM2G000614	0.182189	1.01776	0.0981703
GRMZM2G139894	-1.44315	-0.841541	-0.856612
GRMZM2G451792	1.21508	0.426833	1.02403
GRMZM2G042502	-1.16236	-0.355205	-0.79407
AC217975.3_FG001	0.212003	-0.895584	-0.0316006
GRMZM2G048324	0.0949597	0.84863	0.0701521
GRMZM2G181371	-2.18699	-1.91692	-3.34872
GRMZM6G175135	-0.135765	0.80708	-0.310681
GRMZM2G141376	-1.39545	-0.748722	-1.75623
GRMZM2G060057	-1.5959	-2.0565	-1.92003
GRMZM2G093291	0.913306	0.275196	0.552386
GRMZM2G152862	2.03997	0.325437	1.68211
GRMZM2G034061	0.847801	0.0043692	0.550951
GRMZM2G162282	12.0107	0	0
GRMZM2G009282	-1.55751	-0.696906	-1.48909
GRMZM2G444692	-0.17198	0.60861	-0.111
GRMZM2G112830	-0.593606	0.166226	-0.790944
GRMZM2G434572	-0.300204	1.34983	-0.236486
GRMZM2G036908	1.12613	-0.304106	0.703797
GRMZM2G089021	0.416735	-0.599793	0.370242
GRMZM2G039089	0.408235	1.15331	0.411349
GRMZM2G033538	-2.79339	-0.492591	-2.00755
GRMZM2G079127	1.00964	-0.498096	0.531098
GRMZM2G420436	1.31598	0.657823	1.27219
GRMZM2G121166	0.0110183	0.86393	0.117774
GRMZM2G074317	-1.13277	-0.40428	-1.45001
GRMZM2G127909	-2.53252	1.5635	-3.85507
GRMZM2G072218	-0.541976	3.46159	1.04643
GRMZM2G081843	-1.18999	-1.08317	-1.69472
GRMZM2G110080	1.22599	0.0264962	0.94192
GRMZM2G029219	-0.843259	-0.87806	-1.05148
AC233887.1_FG006	0.0681266	1.21309	0.447829
AC217293.3_FG007	-2.05231	-0.611306	-3.20998
GRMZM2G070378	-0.670341	0.550693	-0.399164
GRMZM2G130095	0.476119	-0.257916	0.283536
GRMZM2G112530	-1.27325	-0.784526	-1.60695
GRMZM2G123314	-0.959421	-0.865726	-1.52459
GRMZM2G149265	-0.430467	0.702855	-0.245438
AC205703.4_FG002	0.116603	0.80778	0.229828
GRMZM2G104783	1.09171	-1.0593	0.630826
GRMZM5G837018	-0.742261	-0.23442	-0.749542
GRMZM2G093755	0.215441	1.08778	0.338795
GRMZM2G073429	0.799383	0.290106	0.731339
GRMZM2G057000	-0.973435	-0.833854	-0.978053
GRMZM2G057630	0.428557	-1.03569	-0.234164
GRMZM2G466833	-0.790174	-0.27695	-0.702459
GRMZM6G654251	-2.35293	0.391636	-2.32576
GRMZM2G326328	-1.38035	-0.736769	-0.706625
GRMZM2G108138	0.00861976	0.757823	-0.0709523
GRMZM2G412598	-2.95084	-3.05088	-2.89628
GRMZM2G018627	5.45681	-0.035741	-0.973344
GRMZM2G414192	5.45681	-0.035741	-0.973344
GRMZM2G168898	-2.23015	1.62939	-2.66909
GRMZM2G342907	0.6241	3.06209	1.47199
GRMZM2G089506	-1.02927	-0.0293091	-1.71869
GRMZM2G045809	-1.29573	1.00103	-1.40321
GRMZM2G153184	2.38315	-0.748381	-1.55245
GRMZM2G039365	-1.05194	-0.428081	-1.62515
GRMZM2G113967	-1.5425	0.769443	-1.62203
GRMZM2G054559	-0.885832	-0.354056	-0.719497
GRMZM2G176721	1.41413	-0.157868	0.901061
GRMZM2G142544	0.111596	1.22301	0.141341
GRMZM2G133684	-1.69862	0.157329	-1.4958
GRMZM2G021635	-0.738671	-0.333037	-0.789168
GRMZM2G158013	1.46126	1.97571	1.4764
GRMZM2G163154	-0.382444	0.753709	-0.320556
GRMZM2G119322	2.21683	1.23883	2.25854
GRMZM2G126079	1.45839	-0.0191072	1.43104
GRMZM2G059381	-0.413728	0.718725	-0.22776
GRMZM2G074585	-1.92558	-0.690457	-1.83977
GRMZM2G147891	-0.275508	0.700627	-0.0813864
GRMZM2G150363	6.52762	4.18256	4.96539
GRMZM2G137440	-2.20989	-0.783183	-1.7867
GRMZM2G134340	0.678429	-0.0178334	0.998717
GRMZM2G121948	-0.171392	0.951951	0.115809
GRMZM2G165488	1.29266	-0.433736	0.883339
GRMZM2G347721	0.34897	-0.305017	0.476733
GRMZM2G114399	1.09561	0.124553	1.35536
GRMZM2G107807	0.588556	-0.00472546	0.439978
GRMZM2G039996	3.06298	0.142921	-0.221871
GRMZM2G180930	-0.447124	0.092388	-0.689935
GRMZM2G148872	0.663647	0.190141	0.786181
GRMZM2G166855	-0.825751	-0.251293	-0.500282
GRMZM2G053284	1.17665	0.0241104	0.679956
GRMZM2G049549	1.07589	-0.100589	0.381892
GRMZM2G142661	-0.768525	-0.706272	-0.924212
GRMZM2G144083	-1.00822	-0.530405	-0.98118
GRMZM2G408294	0.0722739	1.58717	0.160321
GRMZM2G024739	0.685179	-0.284433	0.472048
GRMZM2G469380	-1.02098	-0.398646	-1.21694
GRMZM2G094224	11.3219	0	0
GRMZM2G028302	4.32535	0.0307181	0.640602
GRMZM2G306732	5.62933	-2.68346	-2.68346
GRMZM2G082032	0.997802	-1.771	0.475015
GRMZM2G333833	0.846072	0.203212	0.996936
GRMZM2G089803	0.180236	0.862022	-0.406588
GRMZM2G085236	-1.08742	-0.421533	-1.12799
GRMZM2G009189	3.08405	1.76282	3.32154
GRMZM2G085661	-3.73891	0.18699	-2.34878
GRMZM2G136032	-2.1874	-1.74517	-3.05549
GRMZM2G078781	-1.20192	0.658695	-1.42874
GRMZM2G143086	0.00457714	0.689116	0.0317978
GRMZM2G046407	-0.738076	0.541716	-0.404101
AC149828.2_FG004	0.109627	1.61252	-0.295722
AC217050.4_FG001	-0.626913	-0.0082154	-1.02295
GRMZM2G032619	-1.12694	-0.368772	-1.66251
GRMZM2G155253	7.74654	-1.92299	-1.92299
GRMZM2G055992	-0.76361	-0.296182	-0.614407
GRMZM2G091456	-0.898334	-0.426711	-1.1315
GRMZM2G008226	-1.68052	0.25353	-1.18996
GRMZM2G370081	-1.29911	-0.528503	-1.04905
GRMZM2G105364	-1.74773	-0.711226	-1.43732
GRMZM2G082019	-0.222387	0.622938	-0.0479787
GRMZM2G464491	0.565794	-0.421137	0.477245
GRMZM2G020940	-1.66256	-0.245613	-1.60777
GRMZM2G077333	3.0924	-0.602865	-2.19273
GRMZM2G430902	-2.16773	-0.599487	-1.52907
GRMZM2G410515	0.260126	0.912865	0.255338
GRMZM2G434170	-0.249466	2.0237	-1.27156
GRMZM2G006453	1.03155	0.657534	0.972438
AC233861.1_FG001	-1.55903	-1.14522	-1.79128
GRMZM2G050730	-1.25839	-0.616767	-1.72595
GRMZM2G114055	-1.47181	-0.948511	-0.954726
GRMZM2G006765	-0.87539	-0.0426938	-1.14345
GRMZM2G023289	-0.921211	-0.160048	-0.665342
GRMZM2G043893	1.64942	0.166966	1.31107
GRMZM2G154628	-1.35352	-0.826334	-1.95965
GRMZM2G152477	-0.53392	0.344153	-0.580894
GRMZM2G159632	-0.594866	0.389913	-0.637438
GRMZM2G100920	1.02045	0.130331	0.852641
GRMZM2G461447	-1.45403	-0.865569	-1.16956
GRMZM2G080107	8.20214	0	2.14146
GRMZM2G041356	-0.941859	-0.449777	-1.2625
GRMZM2G488458	1.11741	0.629369	1.11907
GRMZM2G162748	2.04267	-0.535896	0.165484
AC209784.3_FG007	1.2913	-0.327294	1.09674
GRMZM2G160364	0.370673	2.21486	-0.784886
GRMZM2G109383	-0.964381	-0.163556	-0.713263
GRMZM2G029780	-2.86208	-1.47488	-2.57066
GRMZM2G126601	0.79224	-0.0634655	0.415049
GRMZM2G125263	1.10332	0.794855	1.09143
GRMZM2G443668	-0.293033	0.971289	-0.302728
GRMZM2G351977	5.84544	-0.205832	0.42158
GRMZM2G104945	-2.30134	0.784109	-1.831
GRMZM2G151977	-0.70386	-0.0521497	-0.600511
GRMZM2G369340	0.543313	-0.0503208	0.45438
GRMZM2G059801	0.773512	0.592521	1.0712
GRMZM2G035994	-1.52971	1.28724	-1.82809
GRMZM2G022032	0.697082	0.196978	0.754743
GRMZM2G090573	0.669707	0.151999	0.434762
GRMZM5G829840	-0.25261	0.777183	-0.0577323
GRMZM2G472852	3.69535	-2.38389	-2.66438
GRMZM2G131907	-0.492422	0.128233	-0.55335
GRMZM2G108133	1.32335	0.0319521	0.98444
GRMZM2G148769	-0.578097	0.244449	-0.638516
GRMZM2G076771	-0.488563	-1.09553	-1.37668
GRMZM2G101117	-1.51409	-0.641902	-1.92255
GRMZM2G377641	1.02501	-0.0190839	1.14671
GRMZM2G066101	-1.44154	-0.765584	-1.03632
GRMZM2G064163	-0.932844	-0.166572	-0.580088
GRMZM5G842965	0.669269	2.04525	0.929069
GRMZM2G128434	-1.69209	-0.336723	-1.39921
GRMZM2G078472	-2.33984	2.15422	-0.858339
GRMZM2G038365	3.78365	-1.16907	-1.50134
GRMZM5G845611	4.1785	-2.69674	-2.09222
GRMZM2G165998	-0.472822	0.324716	-0.421557
GRMZM2G022730	1.76069	1.17232	2.00017
GRMZM2G103897	-0.701091	0.397432	-0.767004
GRMZM2G154954	-1.56462	-0.867615	-1.46456
GRMZM2G405071	-2.36656	-1.5909	-2.42717
GRMZM2G113351	-0.154015	0.718734	-0.0741117
GRMZM2G134797	0.107258	0.865112	-0.111392
GRMZM2G128658	-1.35032	-0.615613	-1.25007
GRMZM2G152016	-1.72084	-0.389919	-2.239
GRMZM2G153961	0.527991	1.9994	0.806085
GRMZM2G145360	0.767969	0.163754	0.67254
AC208110.2_FG007	-1.41815	0.490845	-1.87104
GRMZM5G866334	-0.239547	0.926092	-0.693602
GRMZM2G035156	-1.31333	-1.07137	-1.38374
GRMZM2G036262	-2.3049	-1.59855	-2.0378
GRMZM2G064302	-0.673066	0.470957	-0.315481
AC204611.4_FG001	-0.881979	0.687247	-1.14491
GRMZM2G146246	-1.05465	-0.0929221	-1.33707
GRMZM2G031954	0.880829	0.3051	0.695939
GRMZM2G112456	0.719753	-0.843569	0.363056
GRMZM2G115451	-0.8972	-0.49556	-0.799358
GRMZM5G855375	8.95847	0.533047	-0.170551
GRMZM2G104397	0.903947	0.137849	0.782057
GRMZM2G056431	-1.04585	0.642244	-0.329874
GRMZM2G076526	-1.04785	0.868265	-0.643833
GRMZM2G043602	1.11512	0.502724	1.02646
GRMZM2G117412	2.1774	0.025864	-0.292432
GRMZM2G085974	1.22515	0.3152	0.614205
GRMZM2G053319	-0.139676	0.723575	-0.138109
GRMZM2G434506	-1.0306	-0.105809	-0.743278
GRMZM5G844133	-5.16075	2.42575	2.80749
GRMZM2G111269	0.0477826	0.727505	-0.131012
AC233953.1_FG004	-1.08335	-0.929119	-1.75474
GRMZM2G099454	-1.26397	1.04479	-1.03009
GRMZM2G322819	-1.20299	0.259621	-1.61781
GRMZM2G119894	-1.03568	-0.331016	-0.964407
GRMZM2G026643	-0.538008	-1.23532	-0.856829
GRMZM2G170008	0.498446	1.06492	0.497339
GRMZM2G031308	0.491022	-0.352261	0.337043
GRMZM2G030768	-1.41064	-1.06257	-1.04365
GRMZM2G031938	-0.901761	-0.869824	-0.980664
GRMZM2G167243	0.936766	0.237829	1.01003
GRMZM2G089982	-0.706393	0.0551121	-0.907495
GRMZM2G074097	-0.716603	1.24513	-1.51041
GRMZM2G331811	0.857038	-0.0905996	0.81346
GRMZM5G854138	-1.20083	0.241903	-1.00146
GRMZM2G113370	0.0726037	0.716542	0.759246
GRMZM2G702019	-1.736	2.8007	0.640526
GRMZM2G091891	1.79977	2.27194	1.29161
GRMZM2G155281	-1.6305	-0.916703	-1.42088
AC148152.3_FG001	-0.273774	1.2361	-0.573019
GRMZM2G402936	2.91285	-0.879038	-1.2105
GRMZM2G169333	0.621713	0.00728425	0.580267
GRMZM2G098545	0.840473	0.317068	0.71853
GRMZM2G066049	-2.3327	-2.62258	-1.52332
GRMZM2G066528	-0.988893	-0.695609	-0.883579
GRMZM2G120579	-0.21615	0.890579	-0.075099
GRMZM2G116812	1.6544	0.625247	1.19519
GRMZM2G300788	-1.44556	-0.833393	-1.08238
GRMZM2G326707	-0.355249	1.04416	-0.858554
GRMZM2G108609	1.80832	0.841648	1.89854
GRMZM2G396846	0.785983	0.205105	0.670583
GRMZM2G124540	-1.37859	0.29312	-1.64371
GRMZM2G044591	-1.05127	0.0572455	-0.707018
GRMZM2G064437	-1.04178	-0.529131	-1.21149
GRMZM2G047867	0.668719	0.714711	0.813129
GRMZM2G127776	2.11019	-0.433017	1.82396
GRMZM2G328893	-0.516532	0.336163	-0.284464
GRMZM2G036134	-2.23485	-2.00387	-2.8102
GRMZM2G078725	-0.389635	0.551357	0.0943546
GRMZM2G029720	-1.69871	-0.649763	-0.827855
GRMZM2G070218	-0.563628	0.395491	-0.253516
GRMZM2G019567	-1.71613	-1.50449	-1.99642
GRMZM5G852704	-0.780261	-1.07355	-1.2028
GRMZM2G122965	-0.970216	0.101843	-0.437108
GRMZM2G338161	1.74725	0.977362	1.85024
GRMZM2G005552	-1.11678	-0.569666	-1.47908
GRMZM2G157057	-1.89751	-0.847178	-1.93912
GRMZM5G885766	-0.91727	-0.880137	-1.49388
GRMZM2G003331	-0.708855	-0.195855	-0.585369
GRMZM2G169064	0.215024	1.42395	-0.022852
GRMZM2G017386	-0.732591	-0.24186	-0.83445
GRMZM2G161472	1.98878	0.560149	2.09604
GRMZM2G037255	-1.20299	-0.281036	-1.35498
GRMZM5G855776	-0.992441	-0.300347	-0.433955
GRMZM2G125023	-1.41096	-0.281292	-1.77001
GRMZM2G027098	-1.59635	-1.41745	-2.57152
GRMZM2G170400	-2.59505	-1.68149	-1.76895
GRMZM2G168603	-1.3617	-1.21167	-1.78492
GRMZM2G051403	1.401	1.10974	0.850343
GRMZM2G113815	-1.08154	-0.418734	-1.23383
GRMZM2G127665	0.425993	-0.0779748	0.778866
GRMZM2G127426	0.821484	0.525479	0.956269
GRMZM2G113332	-0.751613	0.603571	-1.0893
GRMZM2G177203	-0.495225	0.550429	-0.329772
GRMZM2G066923	0.576027	-0.346046	0.508115
GRMZM2G040300	0.347237	1.22953	0.366917
GRMZM2G153488	-3.01648	-1.29752	-2.66681
GRMZM2G341058	-1.39039	-0.511717	-1.34079
GRMZM2G123371	-1.07843	-0.389983	-0.696237
GRMZM2G316749	-0.921934	0.370558	-0.884365
GRMZM2G444801	-0.696741	0.981938	-0.647722
GRMZM2G057611	1.2424	-1.0425	0.654203
GRMZM2G050481	9.43075	0	0
GRMZM2G163641	0.994841	1.24731	1.3478
GRMZM2G366532	2.81313	-0.75066	0.224519
GRMZM2G165042	0.733884	-0.500607	-0.0819709
AC190623.3_FG001	4.12126	-4.28289	-2.13409
GRMZM2G098667	0.100142	0.854012	0.137333
GRMZM2G037284	-3.48034	-0.726927	-2.36564
AC199705.3_FG008	1.36829	0.19072	1.38251
GRMZM2G140223	0.922116	0.324564	0.74401
GRMZM2G044636	0.197419	1.47619	-1.59224
GRMZM2G018138	-0.0719175	2.41731	-0.309809
GRMZM5G874903	0.107495	-0.852337	-0.0928063
GRMZM2G073788	-1.03104	-0.390972	-0.727044
GRMZM5G828229	-1.3408	0.0525418	-0.964265
GRMZM2G107839	-0.0383891	1.62555	-0.727314
GRMZM2G467435	-1.12943	-1.66912	-1.24876
GRMZM5G843352	-2.73143	3.00879	-4.87101
GRMZM2G119252	1.02636	0.648619	1.09476
GRMZM2G447785	-1.28591	0.0275473	-1.45476
GRMZM2G353444	-1.31907	0.249224	-1.86281
GRMZM2G091233	-0.822812	0.166366	-1.16949
GRMZM2G056686	0.961056	0.464445	0.777671
GRMZM2G157156	0.88567	-0.838494	0.210077
GRMZM2G108153	-1.92068	-1.13266	-2.03692
GRMZM2G125977	0.582114	0.0733646	0.450336
GRMZM2G458208	-1.19909	-0.587828	-0.750385
GRMZM5G881088	-0.331786	3.24357	-5.02551
GRMZM2G027167	-1.51266	-0.581544	-2.12493
GRMZM2G053999	-0.888302	0.123213	-0.541847
GRMZM6G247892	-1.38949	-0.628414	-1.17684
GRMZM2G414537	1.082	0.365945	1.25648
GRMZM2G063909	-0.730955	-0.972358	-0.157609
GRMZM2G097995	-0.0121843	-0.784429	0.0126419
GRMZM2G091964	1.08806	0.179287	0.740872
GRMZM2G069542	-0.618425	0.193399	-0.463818
GRMZM2G104658	0.561254	-0.0810721	0.455447
GRMZM2G474153	1.59523	0.0701216	0.775267
GRMZM2G126853	-0.818647	-0.22248	-0.525386
GRMZM2G127123	-0.886442	0.173121	-0.747594
GRMZM2G079484	-5.37673	-2.14822	-5.37673
GRMZM2G124416	0.636146	0.389886	0.699688
GRMZM2G122584	-2.41136	-1.64633	-3.70654
GRMZM2G180246	-2.35703	-1.96436	-1.78843
GRMZM2G052650	-1.17021	-1.12673	-1.26797
GRMZM2G147884	-0.198712	-0.886328	-0.283373
GRMZM2G103281	0.185879	0.891205	0.303275
GRMZM2G158972	-0.254386	1.1388	-0.176604
GRMZM2G053977	1.3531	0.69818	1.00512
GRMZM2G049811	-0.566471	0.453823	-0.371726
GRMZM2G105750	0.717257	0.054397	0.725212
GRMZM2G067575	0.0886168	1.29805	0.432175
GRMZM2G166888	-1.95391	0.324226	-3.15155
GRMZM2G384661	1.49278	1.44881	1.42767
GRMZM2G173943	0.0743303	0.682903	0.160641
GRMZM2G106752	-0.935388	-0.788926	-1.00364
GRMZM5G800101	3.94653	2.14487	-5.09606
GRMZM2G088843	0.863253	0.129774	0.742699
GRMZM2G025598	-0.633278	0.184316	-0.302078
GRMZM2G018416	-0.727276	-0.119237	-0.635785
GRMZM2G146819	-0.245537	0.841736	-0.0295691
GRMZM2G037193	-1.0711	-0.272589	-1.16759
GRMZM2G052610	1.73079	0.730603	1.56201
GRMZM2G000670	-1.91951	-0.54314	-2.57537
GRMZM2G094639	-1.97626	-0.987707	-1.45483
GRMZM2G079219	1.52939	0.329485	1.10623
GRMZM2G000812	-1.39282	-1.25339	-1.37602
GRMZM2G081826	1.16387	0.503229	1.80219
GRMZM2G011932	0.537106	-0.299227	0.291553
GRMZM2G162486	1.57915	1.41138	1.78909
GRMZM2G059110	0.994056	0.950763	0.855628
GRMZM2G067402	-1.06579	1.33911	-0.452856
GRMZM2G031441	-2.1161	-1.6007	-2.30056
GRMZM2G059865	-1.27371	-0.441904	-0.942321
GRMZM2G010743	-1.2216	0.363455	-0.916443
GRMZM2G131087	-0.709448	-0.104803	-0.722896
GRMZM2G065696	1.04784	0.280605	0.685461
GRMZM2G063566	-1.23908	-0.565749	-1.52143
GRMZM2G057413	-1.71948	-0.271235	-2.16236
GRMZM2G151651	-1.16163	-0.698128	-1.26543
AC159612.1_FG007	-1.48781	-1.21365	-1.79248
GRMZM5G814089	6.8594	-1.93692	-1.93692
GRMZM2G161566	-0.686868	0.633783	-0.427942
GRMZM5G876389	1.16605	-0.530753	1.06159
GRMZM2G055699	1.08793	0.322282	0.947404
GRMZM2G358059	-1.03847	-0.224037	-0.691497
GRMZM2G386952	1.36787	-0.361545	0.80011
GRMZM2G325804	-1.28043	-0.0571867	-0.796162
GRMZM2G076075	0.0637594	0.6067	0.0763026
GRMZM2G064701	-1.5393	-1.68222	-1.72942
GRMZM2G092694	1.31886	0.135373	0.854601
GRMZM2G390896	1.02107	-0.236361	0.550165
GRMZM2G044027	-0.711571	0.178356	-0.442452
GRMZM2G035809	0.875757	0.148101	0.708504
GRMZM2G179120	-1.34811	-1.02176	-1.62604
GRMZM2G050458	-1.5776	-2.37152	-2.15434
GRMZM2G014833	0.0536416	0.963233	0.0946607
GRMZM2G068259	1.17186	-0.29817	1.38087
GRMZM2G413460	1.02061	0.914398	0.757484
GRMZM5G804783	-1.06687	-0.488598	-0.731511
GRMZM2G023840	-0.9466	-0.500371	-1.23211
GRMZM2G115395	0.914653	0.0179282	0.66433
GRMZM2G041060	-1.3801	-0.609262	-1.02111
GRMZM2G374085	0.648373	-0.340502	0.605138
GRMZM2G433446	-3.2922	2.37889	0.558311
GRMZM2G131609	-1.21574	-1.23592	-1.51491
GRMZM5G872256	-0.151673	1.31224	-0.346743
GRMZM2G050177	-1.44566	-1.40447	-1.66462
GRMZM2G050748	-1.31754	0.790514	-2.41667
GRMZM6G449101	-0.476436	-2.75873	-0.963856
GRMZM2G047129	1.12463	-0.67881	1.79285
AC207722.2_FG009	1.24439	-0.886827	-0.989
GRMZM2G304442	-0.817076	1.15867	-1.33641
GRMZM2G148460	0.658907	-0.381105	-0.106233
GRMZM2G445602	3.79088	-3.18685	-3.18685
GRMZM2G120962	-1.13339	-0.294245	-0.974558
GRMZM2G117633	0.580124	0.0934177	0.515267
GRMZM2G154904	-1.5998	-0.732662	-0.893591
GRMZM2G066840	-2.90248	-0.452955	-1.27984
GRMZM2G048472	0.823088	0.184373	0.561333
GRMZM2G104419	0.881373	0.585115	0.800942
GRMZM2G110976	1.01912	0.143873	1.21854
GRMZM2G392863	-1.65396	-0.687244	-2.24507
GRMZM2G165357	-0.835724	0.144001	-0.446193
GRMZM2G055151	4.08271	2.98779	3.96678
GRMZM2G047474	-0.476614	0.358275	-0.361177
GRMZM2G371944	0.631294	0.188435	0.662756
GRMZM2G415529	1.69435	0.782415	1.90353
GRMZM2G114127	-3.40348	0.371828	-2.0822
GRMZM2G012530	-0.395214	1.39038	-0.40404
GRMZM2G114861	-0.511785	0.612668	0.414773
GRMZM2G092432	-1.30563	0.906003	-1.12024
GRMZM2G436295	-1.90731	4.18794	-0.98974
GRMZM2G127328	2.00033	0.581799	1.67072
GRMZM2G138840	-1.02808	-0.433037	-0.658633
GRMZM2G053722	0.771703	0.208186	0.945199
GRMZM2G161169	-0.242261	-0.280441	-1.10511
GRMZM2G008259	0.590836	0.147202	0.4679
GRMZM2G166064	0.45946	1.0869	0.290494
GRMZM2G047431	0.822769	0.514952	0.887585
GRMZM2G073567	0.916094	0.362725	0.517915
GRMZM2G007939	-1.94099	-1.58563	-2.55859
GRMZM2G416120	-1.19429	-0.577071	-0.600695
GRMZM2G029400	-1.48025	-0.850738	-1.66724
GRMZM2G021694	1.6469	0.238699	0.408136
GRMZM2G151921	0.439491	1.62705	0.314765
GRMZM2G047860	-0.500217	0.503299	-0.0496232
GRMZM2G121275	-1.52789	-1.38952	-2.50679
GRMZM2G433162	-1.14188	-1.16314	-1.49652
GRMZM2G159344	-0.963774	0.165601	-1.2827
GRMZM2G037624	0.516155	-0.253082	0.520991
GRMZM2G119482	-0.412616	0.352231	-0.316037
GRMZM2G155729	-0.746247	0.148111	-0.435092
GRMZM5G878073	3.32866	1.67265	1.78224
GRMZM2G166597	-0.818559	-0.354779	-0.692534
GRMZM2G119517	-0.563998	-1.0247	-0.678597
GRMZM2G044947	-1.09404	-0.531866	-1.62315
GRMZM2G005859	0.51235	-0.458097	0.0869049
GRMZM2G074672	-2.68182	-1.81639	-3.41302
GRMZM2G073743	0.631335	-0.10322	0.547169
GRMZM5G856071	0.676509	-0.181043	0.647821
GRMZM2G057963	-0.784918	-0.132955	-1.04737
GRMZM2G396553	-1.39574	-0.047263	-1.48888
GRMZM2G033785	-1.42828	-0.923307	-0.731393
GRMZM2G021482	-0.717069	-0.537272	-1.2441
GRMZM2G014303	0.55735	-0.284359	0.461163
GRMZM2G173387	-0.604756	-0.66233	-0.892982
GRMZM2G009818	-1.24071	-0.779006	-1.73506
GRMZM2G114841	-0.457447	0.411147	0.306724
GRMZM2G370777	-1.15754	-0.0683573	-0.467495
GRMZM2G099867	-0.853424	0.110625	-1.2441
GRMZM2G169087	0.649626	0.103603	0.325289
GRMZM2G159285	-1.26443	-0.674495	-1.40795
GRMZM2G455124	0.486396	-2.15018	-0.239919
GRMZM2G149576	0.0875513	-1.03806	-0.268739
GRMZM2G355098	-0.99466	-0.713219	-1.46889
GRMZM2G055135	-1.64762	0.398441	-1.39243
GRMZM2G451716	-0.706486	0.204277	-0.363946
AC197699.3_FG002	0.842813	1.27785	0.882152
GRMZM2G009715	-1.12681	0.270267	-0.915718
GRMZM2G054852	-2.31525	-0.672238	-2.582
GRMZM2G014400	-0.769773	-0.142307	-0.645972
GRMZM2G139533	-0.594199	0.189703	-0.623542
GRMZM2G049695	0.987377	-0.560888	0.251065
GRMZM2G169005	-1.34284	-1.92899	-3.12349
GRMZM2G014994	-0.668907	-0.145086	-0.522163
GRMZM2G050997	1.0237	0.547965	1.33246
GRMZM2G170013	0.809198	0.0618621	0.586594
GRMZM2G415007	-0.730536	-0.516001	-0.871398
GRMZM2G121458	0.762366	0.28357	0.840807
GRMZM2G134426	-0.221086	0.588811	0.026235
GRMZM2G035268	0.619341	-0.186238	0.459083
GRMZM2G127338	0.910813	-0.136685	0.563652
GRMZM2G010801	0.591312	0.100468	0.324171
GRMZM2G351330	2.20011	0.998292	1.5482
GRMZM2G426467	-0.386901	0.769927	-0.540998
GRMZM2G052688	-1.1827	-0.875378	-0.882056
GRMZM2G079538	-0.562105	0.039451	-0.312589
GRMZM2G320269	-1.03017	-0.912454	-1.29259
GRMZM2G064042	-0.122185	0.862782	-0.0924866
GRMZM2G074040	0.982448	0.615612	0.488952
GRMZM2G100176	-0.847149	0.511748	-1.21849
GRMZM5G881649	-1.06393	1.65459	-1.27343
GRMZM2G129208	0.701629	-0.345621	0.661087
GRMZM2G424491	0.296632	-0.461921	0.293094
GRMZM2G129453	-1.0091	-0.353476	-1.13927
GRMZM2G042607	0.452258	0.638411	0.866106
GRMZM6G741210	8.27172	0	0
GRMZM2G035594	0.560748	0.243587	0.795697
GRMZM2G421899	1.28759	-0.239197	1.09442
GRMZM2G463493	-1.2405	-1.16482	-1.35827
GRMZM2G047368	-1.61661	-1.14021	-1.96984
GRMZM2G034828	-1.38736	-0.543254	-0.788474
GRMZM2G063431	1.42309	0.397991	1.98672
GRMZM2G110922	-0.709181	-0.112718	-0.502465
GRMZM2G013448	-2.01696	-1.2258	-2.11226
GRMZM2G039797	-0.139975	0.83813	0.0616204
GRMZM2G021621	-1.63926	-1.17358	-1.82412
GRMZM2G117281	-2.26132	-2.16973	-1.85703
GRMZM2G078480	0.945932	2.50966	1.11452
GRMZM2G098037	1.40872	0.0958558	0.86854
GRMZM2G373420	1.27555	-0.211887	0.0214787
GRMZM2G047681	0.619779	-0.386523	0.321473
GRMZM2G076152	-0.108904	-0.686072	-0.56791
GRMZM2G136895	-1.73802	-0.743943	-1.68948
GRMZM2G421463	-1.92361	-0.915613	-2.06542
GRMZM2G436947	-2.06819	-2.16385	-2.51151
GRMZM2G340065	-1.03065	-0.824264	-1.34889
GRMZM2G155086	-0.820881	-0.249969	-1.10365
GRMZM2G042080	-0.0899935	0.900729	0.00141675
GRMZM2G061830	-0.693969	-0.124146	-0.400446
GRMZM2G083935	0.0996313	-1.44254	-0.307795
GRMZM2G120069	-0.84662	-0.320512	-0.967937
GRMZM2G074122	-0.555278	0.208166	-0.428677
GRMZM2G092154	0.20582	0.497148	-0.16839
GRMZM2G421513	-1.35795	-0.736365	-1.01379
GRMZM2G061950	-1.24981	0.173034	-1.05461
GRMZM2G088531	-1.87905	-0.891875	-2.05791
GRMZM2G079682	-0.570453	0.355795	-0.960561
GRMZM2G025882	7.95413	0	0
GRMZM2G038519	1.67386	-0.154872	-0.26811
GRMZM2G042323	0.213476	1.31941	0.432183
GRMZM2G128641	-0.665261	-0.18698	-0.862227
GRMZM2G159899	1.47523	-0.0308785	1.09979
GRMZM2G098714	-1.46844	-0.95875	-1.09111
GRMZM2G171400	-0.635406	-0.0920257	-0.675145
GRMZM2G024315	0.900632	0.603176	0.740121
GRMZM2G002915	-0.316343	1.09928	-0.269634
GRMZM2G456473	0.833594	0.299836	0.613931
GRMZM2G033430	0.719327	0.475828	1.00791
AC233960.1_FG003	-1.23218	-0.245355	-0.770659
GRMZM2G119941	-0.979629	-0.836516	-1.47263
GRMZM5G856966	-0.816441	-0.55297	-0.58085
GRMZM2G059191	3.17774	0.730188	0.019503
GRMZM2G093503	-0.303131	0.422368	-0.0902801
GRMZM2G401147	-0.925581	-0.899605	-1.09747
GRMZM2G095725	-0.971437	0.199912	-0.910551
GRMZM2G056505	-0.581084	-1.37271	-0.844521
GRMZM2G081571	0.731494	0.656286	0.615147
GRMZM5G867919	1.23401	1.06945	1.49657
GRMZM2G700011	4.32431	5.83189	0
GRMZM2G023190	1.3104	-0.266249	2.05005
GRMZM5G806182	0.450759	3.39654	-1.00041
GRMZM2G065374	0.378924	1.36391	0.285967
GRMZM2G147256	-0.664225	0.11259	-0.714724
GRMZM2G132875	2.12824	0.0972385	1.51169
GRMZM2G163709	-0.646786	-0.178045	-0.900096
GRMZM2G305048	-1.28389	-0.687463	-1.81851
GRMZM2G175797	0.632339	0.0345093	0.591987
GRMZM2G153945	-0.571286	0.204415	-0.521561
GRMZM2G527891	-0.448939	0.605962	-0.114829
GRMZM2G141383	-1.42783	-1.29623	-1.85656
GRMZM2G316967	0.564134	-0.238187	0.408907
GRMZM2G332660	-3.99622	-1.40453	-3.26582
GRMZM2G012904	-2.20883	-1.02539	-2.22698
GRMZM2G035779	-0.487039	0.34144	-0.309186
GRMZM2G417455	-1.08166	-0.365713	-0.925749
GRMZM2G109879	0.835641	0.0184093	1.14386
GRMZM2G062524	-1.44773	-0.790655	-0.937034
GRMZM2G133895	-1.21369	-0.482151	-0.783364
GRMZM5G802801	1.98726	-0.0445878	0.383742
GRMZM2G007481	1.35028	-0.209967	1.38933
GRMZM2G111143	-1.07527	-0.570384	-1.29498
GRMZM2G565940	-1.80054	-0.770938	-1.80977
GRMZM2G071025	-1.37591	-0.792847	-0.808183
GRMZM2G170101	0.860288	0.275367	0.730542
GRMZM2G110109	0.932086	-0.398899	0.728608
GRMZM2G396856	0.672007	0.21668	0.460531
GRMZM2G177491	-0.773803	0.627916	-0.838852
GRMZM2G153181	-0.680026	-0.485797	-0.503649
GRMZM2G084779	1.64783	0.761722	2.17285
GRMZM2G028535	-1.1993	0.176503	-0.391558
GRMZM2G163054	1.69922	0.094469	1.76474
GRMZM2G141473	1.00337	-0.00849436	0.845236
GRMZM6G199466	-2.16454	-1.78016	-2.88592
GRMZM2G160585	-1.31191	-0.898814	-1.5703
GRMZM2G112894	-1.12367	-0.259475	-1.66194
GRMZM2G034985	-1.91621	-1.31698	-2.03316
GRMZM2G121516	0.201179	1.39426	-0.169354
GRMZM6G314950	-1.24998	-0.436695	-0.865235
GRMZM2G044281	-1.14532	-0.0477048	-0.689869
GRMZM2G051912	-1.436	-1.54718	-1.46399
GRMZM2G426922	0.0877068	1.26957	-0.602462
GRMZM2G113995	0.775347	0.728567	0.921123
GRMZM2G041899	-0.933531	1.55413	-1.10067
GRMZM2G130358	0.72037	-0.679517	-0.366818
GRMZM2G022904	-1.38153	0.742986	-1.79892
GRMZM2G142685	-0.981422	-0.933355	-1.06569
GRMZM2G045287	-0.326153	0.78032	0.212357
GRMZM2G169571	1.48285	0.121817	1.3776
GRMZM2G053315	0.976178	-2.26793	-0.294875
GRMZM2G143964	-1.55671	-0.106834	-1.19643
GRMZM5G852177	0.942281	0.25678	0.710588
GRMZM2G048582	-0.171834	-0.806762	-0.0817024
GRMZM2G100403	-0.821919	-0.726039	-0.743167
GRMZM2G331754	7.11124	-2.04093e-06	-2.04093e-06
GRMZM2G034152	-1.39947	-0.306977	-1.37652
GRMZM2G175541	0.400343	-0.687686	0.470547
GRMZM2G013342	1.36755	-0.874317	-0.771973
GRMZM2G021889	-1.44629	0.589941	-2.24121
GRMZM2G108422	-1.32485	0.482701	-1.37695
GRMZM2G019090	1.23719	1.03579	1.02187
GRMZM2G046459	-1.89175	-1.19479	-2.21073
GRMZM2G131727	0.765419	0.0942736	0.270498
GRMZM2G137535	-1.00913	-0.927391	-1.68072
GRMZM2G127101	-0.567073	-0.307938	-0.67823
GRMZM2G026767	0.769574	0.32769	0.624346
GRMZM2G080001	0.523353	0.0736715	0.499053
GRMZM2G104632	-0.659444	-0.0799037	-0.415705
GRMZM2G451604	0.773432	-0.0297724	0.544705
GRMZM2G061732	0.791872	0.306664	1.0975
GRMZM2G045286	0.672751	0.623421	0.746295
GRMZM2G119975	1.51657	0.117203	0.899766
GRMZM2G069911	0.879733	-0.238931	0.230733
GRMZM2G394027	0.806487	-0.394405	0.527155
AC216264.3_FG001	1.1997	0.445621	0.830321
GRMZM2G347766	1.6049	0.272138	1.57831
GRMZM2G174855	-1.40446	-1.34025	-1.9646
GRMZM2G173826	-1.89794	-1.57906	-1.92472
GRMZM2G457697	0.532866	0.994267	0.484869
GRMZM2G072500	-0.119385	1.44381	0.75321
GRMZM2G476762	-1.11656	-0.76748	-1.12637
GRMZM2G118003	-1.0963	0.0412101	-0.850145
GRMZM2G130356	0.831169	0.258216	0.808055
GRMZM2G402092	0.843064	-0.515073	0.150128
AC233863.1_FG002	-0.735433	2.22614	-2.07124
GRMZM2G327890	-1.3551	-0.339751	-1.85835
GRMZM2G066321	-1.49954	-1.38057	-2.5414
GRMZM2G081090	-2.00501	-0.776917	-2.33294
GRMZM2G167018	0.487852	-0.734804	-0.196413
GRMZM2G016558	-1.2514	-0.117727	-0.89386
GRMZM2G174741	-0.320376	0.459208	-0.00111519
GRMZM2G112198	1.32713	-3.20079	1.91838
GRMZM2G153754	-1.15609	0.177762	-0.713197
GRMZM2G138943	0.674758	-0.27292	0.557154
GRMZM5G822829	-0.100244	4.52475	0.27153
AC217401.3_FG002	-0.890534	-0.442597	-0.678085
GRMZM2G094304	-2.31296	-0.0790492	-2.35681
GRMZM2G125266	-1.07764	0.515719	-1.62987
GRMZM2G091742	-0.155847	-2.68143	-0.363333
GRMZM2G155962	-0.0693453	-3.13255	-0.0961716
GRMZM2G059693	-1.57795	-0.380881	-1.55487
GRMZM2G030814	1.75628	0.3509	1.15659
GRMZM2G046587	0.00310358	0.729673	0.095925
GRMZM2G149051	-1.31866	-1.3044	-1.55803
AC197717.3_FG002	-1.17562	-0.444363	-1.02906
GRMZM2G121186	-0.394117	0.539907	0.0647699
GRMZM2G030284	-1.36461	-0.864681	-0.897036
GRMZM2G181607	-0.876995	-0.995077	-1.30409
GRMZM2G119705	-2.85077	-0.681707	-2.1456
GRMZM2G082709	-1.35491	-1.25868	-2.75325
GRMZM2G137569	0.640688	0.270388	0.593373
AC199703.3_FG003	1.6518	-0.271939	1.25072
GRMZM2G428386	-0.796395	-0.492376	-0.826833
GRMZM5G851051	0.870109	-0.391213	0.0347592
GRMZM2G010349	0.70843	-0.0409378	0.526591
GRMZM5G858249	-1.38104	-0.869065	-1.67091
GRMZM2G036455	7.72376	2.39501	2.12094
GRMZM2G068984	0.52064	-0.0668512	0.454967
GRMZM2G015642	-0.734995	0.0655474	-0.549359
GRMZM2G428518	-1.33852	-0.459007	-1.83855
GRMZM5G870184	-1.71611	-3.90419	-2.08358
GRMZM5G836250	1.46338	0.908405	1.29164
GRMZM5G800586	4.49603	-0.294321	-0.564219
GRMZM2G031761	-0.902117	-1.20136	-0.528662
GRMZM2G133394	-1.80891	-1.30403	-2.64936
GRMZM2G000739	-0.69384	0.0414271	-0.478442
GRMZM2G107228	-1.06357	-0.603505	-1.23007
GRMZM2G131489	1.00347	-0.252991	0.113697
GRMZM2G354013	1.09357	0.983449	1.14711
GRMZM2G155073	0.849904	-0.454244	0.667883
GRMZM2G135013	-0.644997	-0.468237	-1.1102
GRMZM2G114113	-1.65691	-0.717919	-1.06204
GRMZM2G375116	0.234993	0.663837	-0.0158492
GRMZM2G158024	0.591574	0.454498	0.683046
GRMZM5G807639	-0.584755	-0.041895	-0.364616
GRMZM2G023351	-0.142929	-5.78593	0.662426
GRMZM2G330019	0.734871	0.0154306	0.518836
GRMZM2G314660	-1.22378	-0.719513	-1.80013
GRMZM2G149383	0.778294	-0.124429	0.767409
GRMZM2G168791	0.505582	0.386082	0.651289
GRMZM2G015709	-2.53041	-1.18439	-2.65615
AC214040.3_FG009	1.72092	1.31029	1.25344
GRMZM2G070723	0.954606	0.472112	0.717872
GRMZM2G409131	0.622886	0.240308	0.772479
GRMZM2G104538	0.680264	0.043916	0.573045
GRMZM2G162250	-0.723973	0.109346	-0.515989
GRMZM2G013324	-1.19403	-0.376497	-1.06852
GRMZM2G308463	-3.12987	-0.753918	-1.09675
GRMZM2G021725	0.529491	0.783235	1.033
GRMZM2G349791	-0.656155	0.299259	-1.00956
GRMZM2G121621	-1.96166	-1.01894	-1.43777
GRMZM2G029518	-1.21775	-0.590478	-1.10707
GRMZM2G040858	7.11035	5.24835	5.02101
GRMZM2G136219	-1.2564	-0.593223	-0.594522
GRMZM2G107665	0.658872	-0.101614	0.492809
GRMZM2G039251	-0.666265	-0.0881077	-0.390217
GRMZM2G342738	-1.75179	-0.742988	-2.41898
GRMZM2G126900	-1.29098	-0.951829	-2.24876
GRMZM5G883969	0.813254	-6.90341	-3.29268
GRMZM2G012276	2.92075	-3.92714	0.271278
GRMZM2G100714	-0.744481	0.246945	-0.163047
GRMZM2G087326	-0.623552	-0.345975	-0.627254
GRMZM5G859195	0.621905	0.97764	0.715688
GRMZM5G825515	0.490812	-1.22925	-0.29171
GRMZM2G132077	-1.66675	-1.13748	-1.36915
GRMZM2G130085	0.628336	0.270657	0.346158
GRMZM2G370924	0.694094	0.384401	1.40884
GRMZM2G032266	4.03934	-1.88633	0.247589
GRMZM2G166877	-1.28545	-1.06061	-1.64407
GRMZM2G075978	-1.34813	-0.711889	-0.866826
GRMZM2G064993	-0.922419	-0.207254	-0.916845
GRMZM2G127147	-0.79223	0.143917	-1.35704
GRMZM2G118759	-1.04582	0.00491754	-0.935304
GRMZM2G078839	-0.712517	0.102573	-0.472237
GRMZM5G870170	0.605392	0.521905	0.957213
GRMZM2G130800	-0.896429	-0.904896	-1.24474
GRMZM2G144648	-1.81581	-1.15524	-2.26824
GRMZM2G022269	-0.990046	-0.495253	-0.545305
GRMZM2G066636	-0.595264	-0.01059	-0.788754
GRMZM2G143165	-0.83602	-0.737992	-0.926826
GRMZM2G119300	-0.0778926	0.642582	-0.0941809
GRMZM2G132678	-1.24084	-0.847906	-1.5298
GRMZM2G477685	-1.23843	-0.183198	-1.48264
GRMZM2G159008	-1.6108	-0.178915	-1.2969
GRMZM5G831540	7.43973	6.06309	6.42983
GRMZM2G106213	-0.593976	1.55774	-0.21497
GRMZM2G018197	-0.957656	-1.07773	-0.962737
GRMZM2G005886	0.132267	0.838591	0.914119
GRMZM2G131638	-1.16139	-0.943363	-0.91449
GRMZM2G042208	-0.0739217	0.674503	-0.063618
GRMZM2G087245	-1.41305	-1.04314	-1.58246
GRMZM2G322844	0.612929	0.836672	0.328738
GRMZM2G014653	0.878936	-0.459777	0.281187
GRMZM2G093092	1.81317	-0.576594	2.05777
GRMZM2G092497	0.769803	0.218685	0.650696
GRMZM2G380457	1.46227	0.129016	-0.35195
GRMZM2G171468	-1.14426	0.841472	-1.02796
GRMZM2G070360	-0.489583	0.149568	-0.312113
GRMZM2G396212	0.822635	-0.888399	0.230416
GRMZM2G112686	-1.18079	-1.45468	-1.78712
GRMZM2G081682	-0.327495	0.29971	-0.29965
GRMZM5G827496	-2.48956	-0.733327	-2.31273
GRMZM2G031496	0.680354	0.248288	0.507861
GRMZM2G059565	-1.36716	-1.06558	-1.706
GRMZM2G160430	-1.0982	-0.518418	-1.05301
GRMZM2G071582	0.556376	0.0817372	0.514073
GRMZM2G444748	-1.3601	-0.368483	-1.03299
GRMZM2G479906	-0.984374	-0.371279	-0.988389
GRMZM2G496319	-2.91508	-1.98495	-2.56877
GRMZM2G101024	-0.140768	0.843504	0.126412
GRMZM2G041980	-0.297243	1.26745	-1.41649
GRMZM2G108219	-1.29377	-0.69937	-1.97601
GRMZM2G082149	0.649606	2.35374	0.0893935
GRMZM2G061562	-0.890367	-0.413008	-0.809403
GRMZM2G477741	0.295941	-0.481547	0.0801047
GRMZM2G022859	-0.169499	0.575352	-0.0830951
GRMZM2G127067	-0.714196	-0.531296	-0.852259
GRMZM2G106165	-0.270639	0.619752	-0.338654
GRMZM2G471186	-1.53745	-0.752772	-1.09346
GRMZM2G057823	-0.560528	0.0975379	-0.633113
GRMZM2G474459	3.00037	1.60795	2.26959
GRMZM2G040876	-0.684064	0.110813	-0.469856
GRMZM2G088064	-1.01136	-0.0944315	-0.555645
GRMZM2G133675	0.586192	0.0132723	0.529572
GRMZM2G386643	-1.23329	-0.748112	-0.619434
GRMZM2G076062	0.581599	-0.32256	0.370892
GRMZM2G437859	-1.48985	-0.907268	-1.17753
GRMZM2G088138	0.484919	0.232171	1.68613
GRMZM2G087254	0.595821	1.45315	0.548693
GRMZM2G096412	2.21933	0.684994	1.55276
GRMZM2G176216	2.46614	0.828735	1.72138
GRMZM2G472346	-1.04321	-0.653007	-1.12476
GRMZM2G169486	0.48446	0.12579	0.42469
GRMZM2G456923	2.02282	1.31068	1.49862
GRMZM2G079888	-0.81225	-0.35118	-0.63606
GRMZM2G124975	-0.407907	0.133952	-0.479266
GRMZM2G138349	-0.695862	0.00795257	-0.515555
GRMZM2G026804	-1.39851	-0.624326	-1.7362
GRMZM2G177812	1.56328	0.206441	-0.109033
GRMZM2G145972	-0.506602	0.0882273	-0.348064
GRMZM2G173669	-0.722932	-0.843682	-0.843494
GRMZM2G347174	4.3145	0	3.2778
GRMZM2G395778	-0.1697	0.726297	-0.086792
GRMZM2G365374	-0.853148	-0.286515	-0.407036
GRMZM2G364748	-1.20767	-0.481386	-1.71316
GRMZM2G084825	0.894792	0.927528	0.833688
GRMZM2G026470	-0.830932	-0.680873	-1.47478
GRMZM2G017532	-0.759752	-0.642436	-0.212877
GRMZM2G074238	1.58396	0.00827699	1.08907
GRMZM5G828987	-1.30572	-0.885622	-1.52359
GRMZM2G132238	-0.274569	-0.917416	-0.758192
GRMZM2G086946	0.835785	0.116513	0.93369
GRMZM2G043030	0.0138247	0.599563	0.146434
GRMZM2G461231	0.890821	-0.372926	0.435246
GRMZM2G155593	-0.859964	-0.693209	-1.02834
GRMZM5G805874	-1.78665	-0.30853	-1.70644
GRMZM2G048482	0.847978	0.620744	0.660083
GRMZM2G322593	0.848215	0.223737	0.92345
GRMZM2G044049	-0.737696	-1.05767	-1.40517
GRMZM2G094165	-0.950788	0.0630198	-1.41381
GRMZM2G386987	2.52186	0.185161	2.0964
GRMZM2G105770	-1.19439	-0.174477	-0.757208
GRMZM2G000035	-0.706197	0.537406	-4.04657
GRMZM2G437445	0.771067	0.26236	0.636578
GRMZM2G081192	-1.36709	-0.92212	-2.14016
GRMZM2G007477	1.11859	0.010544	0.697037
GRMZM2G161295	2.3715	0.446945	-0.310563
GRMZM2G447984	-2.24581	-1.97186	-2.21465
GRMZM2G125516	-0.840676	-0.133806	-0.928413
GRMZM2G056022	1.03657	-0.5707	0.284529
GRMZM2G410991	-0.585409	0.538364	-1.07688
GRMZM2G460617	-1.43562	-1.19633	-1.92536
GRMZM5G893912	1.00212	-0.323838	0.554553
GRMZM2G076394	0.860815	0.602953	0.83688
GRMZM2G119566	-0.657695	0.00268806	-0.535932
GRMZM2G021219	-0.88092	-0.378127	-0.426684
GRMZM2G065970	0.326703	0.992248	0.0914339
GRMZM2G022642	0.0557428	-1.61156	-0.505844
GRMZM2G701688	-1.01453	-0.218559	-0.555581
GRMZM2G017164	0.528372	0.00788915	0.560956
GRMZM2G442129	2.60604	1.27349	1.95371
GRMZM5G818058	-0.604454	-1.15469	-1.64979
GRMZM2G346455	-0.593618	-0.126083	-0.850982
GRMZM2G313104	-0.928045	2.01503	-1.12427
GRMZM2G089856	1.0074	-0.637782	-0.00205837
GRMZM2G170843	-0.188527	0.320504	-0.18508
GRMZM2G085646	2.07476	-1.67523	-1.95893
GRMZM2G117193	-0.262838	0.924243	-0.2334
GRMZM2G107737	-1.36724	-0.633918	-0.872536
GRMZM5G825978	0.590944	0.0309915	0.628254
GRMZM2G038291	-1.06424	-1.50468	-1.89661
GRMZM2G140033	-1.06424	-1.50468	-1.89661
GRMZM2G015976	-0.0329181	1.30042	0.016791
GRMZM2G115701	-0.644104	-0.551915	-0.811215
GRMZM2G368662	-1.11697	0.632567	-0.865868
GRMZM5G801949	-1.31796	-1.22349	-1.66611
GRMZM2G099295	-1.8134	-1.37188	-1.93208
GRMZM2G427529	-0.574236	-0.571082	-0.709673
GRMZM2G435393	-1.94819	-0.688941	-1.85081
GRMZM2G156599	-1.07659	0.0523719	-1.70294
GRMZM2G092101	0.467308	0.211866	0.634443
AC155376.2_FG005	-0.233576	0.586043	-0.349243
GRMZM2G333274	1.98384	0.409364	1.8064
GRMZM2G044762	-1.15916	-1.0823	-1.16052
GRMZM2G090018	1.00806	0.903159	1.00048
GRMZM2G447691	-1.10388	-0.573447	-1.17074
GRMZM5G862467	-0.615056	-0.0378138	-1.02787
GRMZM2G050286	-2.45042	-1.78565	-4.39717
GRMZM2G043075	0.76033	-0.406134	0.360824
GRMZM2G175983	0.142029	0.634863	-5.46896
GRMZM2G108912	-1.67596	-0.253414	-0.831576
GRMZM5G866734	-0.895476	-0.445987	-0.514325
GRMZM2G015344	-0.646002	-0.285734	-0.626614
GRMZM2G113408	-0.766172	-0.244379	-0.543023
GRMZM2G043383	-0.822847	-0.447915	-0.507339
GRMZM2G084407	1.92437	1.29084	1.81504
GRMZM2G319138	1.06545	0.177245	0.954585
GRMZM5G825759	1.10211	-0.40188	0.0715556
GRMZM2G438979	0.872734	-0.0771869	0.920313
GRMZM2G125193	-0.651328	0.105933	-0.352511
GRMZM2G100639	-1.26033	-0.593911	-0.681161
GRMZM2G039870	-1.82947	-1.19664	-2.30159
GRMZM2G083725	-1.78824	-2.78153	-4.59126
GRMZM2G123452	-3.52479	-1.23388	-3.1971
GRMZM2G155216	1.85219	-0.404871	0.617398
GRMZM2G301884	0.545653	0.586544	0.528182
AC149810.2_FG004	5.10852	0	0
GRMZM2G038536	0.599633	-0.0656198	0.25803
GRMZM2G056247	0.609368	0.408715	0.472162
GRMZM2G475305	-0.104496	0.610647	0.00106768
GRMZM2G396397	-0.330949	0.144594	-0.321099
GRMZM2G431714	-0.775691	0.775619	-0.636233
GRMZM2G138338	-1.55915	-1.33859	-1.7316
GRMZM2G090542	-0.476909	0.121359	-0.256371
GRMZM5G898684	0.611885	-0.0770568	0.39017
GRMZM2G129246	0.256	0.0224267	-1.4066
GRMZM2G000510	-0.547156	-0.194102	-0.50131
GRMZM2G061783	1.16676	0.293321	1.17874
GRMZM5G824336	0.470671	0.279502	0.783373
GRMZM2G002568	0.743259	1.79597	0.4364
GRMZM2G009627	-1.0916	-0.505818	-0.830541
GRMZM2G152007	-1.22984	-0.41474	-0.647115
GRMZM2G100511	-0.659617	-0.208879	-0.428344
GRMZM2G022398	-1.64833	-1.26945	-1.57821
GRMZM2G043799	0.791483	0.22306	0.565851
GRMZM2G083847	-0.576358	0.318227	-0.651352
GRMZM2G152549	-0.622633	0.387301	-0.272921
GRMZM2G154960	-1.30746	-0.674119	-1.16028
GRMZM2G050270	-0.747343	-0.269867	-0.960119
GRMZM2G139565	-1.16509	-1.03158	-1.12193
GRMZM2G553379	0.856757	0.91688	1.95991
GRMZM2G116858	-3.2908	0.745523	-0.696215
GRMZM2G329047	4.46422	1.30027	0.97285
GRMZM2G084279	-0.34649	0.859734	-0.382309
GRMZM2G084486	1.66016	0.678688	1.28584
GRMZM2G096247	-0.667161	0.0229758	-0.768786
GRMZM2G319187	-1.10043	-0.507731	-1.42842
GRMZM2G128206	-0.451876	0.153046	-0.452114
GRMZM2G179292	-0.719596	-0.0952764	-1.55246
AC212685.3_FG001	0.0760612	2.799	-0.323653
GRMZM2G179679	-0.91846	-0.134414	-0.285822
GRMZM2G015401	-0.642195	-0.176752	-0.437364
GRMZM2G066274	-1.32884	-1.03543	-0.999954
GRMZM2G318958	1.36936	-0.203043	1.25579
GRMZM2G072814	3.61827	2.39429	2.08853
GRMZM2G097457	7.15043	0	0
GRMZM2G316362	-2.79791	-1.57701	-2.14512
GRMZM2G107092	-0.930166	0.0249651	-0.313604
GRMZM2G136513	-1.27602	-5.57109	-2.63252
AC234521.1_FG004	-2.52433	-0.714392	-2.67496
GRMZM2G459854	-0.473388	0.235793	-0.279888
GRMZM2G495626	-1.00031	-0.463103	-0.881661
GRMZM2G002830	-1.55328	-0.89149	-1.52037
GRMZM5G837822	-2.34681	-1.40732	-3.09015
GRMZM2G134393	0.376665	-2.16856	0.278978
GRMZM2G082007	-1.00596	-1.81571	-1.23592
GRMZM2G029951	-0.518609	0.0376445	-0.620419
GRMZM2G030038	-1.9753	-2.28818	-1.84947
GRMZM2G428379	0.933591	-0.416758	-0.00069528
GRMZM2G105827	-1.90687	-1.22786	-0.6646
GRMZM2G355610	0.527675	0.272176	0.680603
GRMZM2G146374	0.556523	-0.00675699	0.532401
GRMZM2G116514	0.611266	0.236692	0.508386
GRMZM2G062761	-0.892272	-0.425502	-0.695348
GRMZM2G114772	-0.131449	0.639323	-0.208914
GRMZM2G024150	1.76707	0.186436	-0.289416
GRMZM2G114642	-0.829705	-0.199319	-2.50833
GRMZM2G163406	-2.77723	0.744889	-2.03119
GRMZM2G429322	1.32074	0.139037	1.13988
AC233898.1_FG004	0.577676	0.207766	0.708681
GRMZM2G094017	-2.19235	-0.889212	-1.97706
AC234515.1_FG003	-1.02918	-0.895488	-1.15852
GRMZM2G126920	-0.482629	1.29311	-1.13061
GRMZM5G850966	-0.701309	-0.322073	-0.285312
GRMZM2G480850	1.33382	-5.53926	-5.53926
GRMZM2G339866	-0.627668	0.732735	-0.508574
GRMZM2G304362	-0.918803	-0.482784	-0.558007
GRMZM2G373522	-1.49928	-1.05572	-1.44959
GRMZM2G157564	2.27563	-0.546923	2.02096
GRMZM2G145599	0.144774	-4.15427	0.076233
GRMZM2G083711	2.07005	-3.86585	0.964524
GRMZM2G077458	-0.572047	0.76627	-0.0449659
GRMZM2G137561	-0.781453	0.170798	-0.583101
GRMZM2G013201	-0.269513	0.322789	-1.12682
GRMZM2G011071	-0.373128	1.06634	-0.168964
GRMZM2G102079	0.00577114	-1.10558	-3.15117
GRMZM2G303463	-0.706322	0.628955	-0.646725
GRMZM2G023986	-1.55904	-1.13519	-1.88926
GRMZM2G094388	-0.599742	-0.192191	-0.461007
GRMZM2G400223	-1.17731	-0.814634	-0.530278
GRMZM2G157263	0.327491	0.841873	0.404412
GRMZM2G118241	-0.965884	-0.108638	-1.10445
GRMZM2G180021	-1.00285	-0.448795	-1.01319
GRMZM2G304687	0.766559	-0.0849986	0.775574
GRMZM2G141605	1.87642	1.13582	1.87075
GRMZM2G102959	-1.84046	-0.370315	-2.18903
GRMZM2G172723	0.616782	0.733753	-1.07453
GRMZM2G051256	0.0534353	1.99252	1.0509
GRMZM2G147491	0.28171	1.93202	0.392593
GRMZM2G062129	0.429945	-0.318209	0.33138
GRMZM2G029113	-0.824674	-0.506577	-0.672763
GRMZM2G055251	0.477431	0.0855898	0.483934
GRMZM2G005887	-0.172725	0.46232	-0.197129
GRMZM2G416677	-1.26429	-1.50601	-1.58122
GRMZM2G054120	0.364157	0.642508	0.548111
GRMZM2G013949	-1.92555	-2.5726	-3.88107
GRMZM2G009125	1.24964	0.301193	0.741952
GRMZM2G475293	-0.6899	0.0999846	-0.746628
GRMZM2G103847	-0.602053	0.381531	-0.638405
GRMZM2G075215	-1.842	-1.17925	-2.22412
GRMZM2G032339	1.25532	1.02721	1.93096
GRMZM2G175816	-0.768144	-0.27079	-1.22802
GRMZM2G089713	-0.178431	0.310103	-0.298775
GRMZM2G576752	0.884746	-0.208875	0.451606
GRMZM2G097820	-1.18743	-0.962204	-1.24649
GRMZM2G030165	-0.604509	-0.101866	-0.457613
GRMZM2G072264	-0.356576	0.320502	-0.131528
GRMZM2G381059	-0.624248	-0.007773	-0.998046
GRMZM2G354851	0.135821	-0.291575	0.553981
GRMZM2G165535	-0.554914	0.326464	-0.17608
GRMZM2G175504	-0.62998	0.183719	-0.445571
GRMZM2G311961	0.643367	0.18669	0.749481
GRMZM2G034598	-0.396215	-0.207727	-0.635039
GRMZM2G016649	-0.726952	-0.536958	-1.02178
GRMZM2G156365	-1.37298	-0.0266781	-1.12417
GRMZM2G127080	-1.18704	-0.344194	-0.832484
GRMZM2G009591	0.613455	0.327074	0.551722
GRMZM2G059887	-1.9384	-1.62132	-2.75483
GRMZM2G105631	-1.04465	-0.63693	-0.935921
GRMZM2G070503	0.921876	0.403094	1.58127
GRMZM2G161668	0.867848	0.443472	0.89038
GRMZM2G345700	2.51985	1.69754	-1.16557
GRMZM2G083788	-0.58339	-0.192365	-0.608155
GRMZM5G882527	0.580273	-0.271328	1.44284
GRMZM2G178356	-1.77305	-0.901972	-2.60684
GRMZM2G130505	1.03061	-0.878848	0.536647
GRMZM5G824534	-0.331035	-0.78751	0.0780748
GRMZM2G142097	-0.623501	0.591103	-0.466597
GRMZM2G081883	-0.672374	0.206111	-0.605175
GRMZM2G057571	-1.46784	-1.12527	-1.42079
GRMZM2G124495	-1.37698	-0.255533	-1.40743
GRMZM2G042639	1.76081	0.783348	0.773655
GRMZM5G848603	-0.900425	-0.303359	-1.17404
GRMZM2G111477	-1.17812	-0.56451	-0.738909
GRMZM2G035620	-0.0860453	0.528436	-0.103784
GRMZM2G025742	-1.15169	-1.09254	-1.1463
GRMZM2G163975	-1.48191	-1.24207	-1.93639
GRMZM2G165655	2.3611	-0.408749	-0.634726
GRMZM2G064537	0.749279	0.517374	0.566254
GRMZM5G876518	0.773283	-0.396108	0.526212
GRMZM2G113349	1.45438	-0.707659	-1.11015
GRMZM2G089106	-1.28324	-1.24202	-1.10254
GRMZM2G005310	-0.755856	-0.637139	-0.44715
GRMZM2G067256	0.743247	-2.89733	-0.253356
GRMZM2G174739	-0.528928	-0.746216	-1.17407
GRMZM2G176737	0.21346	-1.47142	-0.395044
GRMZM6G411492	-0.484258	-0.645973	-0.740485
GRMZM2G077711	0.459929	-0.0240008	0.530699
GRMZM2G175480	1.66021	-0.0628007	1.54624
GRMZM2G407996	0.963969	-0.046618	0.0739072
GRMZM2G138190	0.154153	-0.845133	-0.652318
GRMZM2G092762	1.07362	-0.793329	0.550284
GRMZM2G321023	0.106516	-0.326062	0.675283
GRMZM2G114523	-1.68776	-0.0790727	-1.91237
GRMZM5G801436	-0.245378	0.53059	0.152635
AC149818.2_FG001	-0.690059	0.529187	0.0299613
GRMZM2G092021	-0.652041	-0.235699	-0.454911
GRMZM5G858556	2.00878	-0.613663	0.0978039
GRMZM2G054706	-0.447292	0.187442	-0.163087
GRMZM2G368410	0.162735	-0.640446	-0.199415
GRMZM2G016088	2.12377	1.39914	1.24159
GRMZM2G151510	1.41068	-0.834142	0.831758
GRMZM2G022212	1.5316	0.54003	1.20056
GRMZM2G039431	-1.08993	-1.02432	-1.55032
GRMZM2G456669	1.8422	0.254378	1.59311
GRMZM2G459432	-1.71405	0.601387	1.2035
GRMZM2G171254	0.846728	1.42276	0.385299
GRMZM2G136106	-2.56207	-1.2693	-2.18006
GRMZM2G057642	0.548091	0.331049	0.690912
GRMZM2G153434	-1.47343	0.32624	-0.871323
GRMZM2G106061	0.866181	-0.171302	0.227049
GRMZM2G058760	-0.759019	8.1887e-05	-0.883435
GRMZM2G019986	-0.362131	0.6374	-0.337878
GRMZM2G309847	-1.92905	-1.16383	-2.62302
GRMZM2G086789	0.548219	0.0362921	0.243378
GRMZM2G177213	0.27464	0.895827	-0.109927
GRMZM2G098712	0.721843	0.168805	0.830294
GRMZM2G022629	-0.374647	0.516873	0.0236986
GRMZM2G139193	-2.89743	-2.33748	-3.51013
GRMZM2G311919	-0.54947	0.235347	-0.214794
GRMZM2G169671	-0.56337	-0.39586	-0.707165
AC234520.1_FG003	-1.73039	-1.13945	-2.76829
GRMZM2G128072	0.158132	-1.09731	-0.358415
AC210517.3_FG003	-1.10466	-0.506916	-1.56066
GRMZM2G158313	-1.08164	-0.593632	-1.19839
GRMZM2G118507	-1.19567	-1.08366	-1.481
GRMZM2G051782	0.708411	0.458836	0.631097
GRMZM2G167253	-1.01067	-0.454709	-0.93732
GRMZM2G012224	-1.59335	-1.04559	-1.77044
GRMZM2G017629	-2.03755	0.348125	-2.34117
GRMZM2G044900	0.593606	0.337757	0.591741
GRMZM2G033555	0.67365	1.10227	0.835592
GRMZM2G119852	-0.558727	-0.0696921	-0.369816
GRMZM2G119675	-0.342815	0.369525	-0.188949
GRMZM2G064547	-0.649816	0.147774	-1.228
GRMZM2G328224	-0.641621	-1.30085	-1.38396
GRMZM5G863003	2.04448	0.510256	1.54813
GRMZM6G729818	-0.781489	-0.0964245	-0.441882
GRMZM2G353895	0.79747	0.252082	0.831077
GRMZM2G477743	0.272784	0.835622	0.324575
GRMZM2G073079	-1.01858	0.245196	-1.15392
GRMZM2G423331	2.0271	-0.948899	2.13432
GRMZM2G475380	-1.72438	-0.742006	-2.31271
GRMZM2G113486	-0.9027	-0.375143	-1.08798
GRMZM5G831313	1.04007	0.0459929	0.699874
GRMZM2G014392	-0.721758	-1.26807	-1.14733
GRMZM2G124441	0.575991	0.185619	0.466232
GRMZM2G015226	-2.38576	-2.03107	-2.54921
GRMZM5G838433	-2.38576	-2.03107	-2.54921
GRMZM2G016254	-0.257125	0.893286	-0.182124
GRMZM2G084496	-0.257125	0.893286	-0.182124
GRMZM2G075884	-1.53804	-0.653018	-1.82834
GRMZM2G080466	-1.82014	-0.515959	-2.25207
GRMZM2G007466	-0.55091	0.124428	-0.362526
AC207628.4_FG002	0.508835	4.84825	5.40813
GRMZM2G095655	0.507171	-0.329249	0.249956
GRMZM5G881044	0.440254	-1.03756	0.365441
GRMZM2G097802	-0.6016	-0.0881307	-0.643839
GRMZM2G146358	-0.82419	-0.569971	-0.488736
GRMZM2G152925	-0.491193	0.0837096	-0.239445
GRMZM2G107211	-1.80792	-0.906689	-1.53401
GRMZM2G327266	-1.92015	0.402095	-2.05294
GRMZM2G036113	0.443078	-0.565847	0.284483
GRMZM2G148400	-1.5643	-0.478514	-1.75543
GRMZM2G126019	-0.752622	-0.0702964	-0.441169
GRMZM2G128491	-0.700703	0.0469372	-0.859582
GRMZM2G011592	-0.47858	0.314774	-0.905705
GRMZM2G025592	-0.610855	-0.584242	-0.529298
GRMZM2G101711	-0.686791	0.0772338	-0.471112
GRMZM2G141392	0.907686	0.160553	0.721483
GRMZM2G310431	1.01	-0.0861403	0.886572
GRMZM2G053720	0.690573	-0.748735	0.0469997
GRMZM2G162233	6.22791	2.42816	0
GRMZM2G102497	-1.10778	-1.05822	-1.4786
GRMZM2G080537	-1.07296	0.145458	-0.729042
GRMZM2G133121	-0.977417	-0.591314	-0.392308
GRMZM2G464176	2.23393	0.150866	1.97874
GRMZM2G447657	-2.50521	-0.990619	-3.35828
GRMZM2G086669	-0.695252	-0.553857	-0.539048
GRMZM2G081666	-1.02684	0.0957037	-0.538781
GRMZM2G166218	-3.11621	-0.589987	-2.56177
GRMZM2G062425	-0.685723	0.0127573	-0.271187
GRMZM2G141185	0.481411	-0.0603719	0.512793
GRMZM2G050325	-0.428192	-0.048559	-0.760639
GRMZM2G492296	1.42271	0.953645	1.73449
GRMZM2G136665	-1.31002	-0.649206	-0.434593
GRMZM2G128737	-0.494485	0.30161	-0.198421
GRMZM2G113432	-1.12735	-0.467765	-1.13569
GRMZM2G474651	0.587705	-1.01487	0.13291
GRMZM2G110558	-1.38127	-0.721716	-1.42789
GRMZM2G113181	0.789896	-0.526494	0.186852
GRMZM2G018558	1.99144	-7.72423	1.49032
GRMZM2G355773	-1.44967	-1.21944	-1.79394
GRMZM2G030173	-1.91733	-1.5585	-2.04765
GRMZM2G015886	-1.32511	-1.29868	-1.37918
GRMZM2G089698	2.50388	0.720155	2.388
GRMZM2G016084	0.297686	-0.482186	0.258067
AC212835.3_FG007	-0.397872	0.0436795	-0.326884
GRMZM2G004161	0.0164154	1.22813	-0.391282
GRMZM2G129243	0.384395	0.762161	0.707559
GRMZM2G365544	-6.04208	1.33344	-0.198342
GRMZM2G093347	-0.499927	0.138935	-0.351054
GRMZM2G051898	-1.31022	-0.974294	-1.59187
GRMZM5G887647	-0.248304	0.496908	0.0681374
GRMZM2G089819	-1.69965	-1.39026	-1.81982
GRMZM2G395244	-0.807524	-0.425664	-0.767313
GRMZM2G169207	0.345574	-0.177664	0.130075
GRMZM2G100864	-1.26817	-0.621904	-0.965096
GRMZM2G324781	0.75558	0.208785	0.897497
GRMZM2G081729	-0.371453	0.0511444	-0.424002
GRMZM2G112074	-1.3878	-0.928621	-0.945334
GRMZM2G464895	-1.14603	-1.07971	-1.43844
GRMZM2G073376	-1.2457	-0.973275	-0.72667
GRMZM2G339540	-1.02804	-0.513671	-1.53054
GRMZM2G166459	1.07028	-0.162355	0.594278
GRMZM2G426917	0.944428	0.538383	0.756038
GRMZM2G117344	-0.821339	-0.382751	-0.871662
GRMZM2G136296	-0.741851	-0.276189	-0.406929
GRMZM2G116554	1.60792	-0.113598	0.915488
AC190788.2_FG005	0.412732	1.45677	0.584985
GRMZM2G108712	-1.30752	-0.979715	-1.06342
GRMZM2G064106	-1.44088	-0.744964	-1.63849
GRMZM2G467147	0.64375	0.3145	0.638659
GRMZM2G329655	-1.0045	1.01971	-1.0031
GRMZM2G175453	0.456731	0.899741	0.225758
GRMZM2G465868	0	4.49448	2.12656
GRMZM2G135498	-0.715213	-0.615758	-0.531892
GRMZM2G176307	-1.32289	-0.0812692	-1.0491
GRMZM2G074914	1.01935	-0.278883	0.497036
GRMZM2G047954	3.2642	-1.88517	-1.88517
GRMZM2G143330	-0.801476	-0.687028	-0.613025
GRMZM2G578659	0.595532	-0.0158562	0.708683
GRMZM2G086553	0.837774	0.257499	0.544685
GRMZM5G830983	-0.319433	0.434147	0.232957
GRMZM2G167164	-1.71012	-1.42583	-2.61001
GRMZM2G393673	1.08463	-0.465046	-0.0441552
GRMZM2G025528	0.64339	-0.381258	0.04763
GRMZM2G129019	1.09609	0.121318	1.10308
GRMZM2G071089	-0.916858	-0.418125	-1.28664
GRMZM5G835542	0.409423	-0.00993297	0.697925
GRMZM2G096269	-1.07514	-0.215916	-1.30651
GRMZM2G035285	-1.00221	0.0626296	-1.59392
GRMZM2G124103	-0.395605	0.193666	-0.24
GRMZM6G924006	0.691409	0.267811	0.971571
GRMZM2G472696	-0.707183	-0.744814	-0.766502
GRMZM2G071977	-0.135534	0.472488	-0.557286
GRMZM2G104262	0.840917	0.0364479	0.414519
GRMZM5G892758	0.775797	0.464488	1.17541
GRMZM2G115422	-1.76726	-0.91643	-2.33943
GRMZM2G166612	-1.08755	-0.646709	-1.00186
GRMZM2G326627	0.101628	-1.04231	0.298701
GRMZM2G033219	-0.668912	-0.181953	-0.392521
GRMZM2G160327	-1.97094	-1.59916	-1.96099
GRMZM2G033198	0.590308	0.0376325	0.37197
GRMZM2G093902	0.436013	-0.135871	0.584384
GRMZM2G335657	-0.445814	0.0564542	-0.291411
GRMZM2G451314	-0.0650284	-0.749065	-0.0319136
GRMZM2G701201	1.69896	0.336019	-2.00445
GRMZM2G132331	-1.46076	0.213308	-1.42085
GRMZM2G045278	-3.6848	-3.6848	-3.6848
GRMZM6G617209	-0.833751	0.0305526	-0.903219
GRMZM2G143646	0.648675	0.0865004	0.722054
GRMZM2G128421	-1.30984	-0.990829	-1.64497
GRMZM2G104651	-1.37806	-0.690497	-1.26353
GRMZM2G463574	0.593976	0.0218919	0.616235
GRMZM2G454511	1.30554	-0.540591	1.42429
GRMZM2G091511	-1.48143	-0.254907	-0.603339
GRMZM2G180399	-0.12355	0.526514	-0.112869
GRMZM2G130625	-1.72884	-1.3828	-2.30793
GRMZM6G514393	-0.930317	-0.872019	-1.16817
GRMZM2G154211	-0.429026	-0.707795	-1.2212
GRMZM2G122762	-4.50363	-4.50363	-2.38245
GRMZM2G049318	-1.30835	-1.04611	-1.98835
GRMZM2G177867	-0.857531	-0.478324	-0.626175
GRMZM2G096596	-0.526024	-0.218208	-0.417142
GRMZM2G093096	1.03284	0.64122	1.24678
GRMZM2G123277	-0.647378	-0.0908466	-0.589953
GRMZM2G106424	-0.51839	-0.51811	-0.771243
GRMZM2G044359	-1.10351	-0.666249	-1.56609
GRMZM2G168375	-1.27762	-0.619976	-0.884077
GRMZM2G165270	0.588948	-0.187216	0.731374
GRMZM2G060253	-1.4263	-1.0624	-1.15561
GRMZM2G176647	-0.843477	0.429174	-0.246578
AC165178.2_FG004	-0.652859	-0.0222458	-2.16673
GRMZM2G010987	-1.00916	-0.556518	-1.35723
GRMZM2G140107	0.35182	-0.685539	-0.229983
GRMZM2G052893	0.901918	-0.285506	0.871549
GRMZM2G112912	-0.91567	-0.80046	-0.795348
GRMZM2G108619	0.597032	0.265625	0.807836
GRMZM2G403789	-0.825964	0.670386	-1.38077
GRMZM2G133434	0.114215	1.04171	0.000418514
GRMZM2G023748	-0.924335	-0.276993	-0.452484
AC209212.3_FG005	-0.771462	0.84122	-0.891348
GRMZM2G334857	-1.26153	-0.450659	-0.575762
GRMZM2G145854	-0.589022	-0.26135	-0.443473
GRMZM2G051005	-1.53338	-1.39334	-2.22531
GRMZM2G435627	-0.414512	0.288155	-0.635188
GRMZM2G017647	0.584495	0.0837952	0.556536
GRMZM2G024733	-0.482774	0.404122	-0.178437
GRMZM2G104012	-0.155295	0.655619	0.068347
GRMZM2G054233	0.658234	-0.0757261	0.357655
GRMZM2G473111	0.311156	0.641693	0.44538
GRMZM2G085885	0.654034	-0.417838	0.843481
GRMZM2G150408	-0.947101	-1.06065	-1.1924
GRMZM2G034155	-1.35102	-1.14344	-1.43307
GRMZM2G126821	-0.631801	-0.679773	-0.64251
GRMZM2G058081	-1.02572	-0.0147021	-1.24477
GRMZM2G423202	-0.956038	-0.314991	-0.895643
GRMZM2G106324	-1.36558	-0.554717	-1.48422
GRMZM2G124918	0.945013	0.497422	0.746299
GRMZM2G075260	-1.23102	-0.652816	-1.0194
GRMZM2G032564	-0.762542	-0.370447	-0.398487
GRMZM2G429955	6.94123	-2.709	-2.709
GRMZM2G116632	-1.22078	-1.34963	-1.65336
AC233901.1_FG008	-1.79563	-1.32729	-2.40268
GRMZM2G025611	-4.30131	-1.90328	-4.30131
AC206582.2_FG002	-0.828331	-1.27719	-1.85493
GRMZM2G056093	1.28558	-0.195875	0.72397
GRMZM2G030850	-1.62583	-1.22087	-1.743
GRMZM2G020742	0.76022	2.41317	1.56071
GRMZM2G034410	0.592635	0.196602	0.533873
GRMZM2G141735	0.445135	-0.178183	0.432207
GRMZM2G030240	-1.84863	-0.852334	0.525937
GRMZM2G167126	1.75162	0.605081	1.50871
GRMZM2G073059	1.6586	0.605603	1.30737
AC205376.4_FG003	3.99805	3.43023	4.3611
GRMZM5G816784	0.714856	-0.0702951	0.515684
GRMZM2G178650	-0.519827	0.00328157	-0.400823
AC214817.3_FG007	3.90484	5.00919	3.11057
GRMZM2G418160	1.26071	0.405775	1.17255
GRMZM2G168431	0.275358	-0.982627	-0.455958
GRMZM2G157027	-0.725564	-0.146736	-1.05241
GRMZM2G062245	0.609347	-0.106194	0.771667
GRMZM2G122296	-1.03702	0.0709205	-0.729518
GRMZM2G300944	-0.454348	-0.68049	-0.551588
GRMZM2G356938	-0.689993	-0.361399	-0.790775
GRMZM2G127308	-1.07525	-0.773605	-1.46327
GRMZM2G158359	-1.00535	-0.715764	-1.12941
GRMZM2G022836	0.651289	1.74581	-0.538881
GRMZM2G076348	-1.08417	0.0190414	-1.03769
GRMZM2G301194	-1.58634	-0.98537	-0.810622
GRMZM2G041125	-1.32624	-0.708121	-0.765272
GRMZM2G120151	1.75828	-0.245158	0.823139
GRMZM2G700188	-1.4372	-0.844491	-1.99098
GRMZM2G095839	-2.56047	-4.68815	-4.68815
GRMZM2G702344	4.59618	7.21416	0
AC234171.1_FG003	-0.379044	0.0269035	-0.418588
GRMZM2G016462	0.968018	-0.162786	1.08882
GRMZM2G431309	0.830347	0.232271	0.517421
GRMZM2G082034	-0.979928	0.0436063	-1.40511
GRMZM2G010991	-0.784083	-0.491307	-0.540848
GRMZM2G019185	-1.87995	-0.602971	-1.81065
GRMZM2G429842	-1.24038	-0.636228	-1.81355
GRMZM2G098370	-1.25122	-0.417043	-0.92795
GRMZM2G703231	0.946825	1.07136	0.919441
GRMZM2G115817	-0.489023	0.410803	-0.454528
GRMZM2G051767	0.550178	0.273739	0.562653
GRMZM2G026083	2.16805	1.44927	2.42973
GRMZM2G381709	0.710139	0.843514	0.711951
GRMZM5G898755	-3.08321	-0.798421	-2.98091
GRMZM2G125140	0.543663	0.00785858	0.642315
GRMZM2G154936	-1.63753	-1.01801	-1.69585
GRMZM2G177001	-0.425458	-0.123014	-0.542867
GRMZM2G300624	-1.32733	-0.782626	-0.722837
GRMZM2G084881	-0.0775578	0.487679	-0.0543665
GRMZM6G423719	-0.643709	0.204712	-0.85854
AC206332.3_FG005	1.74332	0.772815	2.08622
GRMZM2G110141	-0.422781	-0.424709	-0.421137
GRMZM2G037469	-0.457745	0.514785	0.0845851
GRMZM2G087079	0	3.86482	0
GRMZM2G166203	-2.03816	-1.65279	-2.12116
GRMZM2G033665	1.28223	0.351658	1.66135
GRMZM2G085198	-1.27204	-0.99844	-1.70028
GRMZM2G043193	1.01167	0.0823578	0.54783
AC234156.1_FG005	-1.33902	-1.25323	-1.96619
GRMZM2G033641	-0.761658	-0.629708	-1.32395
GRMZM2G092125	-1.14647	-0.798017	-1.5993
GRMZM2G119465	0.803121	0.25887	0.785322
GRMZM2G045581	0.748825	0.479088	0.448626
GRMZM2G013530	-0.360713	0.776382	-1.22126
GRMZM2G462140	-0.518977	0.051888	-0.251715
GRMZM2G110295	-1.30587	-1.08857	-1.3285
GRMZM2G026560	-1.17718	-0.780077	-0.590883
GRMZM2G409771	-0.65228	-1.26409	-1.66891
GRMZM2G092981	0.704992	0.39036	0.515768
GRMZM2G014720	-0.23524	0.529622	0.163122
GRMZM2G125557	-0.829031	-0.934356	-1.44977
GRMZM2G020187	-1.32839	-0.374507	-0.562544
GRMZM2G391288	2.66171	1.82148	2.46127
GRMZM2G091563	-0.518582	-0.0852453	-0.440853
GRMZM2G141632	-0.729362	-0.562114	-0.951698
GRMZM2G365282	1.70759	0.903484	2.44463
GRMZM2G383408	0.293119	-0.501956	0.0708652
GRMZM2G001645	-0.547591	-0.186771	-0.517331
GRMZM2G164696	-0.992217	-1.07463	-1.08452
GRMZM5G846399	0.755043	0.342314	1.04188
GRMZM2G316136	0.395329	-0.145564	0.262429
GRMZM2G005082	-1.23762	-1.02546	-0.724165
GRMZM2G150616	-0.608022	-0.192992	-0.39316
GRMZM2G313643	-0.606368	-0.610273	-1.30994
GRMZM5G866121	1.24448	-1.12166	1.05391
GRMZM2G073725	-0.861389	-0.412837	-0.777915
GRMZM2G388453	1.7266	-5.7935	1.3176
GRMZM2G076263	1.12371	-1.26909	-1.25439
GRMZM2G054210	-0.71157	-0.238046	-0.397561
GRMZM2G324903	-0.0769835	0.596052	-0.264556
GRMZM2G701511	0.562208	-0.327235	0.437023
GRMZM2G043348	0.692235	-0.294	0.211328
GRMZM2G352415	-0.524779	-0.180624	-0.670754
GRMZM2G701801	-0.655665	-0.0416214	-0.924702
GRMZM2G160842	0.625284	-0.160277	0.436707
GRMZM6G991599	1.29111	0.532224	1.40492
GRMZM2G702490	-0.498737	-0.00516174	-0.550576
GRMZM5G880028	-0.897403	-0.525809	-0.996585
GRMZM2G156016	-0.525423	0.0389545	-0.473562
GRMZM2G012183	-1.80272	-0.145102	-2.16088
GRMZM2G033236	0.763514	-0.759084	0.184368
GRMZM2G055834	-0.956132	-1.39661	-1.39239
GRMZM2G106222	-0.743574	0.122939	-0.292965
GRMZM5G805485	-1.78917	-1.14459	-2.2825
GRMZM2G017730	1.07759	-0.0453221	0.981984
GRMZM2G349839	-1.00303	4.02551	2.07566
GRMZM2G117189	0.759189	0.176374	0.669855
GRMZM2G481194	-1.63128	-0.872567	-1.7599
GRMZM2G027183	-0.0351435	0.769062	0.194473
GRMZM2G069195	-0.61252	-0.117832	-0.534824
GRMZM2G401139	-0.391159	0.0980372	-0.415842
GRMZM2G401026	-1.38462	0.33509	-1.08016
GRMZM2G162216	-1.19915	-0.662819	-1.59311
GRMZM2G413853	0.554051	0.519606	1.48387
GRMZM2G027976	-1.39834	-0.54168	-1.41208
GRMZM2G156255	-0.798616	-0.926638	-1.11109
GRMZM2G050412	-1.38941	1.43326	-3.79532
GRMZM2G058966	0.717641	0.173282	0.643307
AC187262.4_FG007	-1.68294	-0.879221	-1.99394
GRMZM2G081554	0.0732892	0.92483	0.182927
GRMZM2G066801	0.623519	0.797995	0.471606
GRMZM2G181227	0.99817	0.804605	1.48131
GRMZM2G038436	-2.32641	-1.76039	-2.50946
GRMZM2G388855	0.422866	-0.240617	-0.133489
GRMZM2G342515	-1.03962	-0.683129	-1.15767
GRMZM5G887077	-1.62271	-0.698471	-0.984924
GRMZM2G459563	1.92758	1.09671	1.10782
GRMZM2G089630	-0.152387	0.473265	0.111891
GRMZM2G040511	0.820594	0.169422	0.755093
GRMZM2G180044	-0.118421	-3.34145	-0.620411
GRMZM2G428098	0	-5.12548e-15	8.40407
GRMZM2G008374	1.16913	0.0681492	0.653018
GRMZM2G470075	-1.46932	-0.717829	-1.7978
GRMZM2G090043	-1.08977	0.442583	-1.52901
GRMZM2G171383	-1.79201	-0.485153	-0.636724
GRMZM2G471051	-2.12665	-1.62119	-1.77577
GRMZM2G477415	2.86341	1.17917	2.30884
GRMZM2G007260	0.579665	0.671092	0.565451
GRMZM5G884707	6.10902	5.24292	4.88045
GRMZM2G362949	0.388585	-0.349476	-0.0362553
GRMZM2G333980	-1.42828	-1.04739	-1.58184
GRMZM6G198866	-1.84983	-1.58558	-1.80585
GRMZM2G146553	-0.286782	0.30327	-0.166426
GRMZM2G010372	-1.12056	-1.08417	-1.28178
GRMZM2G055567	3.27568	1.8946	2.65889
GRMZM2G389173	-0.702289	-0.163735	-0.575189
GRMZM2G160454	0.858593	0.336052	0.809254
GRMZM2G412604	-0.251013	0.431602	-0.325369
GRMZM2G180699	0.780155	0.668706	0.934957
GRMZM5G853836	0.90232	0.335115	1.08133
GRMZM2G082823	-2.28783	-1.66244	-2.18174
GRMZM2G097349	-1.235	-0.490303	-1.27152
GRMZM2G301932	-1.55181	-1.56303	-1.67751
GRMZM2G126204	-0.548446	-6.13719	-9.80855
GRMZM5G862663	0.397049	-0.588443	-0.438022
GRMZM2G175171	-0.458189	-0.211272	-0.656278
GRMZM2G173105	-2.01689	-0.780472	-1.89354
GRMZM2G448927	0.69324	0.0324272	0.910735
AC205558.3_FG002	1.51095	0.67221	0.891857
GRMZM2G047384	-0.795045	-0.414532	-1.29792
GRMZM2G103135	0.81702	0.711459	0.954703
GRMZM2G047509	-1.06227	-0.415847	-0.632286
GRMZM2G159388	-0.84649	-0.665778	-0.625821
GRMZM2G104347	0.110301	-1.10199	-0.334809
GRMZM2G085078	-0.687222	0.12384	-0.239945
GRMZM2G158194	-1.37712	-1.19539	-1.20316
GRMZM2G027875	-0.449951	0.176251	-0.281379
GRMZM2G141386	-1.46965	-1.18554	-2.15823
GRMZM2G113796	0.2174	0.705294	0.15308
GRMZM2G065205	-1.44188	-0.718892	-0.909644
GRMZM2G179976	-0.80334	-0.769181	-0.695013
GRMZM2G359038	1.26465	0.282561	0.989186
GRMZM2G471596	1.91366	0.349657	1.42162
GRMZM2G066191	-0.717755	-0.333234	-0.953986
GRMZM2G075958	1.30111	-2.051	-1.83497
GRMZM2G093072	-0.658711	1.41426	0.249157
GRMZM2G007277	-0.693243	-0.150688	-0.495182
GRMZM2G138220	-0.519215	-0.213334	-0.483099
GRMZM2G033915	-1.86907	-1.45598	-1.87485
GRMZM2G331833	0.910384	0.163892	1.11269
GRMZM2G015933	1.8167	1.11295	2.14821
GRMZM2G457544	0.9998	0.371866	0.799673
GRMZM2G040389	-1.2585	-0.916548	-1.31714
GRMZM2G174310	-1.29804	0.420669	-2.26387
GRMZM2G095206	0.0639516	0.457273	0.727015
GRMZM2G002100	-0.199679	0.482625	-0.0811551
GRMZM2G101412	-0.253972	0.366547	0.0785609
GRMZM2G103512	-1.23679	-0.821616	-1.93191
GRMZM2G154766	-1.55016	-1.00475	-1.82701
GRMZM2G006121	0.909198	0.333807	0.517687
GRMZM2G464393	-0.403457	-0.289464	-1.67772
GRMZM2G010823	-0.678632	0.015878	-0.360138
GRMZM2G046111	-1.93997	-0.860885	-2.21151
GRMZM2G049693	-1.0652	-0.569347	-0.725783
GRMZM5G827309	2.93169	1.55784	2.07588
GRMZM2G014397	-0.579301	-0.417656	-0.519072
GRMZM2G061969	-0.122167	0.401825	-0.16901
GRMZM2G036880	8.367	0	0
GRMZM2G146004	-0.959338	1.21924	-0.661151
GRMZM2G433598	1.12392	2.53497	0.392966
GRMZM2G108829	-0.236612	0.370926	-0.0952779
GRMZM5G891253	1.31335	0.368532	1.22553
GRMZM2G002075	0.711944	0.261422	0.365783
GRMZM2G440831	0.713066	-0.487206	0.775915
AC198353.5_FG004	0.366804	0.191442	0.739387
GRMZM2G005486	-1.35202	-0.883802	-1.20519
GRMZM5G869299	0.633876	0.550657	0.67478
GRMZM2G117459	0.352986	-0.0623313	0.387448
GRMZM5G807267	-0.450597	-1.24705	-1.49146
GRMZM2G051270	0.161683	0.720767	0.270705
GRMZM2G073770	-0.765014	-0.953338	-1.14366
GRMZM2G004352	-1.83035	1.77393	0.264324
GRMZM2G128807	-0.790772	-0.761084	-1.02057
GRMZM2G340444	1.3656	2.09582	1.12417
GRMZM2G148693	3.18669	2.11193	3.30649
GRMZM5G878541	-1.22398	-0.954082	-1.02361
GRMZM2G181376	-1.01419	-1.27397	-1.26044
GRMZM2G088765	-0.927262	-0.383372	-1.37658
GRMZM2G028521	0.611561	0.647139	0.441068
GRMZM2G168976	-0.229136	-0.622309	-1.0009
GRMZM2G111191	-1.24932	-0.446124	-0.780899
GRMZM2G019619	1.20137	-0.337593	0.649785
GRMZM2G391795	-0.476768	-3.86989	-3.86989
GRMZM2G173718	0.487821	-0.186798	0.86596
GRMZM2G024099	-2.11013	-1.59978	-2.32861
GRMZM2G318010	0.520463	0.0876482	0.435126
GRMZM2G311665	-0.560377	-0.658691	-0.891408
GRMZM5G824944	-0.453067	0.125925	-0.257085
GRMZM2G108228	0.504431	-0.0234819	0.487226
GRMZM2G358931	-0.16437	0.775425	-0.246966
GRMZM2G155021	-0.69934	-0.0839507	-0.575885
GRMZM2G018441	4.20872	-1.8867	-1.8867
GRMZM2G023655	-1.2632	-0.273557	-1.31555
GRMZM2G320705	1.01191	0.561647	0.702162
GRMZM2G032315	-0.769032	-0.66183	-0.778709
GRMZM2G090568	0.761104	0.469442	-1.31767
GRMZM2G349651	-1.20059	-1.3192	-0.881459
GRMZM2G036436	-1.71458	-1.21743	-1.84748
GRMZM2G034855	-0.626049	0.471458	-0.0919673
GRMZM2G178005	-1.9784	-1.81455	-2.08965
GRMZM2G049930	1.78352	1.85336	2.70574
GRMZM2G450273	1.52596	-0.624096	1.1421
GRMZM2G104575	-0.0341636	0.694331	0.442349
GRMZM2G094928	-0.296674	0.29354	-0.397951
GRMZM2G041881	-0.425709	0.126067	-0.288873
GRMZM2G045135	-0.248735	0.346095	-0.172568
GRMZM2G101000	1.43492	0.869819	1.59331
GRMZM2G173186	0.169618	1.26624	0.258516
GRMZM2G164428	-2.01039	-1.28299	-2.10938
GRMZM2G025648	1.93505	2.39091	3.41824
GRMZM2G171354	-0.562522	0.0661151	-0.31024
GRMZM2G073373	-2.0833	-1.29208	-1.94362
GRMZM2G035890	-0.75311	-1.10949	-0.885142
GRMZM2G019686	1.52292	-0.337264	1.14224
GRMZM2G174896	-0.805157	0.314134	-0.603589
GRMZM2G470103	-2.39126	-1.85211	-3.02999
GRMZM2G470442	-1.25674	-1.26381	-1.85807
GRMZM5G804708	3.8501	2.69252	2.327
GRMZM6G818567	0.390336	-0.429999	0.173681
GRMZM5G856837	0.480008	-0.0684932	0.259559
GRMZM2G408458	-1.40205	-0.87528	-1.88239
GRMZM2G045849	-0.330821	0.634367	-0.33653
GRMZM2G149714	1.30641	0.368835	1.83676
GRMZM2G030444	-1.44451	-0.538705	-1.84921
AC210013.4_FG018	0.543364	-0.375365	0.176434
GRMZM2G072729	-0.481902	-0.832816	-0.814955
GRMZM2G094871	0.519517	-0.150512	0.19501
GRMZM2G079908	-0.204571	0.513684	-0.0147051
GRMZM2G331566	-1.18873	-1.6308	-1.16395
GRMZM2G114584	-0.053544	-0.656757	-0.0937416
GRMZM2G093826	-0.166055	0.318952	-0.720292
GRMZM2G039373	-0.812347	-0.445461	-0.620822
GRMZM2G150256	-0.636397	-0.289332	-1.166
GRMZM2G175423	-1.14325	-0.155663	-2.04897
GRMZM2G139256	0.502212	-0.0970289	0.611231
GRMZM2G330302	-0.576096	-0.699309	-0.435514
GRMZM5G868047	0.690818	0.67471	0.74598
GRMZM2G034503	0.0339249	0.657768	-0.13652
GRMZM2G014240	-1.11037	0.126235	-0.970894
GRMZM2G377555	-2.03604	-3.4898	-3.03239
GRMZM2G128485	0.514747	0.26558	0.528336
GRMZM2G078373	-0.873303	-0.761723	-1.07104
GRMZM5G892769	1.35228	1.0715	0.816352
GRMZM2G300500	0.717375	0.21204	0.423581
GRMZM2G160710	-0.314623	0.761157	-0.587723
GRMZM2G088409	-0.360051	0.602419	0.0678731
GRMZM2G312736	-2.72978	2.89485	-2.72978
GRMZM6G832911	-0.660857	-0.507798	-0.495589
GRMZM2G062179	-1.84423	-1.26777	-1.88956
GRMZM2G083964	-0.460691	-0.779371	-0.716716
GRMZM2G061052	-0.770268	-0.108341	-1.35629
GRMZM2G054415	1.79868	0.568388	1.87479
GRMZM2G072121	-0.749601	-0.47955	-0.89456
GRMZM2G149580	-0.215863	-0.71207	-0.503921
GRMZM2G177165	-1.19358	-0.690163	-0.728993
GRMZM2G412937	-0.501452	-0.424306	-0.471116
GRMZM2G366301	-2.33181	-0.529147	-2.24027
GRMZM2G335242	1.08104	-1.31986	0.836594
GRMZM2G085392	-2.57561	-2.18492	-3.68578
GRMZM2G093272	-0.764088	-0.244929	-1.15199
GRMZM2G009479	-0.719738	-0.196464	-1.33376
GRMZM2G097229	-1.39567	-0.941226	-1.78969
GRMZM2G096268	-1.40112	-1.59021	-0.9415
GRMZM2G098319	-0.0708244	1.18537	0.146362
GRMZM2G062396	1.43663	-0.69848	1.27715
GRMZM2G329434	-1.83132	-1.97804	-0.561327
GRMZM2G030880	0.521958	-0.555165	0.200206
GRMZM2G118809	1.15231	-0.266335	1.03319
GRMZM2G104394	-1.09044	-0.537836	-1.42268
GRMZM2G035503	-1.12164	-0.577483	-1.5147
GRMZM2G060870	-0.548315	0.186308	-0.230273
GRMZM2G152703	-0.510736	0.422863	-0.783388
GRMZM2G006047	-2.18733	-1.55575	-3.4355
GRMZM2G414779	-1.62159	-0.995042	-1.86788
GRMZM2G102779	-0.557182	-0.636531	-0.495137
GRMZM2G132371	-1.56762	-0.790317	-0.855291
GRMZM2G091478	0.594006	1.37757	0.282633
GRMZM2G109159	-1.455	-0.871898	-1.16269
GRMZM2G321725	-0.465867	0.0355261	-0.252273
GRMZM2G051622	-0.530059	-0.37645	-0.354725
GRMZM2G086845	-0.621381	-0.383571	-0.545211
GRMZM2G010909	-1.78192	-0.817709	-1.57385
GRMZM2G052266	-1.3866	-1.40188	-1.7673
GRMZM2G166857	-0.981183	-1.45081	-1.46075
GRMZM2G472671	-1.26187	-0.962026	-3.21283
GRMZM2G352858	0.76325	-0.265751	1.13758
GRMZM2G134251	1.07388	-0.391961	-0.121378
AC204539.4_FG001	-3.88016	1.38924	-3.88016
GRMZM2G148167	-1.24203	-0.763335	-1.25228
GRMZM2G341747	0.43351	0.545934	0.534973
GRMZM2G089259	-0.91247	-0.364733	-0.747237
GRMZM2G140949	-0.543916	-0.15572	0.764402
GRMZM2G003970	0.331674	0.994035	-0.355768
[truncated: 22,857 more rows]

## Sheet: MZ67_Leaf_Pairwise
GeneID	leaf.LowN	leaf.LowP	leaf.LowNP
GRMZM2G100454	-2.15448	4.75841	-1.59307
GRMZM2G144034	-1.41507	7.59749	-0.873064
GRMZM2G093101	-2.39813	2.66304	-2.13917
GRMZM2G021482	-2.07321	6.32255	-5.34836
GRMZM2G047995	-0.592616	3.60361	-0.507021
GRMZM2G110714	-2.30291	3.67585	-1.96477
GRMZM2G035579	-2.72583	2.86289	-1.56731
GRMZM2G423898	-3.63602	3.98528	-2.84784
GRMZM2G109286	-1.84518	6.06144	-0.0148438
GRMZM2G018229	-1.10861	2.01487	-0.811201
GRMZM2G121223	-1.43526	2.95496	-0.88527
GRMZM2G475536	-4.92645	3.53192	-3.1866
GRMZM2G373607	-6.4395	9.01777	-0.483953
GRMZM2G158175	-0.220199	3.46203	0.312109
GRMZM2G049541	-3.44766	4.69867	-1.82005
GRMZM2G008714	-1.04549	1.99508	-1.29841
GRMZM2G042323	-1.51355	4.78292	-0.893968
GRMZM2G064962	-2.52666	1.79588	-2.05706
GRMZM2G100652	-1.93725	1.48001	-1.87661
GRMZM2G476762	-7.86028	-0.751477	-7.7665
GRMZM2G141320	-8.35343	5.81635	-4.33865
GRMZM2G153754	-5.13003	3.31967	-3.05011
GRMZM2G097641	-2.68736	0.796229	-3.66442
GRMZM2G062488	-1.37114	1.30591	-1.46332
GRMZM2G176301	0.233721	4.15153	0.00414668
GRMZM2G056355	-1.6566	1.61587	-1.37738
GRMZM2G135839	-4.64556	1.96226	-3.37924
GRMZM2G053322	-0.841211	1.90107	-0.623191
GRMZM2G060732	-1.61401	2.54049	-1.70505
GRMZM2G091435	-1.65476	1.35116	-1.314
GRMZM5G829946	-2.05089	4.17137	-0.989514
GRMZM2G092923	-1.28037	1.34832	-0.973854
GRMZM2G112247	-2.98319	7.27307	-1.44482
GRMZM2G129453	-1.07516	3.51578	-0.686886
GRMZM2G117410	-0.229281	2.68963	0.488457
GRMZM2G011746	-1.14648	1.39284	-1.64073
GRMZM2G055802	0.0247484	5.634	0.0595146
GRMZM2G135586	-1.67852	1.63503	-1.67174
GRMZM2G131623	-0.816121	1.73472	-0.194805
GRMZM2G058227	-1.43389	3.43626	-0.244879
GRMZM2G018820	-6.80249	2.51685	-3.77559
GRMZM2G142383	-1.52978	1.83742	-1.51672
GRMZM2G332838	0.43324	3.26769	0.848303
GRMZM2G478160	-3.38788	3.23395	-1.26029
GRMZM2G024104	-4.21307	0.405262	-4.20867
GRMZM2G044629	-0.0732796	2.39054	0.312691
GRMZM2G447551	1.29742	-0.055078	2.70618
GRMZM2G096753	0.206275	5.31697	2.17732
GRMZM2G152549	-0.940517	2.81913	-0.391633
GRMZM2G361855	0.82489	3.53665	0.812772
GRMZM5G828488	-3.33343	5.61005	-1.38126
GRMZM2G096184	-2.02689	6.39546	-0.0927344
GRMZM2G420684	-1.90508	1.33702	-1.79035
GRMZM2G345991	-1.5405	4.00392	-2.23112
GRMZM2G374302	-7.14722	0.370898	-8.21488
GRMZM2G477503	-2.91297	2.42322	-2.18901
GRMZM2G102238	0.128754	3.09551	-0.179994
GRMZM2G060311	-8.38374	3.96062	-2.91511
GRMZM2G064841	-1.35805	0.694013	-1.45124
GRMZM2G026980	-3.8856	-0.232857	-4.13706
GRMZM2G070315	-2.88674	-0.0930062	-3.18549
GRMZM2G078090	-2.25839	-1.32262	-2.50841
GRMZM2G134054	-3.4143	2.23208	-2.42821
GRMZM2G044856	-2.8589	-1.32678	-4.13055
GRMZM2G351232	-3.91756	3.0403	-1.00595
GRMZM5G821828	-0.740824	1.39314	-0.672979
GRMZM2G085236	-0.134536	3.2535	0.449679
AC197705.4_FG011	-2.58011	0.918556	-2.14511
GRMZM2G048904	-3.04349	-0.86461	-3.54165
GRMZM2G041352	-1.00218	3.85287	-0.299843
GRMZM2G122108	0.408974	2.77965	1.10412
GRMZM2G011141	-0.662346	4.70144	-0.244248
GRMZM2G050561	-1.01243	2.63883	-3.20268
GRMZM2G051709	-0.936955	3.11779	-0.414295
GRMZM2G155321	-1.89361	-1.92551	-2.78505
GRMZM2G169382	-1.69435	4.53322	-2.08845
GRMZM2G502467	-3.41559	6.93693	0.929016
GRMZM2G050364	-1.16582	0.803087	-1.13425
GRMZM2G152447	-4.53596	2.38787	-2.04384
GRMZM2G066636	-1.87457	0.644053	-2.32892
GRMZM5G813111	-1.24511	1.41268	-0.319636
GRMZM2G168707	-2.02207	0.843919	-1.43241
GRMZM2G172081	-4.86002	2.52341	-6.08856
GRMZM2G133684	-5.61904	0.274511	-4.60906
GRMZM2G071688	-0.145803	3.14738	0.59734
GRMZM2G025078	-0.854635	1.19657	-1.01792
GRMZM2G059502	-5.10846	2.83356	-2.74057
GRMZM5G842886	-1.36619	1.10481	-1.8658
GRMZM2G064042	-0.853026	2.06408	-0.923991
GRMZM2G312732	-6.25342	6.16931	-0.234975
GRMZM2G083847	-2.95129	-0.0440987	-2.81278
GRMZM2G023711	-2.99916	2.92527	-4.14605
GRMZM2G098319	-1.77887	4.31766	-1.92663
GRMZM2G088064	-2.98845	-0.724352	-3.10135
GRMZM2G019183	-2.3759	-0.461628	-2.56075
GRMZM2G084547	-0.357282	3.04562	-0.620308
GRMZM2G401308	-0.583658	3.3292	0.260605
GRMZM2G160364	-3.27037	4.28225	-1.52154
GRMZM2G139041	-0.660569	1.73256	-0.208203
GRMZM2G343588	-1.36309	0.405011	-2.52975
GRMZM2G067520	-0.525466	1.62544	-0.474692
GRMZM2G033971	-0.519039	4.62904	0.170603
AC191113.2_FG002	-1.38459	0.707722	-1.20039
GRMZM2G093441	-1.46062	0.81097	-1.11978
GRMZM6G175135	-1.32667	1.10649	-1.56376
GRMZM2G164020	-0.244074	4.5339	0.751519
AC204611.4_FG001	-1.04823	5.76731	-4.69333
GRMZM2G022782	-2.80834	-1.20601	-3.49655
GRMZM2G117956	3.16981	0.162954	4.33203
GRMZM2G099052	-1.38896	0.579883	-0.960493
GRMZM2G701058	-1.08101	1.47817	-0.872971
GRMZM2G107417	-1.62291	-0.673545	-1.99969
GRMZM2G073275	-0.127705	2.59564	-0.112709
GRMZM2G179146	-1.29971	-0.649446	-1.66805
GRMZM2G322819	-2.19499	2.38967	-2.72596
GRMZM2G005869	-1.66421	0.180588	-2.87279
GRMZM2G117153	-0.786748	1.11414	-0.704856
GRMZM2G341089	-1.15456	4.79868	-0.968075
GRMZM2G158489	-0.373738	1.43166	-0.0316667
GRMZM2G052720	-2.21184	2.2364	-0.77359
GRMZM2G079616	-2.46268	0.114977	-2.56717
GRMZM2G116714	-1.22535	0.25326	-1.20856
GRMZM5G879278	-0.500524	3.82828	0.227731
GRMZM2G050131	-2.1822	0.254141	-2.791
GRMZM2G121948	-1.08117	1.36337	-1.28639
GRMZM2G076062	1.72926	-0.168685	2.31762
GRMZM2G159119	-6.3896	5.14888	-6.3896
GRMZM2G106950	-0.916648	2.86195	-1.49044
GRMZM2G079658	-1.05655	0.818748	-1.07013
GRMZM2G154366	-2.01261	0.253169	-2.18383
GRMZM2G057023	-1.67926	0.902744	-1.40075
GRMZM2G028535	-1.41789	2.17321	-2.00002
GRMZM2G044591	-2.47213	0.544376	-2.21953
GRMZM2G070218	-1.84559	-0.49783	-2.25317
GRMZM2G047626	-1.04692	0.275	-1.46877
GRMZM2G166976	-3.89895	0.176916	-2.80424
GRMZM2G150248	-0.94398	1.46755	-0.460173
GRMZM2G089673	-0.285154	2.67848	0.212732
GRMZM2G333183	-4.0118	6.53371	-4.0118
GRMZM2G124353	1.59987	-0.885786	1.49937
GRMZM5G836174	-5.38379	2.42942	-1.58501
GRMZM2G034417	-1.14496	0.213828	-1.56322
GRMZM2G164113	-1.65404	0.248515	-1.78183
GRMZM2G093666	-1.86184	-0.975265	-2.14412
GRMZM2G117707	-1.06266	2.10745	-1.28413
GRMZM2G070847	-1.74464	1.57745	-1.63316
GRMZM2G003385	-0.797661	0.995469	-0.867155
GRMZM2G456547	-0.739402	2.76116	-0.640989
GRMZM2G351747	-2.73917	-1.08004	-2.61562
GRMZM2G101711	-0.549897	1.89928	0.0129063
GRMZM2G074040	-1.36629	-0.60723	-1.83445
GRMZM2G108991	-4.5186	4.0256	-2.62723
GRMZM5G828630	-3.42856	-1.26563	-4.22618
GRMZM2G141731	-1.59548	1.67779	-1.41363
GRMZM2G113332	-3.73045	-0.716283	-3.64911
GRMZM2G135013	1.33465	0.370721	2.95084
GRMZM2G051626	1.14926	-1.65559	1.1379
GRMZM2G046587	-1.66788	-0.690443	-2.27029
GRMZM2G107629	-0.586814	1.86375	-0.235128
GRMZM6G914387	-1.88127	0.461189	-1.35988
GRMZM2G326734	-1.32911	1.5603	-0.91853
GRMZM2G127350	2.34601	-0.12467	3.3647
GRMZM2G085381	-3.60405	1.5243	-3.47585
GRMZM2G072890	-1.77401	0.496589	-1.62764
GRMZM2G179349	-2.45437	-1.32176	-3.52381
GRMZM2G098011	-1.13092	-0.330733	-1.70346
AC208110.2_FG007	-2.60986	4.90275	-1.78834
GRMZM2G074393	-1.0144	2.23041	-0.358775
GRMZM2G092481	-0.28256	1.07995	-0.632231
GRMZM2G069694	-2.88484	5.8921	-1.18586
GRMZM2G014303	0.859455	-1.62799	0.995601
GRMZM2G049811	-1.9368	-0.197314	-2.41262
AC149828.2_FG004	1.21998	5.22795	1.2825
GRMZM2G564932	-3.25993	3.74664	-2.36165
GRMZM2G136910	-0.924676	2.9977	-0.612059
GRMZM2G401147	0.951596	3.37507	1.01969
GRMZM2G158008	-1.47907	1.09668	-0.774469
GRMZM2G082894	-1.00847	0.49969	-1.24569
GRMZM2G108912	-5.04248	-0.4936	-4.28285
GRMZM2G148052	-4.2316	-1.08378	-5.02501
AC202435.3_FG003	-3.96755	2.20046	-1.57821
GRMZM2G000739	-2.20434	-1.07002	-1.57351
GRMZM2G059151	-0.725525	0.799995	-0.870136
GRMZM2G122296	-2.88091	-1.32491	-4.11021
GRMZM2G358931	0.0461726	3.10331	0.956146
GRMZM2G118610	1.43836	5.01058	2.94873
GRMZM2G024705	-0.128172	6.00314	0.333869
GRMZM2G045779	-0.107275	2.53434	1.02348
GRMZM2G149698	-1.49278	0.661468	-1.18542
GRMZM2G138349	-1.77947	-0.39414	-2.13651
GRMZM2G090172	-0.0698175	1.6141	-0.239093
GRMZM2G117193	-0.550954	2.91367	-0.484998
GRMZM2G107092	-1.03523	1.32933	-2.01183
GRMZM2G315848	-0.576228	1.55077	-0.187076
GRMZM2G005622	-1.72756	0.568442	-1.00237
GRMZM5G892522	-2.6569	2.3384	-1.63905
AC211892.4_FG002	-0.256105	2.16267	-0.285534
GRMZM2G139872	-0.257692	2.8306	0.464391
GRMZM2G050570	-1.8601	0.620213	-1.36202
GRMZM2G136219	-2.39943	-0.800477	-2.91108
GRMZM2G125704	-0.257394	2.84899	0.568881
GRMZM2G090271	-1.49193	-0.138798	-1.78535
GRMZM2G178787	0.274935	1.3664	0.231636
GRMZM2G025459	-3.40079	0.221648	-4.56303
GRMZM2G127850	-8.56158e-08	10.3311	11.6173
GRMZM2G027183	-1.80691	-0.11434	-2.34185
GRMZM2G079938	-2.84924	0.687346	-1.29729
GRMZM2G171423	-2.16655	3.8774	0.826203
GRMZM2G124975	-1.44876	0.117378	-1.28456
GRMZM2G170400	-6.72134	-2.48177	-7.47607
GRMZM2G073351	-0.692718	2.32492	-0.149982
GRMZM2G177077	-2.33965	-2.03504	-2.06516
GRMZM2G055898	-1.55439	-0.408266	-2.06536
GRMZM2G321053	-1.52486	1.10247	-1.07118
GRMZM2G080542	1.86734	0.1275	1.04786
GRMZM2G047592	-1.78098	-0.0766747	-2.49971
GRMZM2G121221	-0.033865	3.76867	1.15705
GRMZM2G010447	-1.69291	0.777146	-1.25498
GRMZM2G179732	-0.801803	0.667194	-1.07272
GRMZM2G054811	-0.359995	1.25872	-0.575036
GRMZM2G038934	-3.91623	5.11518	-3.91623
GRMZM2G134389	-1.9139	0.839362	-1.26949
GRMZM2G386824	0.621527	-0.550907	2.0906
GRMZM2G018018	0.491025	-1.61719	-0.509968
AC205703.4_FG002	-0.12392	1.38088	-0.127375
GRMZM2G024196	3.1949	0.113427	2.7713
GRMZM2G134264	-2.09586	0.999431	-2.59046
AC191575.2_FG001	-0.94073	0.426911	-1.5348
GRMZM2G173413	-0.16583	-2.08311	-0.0946668
GRMZM2G019284	-0.137203	2.12499	0.0390787
GRMZM2G064914	-0.644808	1.40421	-0.855623
GRMZM2G095851	0.0197409	2.97734	10.8687
AC197013.3_FG003	0.212861	-2.50974	-2.20576
GRMZM2G150337	-0.884077	0.863716	-0.455536
GRMZM2G112456	2.12562	0.119607	2.82593
GRMZM2G093623	1.13829	-0.250164	1.9817
GRMZM2G003002	0.0587289	3.66727	1.03344
GRMZM2G118637	-0.281333	-1.6886	-2.00141
GRMZM2G035465	-0.705201	2.22834	0.0834492
GRMZM2G112377	-1.08274	2.88743	-0.444755
GRMZM2G043198	-1.84132	1.31115	-1.01732
GRMZM6G982453	-1.82055	-0.532834	-2.14258
GRMZM2G006468	-1.18879	-1.75119	-2.00348
GRMZM2G098667	-1.08137	0.669271	-1.24154
GRMZM2G114945	-2.19319	0.2887	-2.79276
GRMZM2G066528	-1.65519	0.937166	-1.44329
GRMZM2G011071	-0.935409	2.57719	-1.18075
GRMZM2G110423	1.9118	-0.240578	1.89617
GRMZM2G043348	1.68666	0.00239114	2.3163
GRMZM5G899308	-2.21097	0.0385602	-1.74318
GRMZM2G306806	1.78349	-0.19031	1.84798
GRMZM2G052373	-0.405035	-0.918573	-2.03091
GRMZM2G170595	-1.17836	-0.798877	-1.61873
GRMZM2G068471	1.23319	-1.12584	0.777647
GRMZM2G084767	1.65852	-1.96865	1.00774
GRMZM2G149553	-0.182865	2.71557	0.212606
GRMZM2G064302	-1.26044	0.619774	-1.54591
GRMZM2G062420	-1.06669	-0.501691	-1.61375
GRMZM2G334336	0.291073	3.34667	0.857127
GRMZM2G111462	-1.45885	6.05664	-0.434829
AC203173.3_FG004	0.0425663	1.41785	-0.241992
GRMZM2G103281	-0.208011	1.52959	-0.0467598
GRMZM2G095043	1.48841	-0.365057	1.26012
GRMZM2G099767	-3.56571	-1.13499	-4.78269
AC205608.4_FG004	-1.388	-1.66438	-3.10944
GRMZM2G438178	1.10732	-1.14037	1.1737
GRMZM2G140288	-1.20292	0.089471	-1.30802
GRMZM2G085078	-1.8685	-0.289789	-1.89897
GRMZM2G133018	-1.42743	-0.211023	-1.81132
GRMZM2G563190	-1.52443	3.82376	-6.46272
GRMZM2G426922	-0.535042	3.10015	-0.465231
GRMZM2G161560	0.916762	2.5347	1.79133
GRMZM2G080603	-0.498318	2.1342	-0.149491
GRMZM2G038964	0.31927	2.37592	0.928174
GRMZM2G153274	-1.35678	0.402402	-1.9254
GRMZM2G044132	-1.37837	5.04633	1.04901
GRMZM2G080274	0.871328	3.47478	1.53843
AC215690.3_FG002	0.543219	-1.28108	-0.202984
GRMZM2G171406	-1.41021	-0.768746	-1.73648
GRMZM2G048008	-1.9652	0.216555	-2.38372
GRMZM2G160996	-0.973923	-1.47962	-1.92363
AC235540.1_FG002	-2.88954	2.89158	-2.51829
GRMZM2G014833	-0.805274	1.5846	-0.0728022
GRMZM2G329040	-1.72382	-0.324683	-2.3558
GRMZM2G034503	-0.433057	1.44518	-0.620178
GRMZM2G019986	-1.50266	0.776109	-2.19886
GRMZM2G150496	1.3727	-1.83944	0.794774
GRMZM2G055450	-0.920886	1.46891	-1.57305
GRMZM2G137435	1.12754	-0.386388	1.17379
GRMZM2G088539	-1.79188	1.29321	-0.77471
GRMZM2G130109	-0.930957	0.607168	-1.19516
GRMZM2G305046	-0.794961	2.28868	-0.542983
GRMZM2G045331	1.10581	-0.651333	0.947475
GRMZM2G040095	-2.90884	1.17996	-2.91978
GRMZM2G136389	-1.55499	-0.725768	-1.91095
GRMZM2G142740	1.06791	-0.398743	0.959274
GRMZM2G076526	-1.68329	2.09323	-1.26601
GRMZM2G113495	-1.31695	-0.302692	-1.47285
GRMZM2G425863	-0.929608	1.1081	-0.686098
GRMZM2G104390	-1.77734	0.357882	-1.81033
GRMZM2G087619	-0.2039	-2.33407	-3.06606
GRMZM2G160327	-3.50332	3.07382	-7.15339
GRMZM2G149184	2.37135	0.830045	3.4986
GRMZM2G088669	-1.14352	0.121	-1.38342
GRMZM2G144726	1.58597	-0.610297	0.716283
GRMZM2G090105	-1.03676	2.06737	-0.598668
GRMZM2G149108	1.00256	-0.909942	0.826087
GRMZM2G127338	1.72224	0.128105	1.82048
GRMZM2G113052	-1.47454	-0.410822	-1.8206
GRMZM2G015892	-3.47445	0.0636298	-4.06606
GRMZM2G090738	1.55532	-0.524386	1.54429
GRMZM2G386209	-3.26982	0.726	-2.59582
GRMZM2G057459	1.32109	-0.0731738	1.15188
GRMZM2G443525	-0.49178	1.42578	0.174504
GRMZM2G078725	-0.911578	0.0474812	-2.57679
GRMZM5G873295	-0.545202	1.4213	-0.0267
GRMZM2G075260	1.09406	5.57198	0.408057
GRMZM2G148056	-2.17344	1.81956	-0.77503
GRMZM2G152908	-0.0628569	2.11197	0.0225124
GRMZM2G106748	-0.4961	2.49732	0.54924
GRMZM2G178960	-1.0065	0.262518	-1.48363
GRMZM2G105775	-3.75836	4.21864	-1.01096
GRMZM2G108487	-1.88457	-0.377608	-2.80157
GRMZM2G429442	-0.627862	-1.4401	-1.76891
GRMZM2G005834	0.856004	4.05382	1.03653
GRMZM2G021605	-1.04489	1.12135	-1.17683
GRMZM2G035503	-3.6636	0.851713	-2.98148
GRMZM2G110192	-2.78721	0.398651	-2.46966
GRMZM2G151826	0.10633	2.71707	0.812919
GRMZM2G400604	-1.10467	-1.36067	-1.69454
GRMZM2G181362	1.10119	-1.20023	1.71209
GRMZM2G001663	-1.35627	-1.06964	-1.90825
GRMZM2G059134	1.42006	2.68992	2.56964
GRMZM2G158394	-7.41953	0.831592	-5.4024
GRMZM2G703582	-3.15915	-0.794281	-3.41066
GRMZM2G092752	-2.23366	0.810151	-3.00544
GRMZM2G306935	0.974811	-0.81472	1.0209
GRMZM2G172723	-1.29827	0.853726	-0.853025
GRMZM2G122793	-1.35752	0.00976426	-1.63764
GRMZM2G151977	-1.2953	-0.394582	-1.41609
GRMZM2G089812	-2.70988	1.55239	-2.27597
GRMZM2G099340	-0.887917	1.11235	-1.54272
GRMZM2G444692	-0.657025	0.617176	-0.763922
GRMZM2G033236	-2.71317	-1.63935	-3.11948
GRMZM2G016462	3.69949	-0.428419	2.76269
GRMZM2G021706	-2.25456	-0.947878	-2.58475
GRMZM2G326707	-0.174436	3.10305	0.876002
GRMZM2G371793	-2.30796	1.97467	-3.03158
GRMZM2G537291	1.30127	0.770226	1.68
GRMZM2G152775	-0.669176	0.618244	-1.07425
GRMZM2G119773	2.02503	-0.612715	1.35969
GRMZM2G116461	0.236645	3.13718	-1.30438
GRMZM2G135091	0.195963	2.58308	1.0605
GRMZM2G120971	-1.638	-0.192295	-1.54303
GRMZM2G004087	-0.503987	-1.76174	-3.37647
GRMZM2G062761	-1.97762	-0.908756	-1.78194
GRMZM2G031398	0.460392	-1.10111	0.456842
GRMZM2G131087	-1.2308	-0.185529	-1.40003
GRMZM2G136283	1.32699	-0.361502	1.33613
GRMZM2G459854	-1.27028	-0.0824523	-1.38727
GRMZM2G443728	-1.60228	-0.360896	-1.76275
GRMZM2G169372	-1.60921	-0.147737	-1.761
GRMZM2G316967	0.807835	-1.10264	0.546687
GRMZM2G079559	-0.55375	2.36884	0.351887
GRMZM2G101617	-1.8708	1.22869	-1.83696
GRMZM2G080851	1.05248	-0.201635	0.993517
GRMZM2G040933	-1.60301	-0.538803	-1.6207
GRMZM2G019363	-1.925	0.860566	-1.5025
GRMZM5G895188	-2.18752	-0.268308	-2.34717
GRMZM5G891944	-2.5591	1.15524	-1.24339
GRMZM2G030628	-1.42739	-1.20805	-2.63959
GRMZM2G316232	0.827755	-1.68288	-0.918158
GRMZM2G113512	1.02547	-0.105755	1.04298
GRMZM2G146378	-1.81711	-0.436188	-2.07561
GRMZM2G102891	1.7578	-0.670642	1.56987
GRMZM2G177098	2.08959	0.632062	2.43276
GRMZM2G443668	-1.39268	1.17676	-0.969012
GRMZM2G146819	-1.30124	0.620878	-1.41593
GRMZM2G162467	1.30659	-0.804157	0.840081
GRMZM5G815165	0.737304	-0.231621	1.05794
GRMZM2G006071	1.51793	0.513827	1.76077
GRMZM2G002915	-1.02424	1.85536	-0.99149
GRMZM2G079381	-3.45232	0.606467	-2.17622
GRMZM2G016370	-6.50974	4.86492	-1.65361
GRMZM2G156516	-1.16376	-0.152411	-1.40667
GRMZM5G898314	2.0253	-1.45868	1.70139
GRMZM2G375116	-0.500941	1.00436	-0.38212
GRMZM2G326328	-1.7107	-1.09891	-2.39503
GRMZM2G034152	-2.41721	0.666981	-2.4585
GRMZM2G305027	-0.416528	1.36376	0.0602886
GRMZM2G080725	-1.26963	-0.442341	-2.07875
GRMZM2G178892	-0.401766	1.13256	-0.0581178
GRMZM2G069865	0.488867	-0.729466	0.825631
GRMZM2G122231	-1.81934	-1.19242	-2.29424
GRMZM2G166671	-2.11323	-0.362046	-1.77499
GRMZM5G881803	-1.16408	-0.320307	-1.29542
GRMZM2G103647	-1.06213	-1.36276	-1.42542
GRMZM5G866334	-0.608339	2.27238	0.720673
GRMZM2G369130	0.367497	2.83175	0.31908
GRMZM2G165060	1.45254	-0.310763	1.26438
GRMZM2G330019	0.822929	-0.0963893	1.58204
GRMZM6G312787	0.839814	-0.78069	0.885941
GRMZM2G005984	-0.645326	1.70585	-0.399447
GRMZM2G115805	-1.05843	-0.202927	-1.32531
GRMZM2G093032	0.709329	-1.07924	1.01722
GRMZM2G106119	-1.34257	-1.61684	-2.53295
GRMZM2G084859	-0.275242	2.81247	1.06983
GRMZM6G007923	1.78564	-0.023607	1.1198
GRMZM2G703490	1.04203	-1.01954	-0.618516
GRMZM2G147882	-1.22903	-0.379028	-1.46138
GRMZM5G884600	-1.54257	-1.04979	-1.86581
GRMZM2G336533	-0.818006	1.17172	-9.12135
GRMZM2G365160	-0.672888	1.73221	-0.338864
GRMZM2G030144	0.361591	-1.02305	0.244204
GRMZM2G018403	-0.821248	0.438218	-0.938465
GRMZM2G165901	1.86751	0.286089	1.53013
GRMZM2G464572	-1.22776	-0.179079	-2.92085
GRMZM2G461586	-0.54736	0.911798	1.26909
GRMZM2G013430	-2.91454	3.61584	-0.116927
GRMZM2G008309	-2.18748	2.405	-1.14672
GRMZM2G040995	1.01378	-0.601851	1.03668
GRMZM2G030578	0.890032	-1.13732	0.886476
GRMZM2G347623	0.761356	-0.70988	0.603828
GRMZM2G003306	1.26605	4.30134	1.29802
GRMZM2G101754	-0.434686	1.85634	-0.0461388
GRMZM2G057642	1.24889	-0.124295	1.03743
GRMZM2G104325	-2.48547	0.333745	-2.94466
GRMZM2G092497	-1.60238	-0.809017	-1.52371
GRMZM2G082399	-5.10004	-0.202851	-5.94194
GRMZM2G110258	-1.24458	-0.348196	-1.6321
GRMZM2G178807	1.56496	-0.456367	1.27566
GRMZM2G074787	1.34049	-0.433953	0.6936
GRMZM2G700046	-2.5307	-1.85262	-3.64177
GRMZM2G158789	1.7771	-1.13575	1.43345
GRMZM2G701207	-1.38926	-0.754289	-1.60662
GRMZM6G477257	-0.979739	-1.36561	-2.65754
GRMZM2G703231	-1.41367	0.772835	-1.45432
GRMZM2G449123	1.10378	-0.127487	1.31065
GRMZM2G084279	-1.12634	1.26029	-1.26431
GRMZM2G022065	1.88172	-0.771092	1.66048
GRMZM2G120304	-0.711215	0.790452	-0.0741478
GRMZM2G439203	0.593428	0.321545	1.29574
GRMZM2G302045	1.18829	0.0805101	1.86031
GRMZM2G171569	-1.42563	1.7909	-0.371063
GRMZM2G464491	1.45851	0.0571142	1.43999
GRMZM2G121753	1.80427	-3.14033	0.191763
GRMZM2G015384	1.16174	-0.13791	1.04782
GRMZM2G064159	-0.940461	0.0266667	-1.02543
GRMZM2G381709	-1.23732	0.743596	-0.738422
GRMZM5G899656	-0.221037	-1.20993	-2.10536
GRMZM2G447785	-1.6227	-0.724086	-2.00514
GRMZM2G120954	-2.76079	-1.07129	-2.904
GRMZM2G178968	1.10258	-0.492477	0.915482
GRMZM2G343149	-1.87346	-0.102735	-1.89407
GRMZM2G096355	0.261973	-1.66592	-0.559118
GRMZM2G141600	-1.5397	-0.282997	-2.03713
GRMZM2G046163	-3.64149	0.172822	-3.78205
GRMZM2G437977	0.919805	-0.00131251	1.3272
GRMZM2G146514	-1.47253	-0.288794	-1.33496
GRMZM2G096585	1.4997	-0.351391	1.10363
GRMZM2G152477	-0.988702	0.943436	-0.0602952
GRMZM2G102959	-6.03185	0.718348	-3.86991
GRMZM2G017586	-0.51108	0.849085	-0.428017
GRMZM2G017386	-1.23064	-0.151853	-1.59994
GRMZM2G094273	-1.47693	2.31168	-0.16837
GRMZM2G004880	-1.40083	-0.324231	-1.81028
GRMZM2G033846	0.763173	3.68977	2.09718
GRMZM2G132623	1.27867	0.16341	1.53293
GRMZM2G115817	-0.92933	1.0379	-1.46399
GRMZM2G000489	0.540875	3.55681	1.07861
GRMZM2G133966	-2.33529	-0.248606	-3.04088
GRMZM2G100794	-1.22953	-0.378731	-1.25669
GRMZM2G171426	1.37291	0.0180235	1.08744
GRMZM2G090905	-1.31727	-0.902857	-1.92039
GRMZM2G060355	0.778795	-0.676747	0.511181
GRMZM2G373420	-0.128026	1.86211	0.361304
GRMZM2G118378	2.22805	-0.223132	1.66839
GRMZM2G469380	-1.56695	0.429539	-1.2671
GRMZM2G119272	-1.39394	0.190409	-1.14693
GRMZM2G072850	-3.72506	2.42026	-2.01626
GRMZM2G037644	-1.07334	0.177597	-1.36469
GRMZM6G748721	-0.883839	-0.669692	-1.47441
GRMZM2G125140	-1.19464	-0.568538	-1.56698
GRMZM2G066153	-0.562912	3.13195	0.650937
GRMZM5G850607	0.369311	-2.05042	-1.50235
GRMZM2G022308	1.29069	-0.678417	1.32621
GRMZM2G166459	2.44371	0.726471	2.58016
GRMZM2G158131	-0.852167	2.17225	0.888074
GRMZM2G105401	0.467809	-2.16051	-0.566553
GRMZM2G065989	-2.90476	3.98466	0.556321
GRMZM2G470292	-0.0848101	-1.16707	-1.72951
GRMZM2G021106	-2.19098	1.85664	-1.17112
GRMZM2G177867	-1.05272	0.913133	-0.407845
GRMZM5G842965	1.79026	3.76177	2.36092
GRMZM2G103847	-1.91421	0.122588	-1.72225
GRMZM2G014400	-1.21977	-0.345077	-1.63272
GRMZM2G138060	-1.6662	-0.138567	-1.94836
GRMZM2G053298	0.328427	-0.989577	0.2618
GRMZM2G456086	-1.36738	-0.00729143	-1.59269
GRMZM2G071304	0.784597	-1.7577	0.585046
GRMZM2G168143	-1.32027	0.311761	-1.041
GRMZM2G007288	-1.26514	0.019565	-1.28199
GRMZM2G456690	0.243312	-1.3398	-0.674689
GRMZM2G144668	2.09285	0.159806	3.12576
GRMZM2G043493	-2.17342	-0.192312	-2.15644
GRMZM2G062069	-1.27873	0.0454312	-1.33037
GRMZM2G104443	-1.08242	-0.842979	-1.25849
GRMZM5G840538	-2.46265	3.98098	-1.4435
GRMZM2G057616	-2.06379	0.314337	-1.96096
GRMZM2G077320	-1.6028	3.59643	1.16394
GRMZM2G137930	-0.392344	1.0967	-0.328858
GRMZM2G065030	-1.55245	1.2824	-1.27647
GRMZM2G038301	-1.38052	-0.352524	-1.85597
GRMZM5G898668	-1.78812	1.9812	-2.0296
GRMZM2G057820	-1.62209	-0.854762	-1.77938
GRMZM2G138907	1.24777	0.167764	1.34434
GRMZM2G017319	-5.59055	0.59407	-5.62918
GRMZM2G173162	-0.658722	2.19298	0.679787
GRMZM2G551402	-0.0412512	-1.66376	-2.44512
GRMZM2G129879	-0.377882	3.01721	0.0550965
GRMZM2G152485	-0.837664	-0.268668	-1.2467
GRMZM2G107987	1.08093	-1.46459	0.387435
GRMZM2G086714	0.940379	-0.178782	1.94797
GRMZM2G037683	1.09228	-0.933805	0.179119
GRMZM2G300841	0.698569	-0.0452024	1.01604
GRMZM5G873594	0.722761	-0.902227	0.0689882
GRMZM2G099003	-2.94368	0.630755	-2.16336
GRMZM2G145201	-1.89681	-0.964623	-2.88651
GRMZM2G164134	2.56801	1.58299	2.85153
GRMZM2G012501	0.671335	-0.937308	-0.0495298
GRMZM5G858471	-0.874176	-1.7221	-2.68322
GRMZM2G057450	0.752617	-0.459926	0.912964
GRMZM2G151807	0.87168	1.22028	1.69383
GRMZM2G004741	0.933684	-0.189409	1.27612
GRMZM2G437314	-2.10362	-1.02992	-2.47455
GRMZM2G325575	-1.05664	0.121557	-0.894937
GRMZM2G143086	-0.282092	1.0075	0.130709
GRMZM2G090487	-2.63464	6.22716	-2.63464
GRMZM2G155543	-0.304606	1.33922	-0.624506
GRMZM5G819452	0.994901	-1.32146	1.62499
GRMZM2G018059	-0.643114	0.801652	-0.171793
GRMZM2G096464	1.18436	-0.629189	1.59047
GRMZM2G464137	1.1814	-1.15131	0.901269
GRMZM5G877838	-0.669692	-1.57748	-2.36069
GRMZM5G828229	-1.31916	1.45274	-0.719711
GRMZM2G072586	-1.89826	-0.0611875	-1.68701
GRMZM2G164649	-1.13071	-1.20069	-1.70548
GRMZM2G159996	-2.02573	0.280864	-1.80075
GRMZM5G893848	-0.653117	-1.70466	-3.17201
GRMZM2G125148	1.45015	-2.43674	0.612777
GRMZM2G105791	-1.1256	0.180029	-1.4406
GRMZM2G120408	-2.70555	-1.07089	-3.07937
GRMZM2G035820	-0.980404	0.389685	-1.0143
GRMZM2G057448	0.726664	-0.64222	0.885881
GRMZM2G079352	0.311856	-1.69699	-1.31343
GRMZM2G011456	1.0407	-0.648506	0.851797
GRMZM2G081504	0.784739	-1.01701	0.703284
GRMZM2G118241	-1.92857	0.591941	-1.83484
GRMZM2G702522	-1.63852	-1.07091	-2.96868
GRMZM2G444623	-0.322119	-1.18056	-1.20776
GRMZM2G311919	-0.909449	-0.290333	-1.48596
GRMZM2G083788	0.919848	-0.526268	0.70694
GRMZM2G083642	0.959017	-0.515263	0.575302
GRMZM2G032003	-1.08033	-0.139204	-1.54598
GRMZM2G075683	-1.404	0.043222	-1.44523
GRMZM5G816015	1.13841	-0.661784	1.69332
GRMZM2G073511	1.846	-0.0469315	1.6995
GRMZM2G131793	1.6479	-1.98968	0.837764
GRMZM2G181546	-1.66504	0.872078	-1.08581
GRMZM5G875238	-2.29681	1.06027	-1.73751
GRMZM2G172297	-3.06501	1.06327	-3.35971
GRMZM2G101760	-0.859288	-0.458007	-1.36613
GRMZM2G112942	-2.90847	3.34052	-0.748176
GRMZM2G164883	-0.7428	5.16464	-2.87107
GRMZM2G115451	-1.00939	-1.59244	-1.59736
GRMZM2G042806	-1.61565	0.4285	-1.36046
GRMZM2G440882	-0.738601	5.20495	1.87242
GRMZM2G161658	-0.250377	1.27628	-0.118528
GRMZM2G180150	0.251805	-1.88071	-2.51145
GRMZM2G396212	-2.32099	0.929929	-4.6118
GRMZM2G022876	-1.12349	0.0639457	-1.23695
GRMZM2G009538	0.729904	1.92118	1.32152
GRMZM2G104125	1.29918	0.321842	1.28063
GRMZM2G099642	3.64816	9.80878	5.95838
GRMZM2G135763	-0.818837	0.537367	-0.647285
GRMZM2G031326	1.39857	-0.779889	1.07027
GRMZM2G475293	-1.18195	0.829266	-0.921942
GRMZM2G013814	1.49484	-0.385164	1.04747
GRMZM2G457534	0.607058	-1.33745	-0.520322
GRMZM2G138067	-0.661762	1.61569	0.130856
GRMZM2G085000	-1.84066	0.0676658	-1.67221
AC234526.1_FG005	-0.704431	1.98029	-1.69977
GRMZM2G461793	1.06091	-0.672731	0.751525
GRMZM2G069911	-0.0564487	1.92509	0.524819
GRMZM2G085885	-1.68617	-0.282802	-1.75813
GRMZM2G328908	-1.69768	0.265388	-1.3803
GRMZM2G150187	-1.02886	1.12012	-1.10517
GRMZM2G133428	-0.137382	2.23241	0.842479
GRMZM2G049429	1.52942	-0.15134	1.14389
GRMZM2G127123	-2.01203	-0.308442	-1.61548
GRMZM2G426483	0.323284	-2.60392	-3.16944
GRMZM2G114692	1.27899	-0.439974	1.16128
GRMZM2G365423	1.01018	-0.881305	-0.498438
GRMZM2G033226	1.15131	-3.17364	-0.946577
GRMZM2G125314	-1.78573	-0.388835	-1.52757
GRMZM5G825854	1.17633	-0.811555	0.0222656
GRMZM2G118265	0.617625	-0.538976	0.486856
GRMZM2G405567	-0.256599	1.83627	-0.461775
GRMZM2G169890	2.5559	0.777853	2.26015
GRMZM2G059565	-0.486555	2.62367	-0.262589
GRMZM2G377780	-1.56532	1.16792	-2.03153
GRMZM2G057305	-0.928743	-0.124337	-1.01118
AC233872.1_FG003	1.5651	-0.287255	1.28635
GRMZM2G179981	-0.659167	-0.843119	-1.37559
GRMZM2G094444	1.8573	0.130701	1.61247
GRMZM2G335738	-0.996919	-0.573155	-1.56151
GRMZM2G365957	-1.93099	-0.132527	-2.93897
AC209858.4_FG002	1.94954	0.181346	1.3999
GRMZM2G113340	-1.54383	0.637238	-1.55541
GRMZM2G100152	0.686203	-1.37917	-0.555681
GRMZM2G003033	-1.29496	-0.229532	-1.37703
GRMZM2G046583	0.688872	-0.818581	0.516663
GRMZM2G146374	1.01564	-0.405408	0.8261
GRMZM2G327655	2.08084	0.48775	2.22338
GRMZM2G136439	-0.78025	0.251126	-2.18572
GRMZM2G016558	-2.07054	-0.816913	-2.50986
GRMZM2G347721	0.207393	-1.11965	-0.21733
GRMZM2G159542	1.61664	-1.2556	0.93697
GRMZM2G010433	3.22088	-1.95381	1.82642
GRMZM2G071959	0.411646	2.14501	0.952837
GRMZM2G016622	-0.845615	1.48486	-0.219076
GRMZM2G035118	0.874568	-0.640225	0.879057
GRMZM2G068665	1.03359	-0.179704	1.09773
GRMZM2G051103	-0.952271	-0.644697	-1.34637
GRMZM5G865579	0.43535	-2.90975	-2.44552
GRMZM2G400167	-2.07842	0.773899	-1.8701
GRMZM2G078178	0.151928	2.97792	0.538102
GRMZM6G625730	1.12425	-0.587137	1.34101
AC234515.1_FG003	-3.78241	-0.947012	-7.99094
GRMZM5G836827	0.356428	-1.66579	-1.4062
GRMZM2G104504	-0.175611	-1.56327	-1.47729
GRMZM2G002100	-0.540578	0.552666	-1.10721
GRMZM2G023946	-1.95322	0.130374	-1.46144
GRMZM2G040300	-1.22427	-1.60826	-1.7102
GRMZM2G023798	0.35727	-1.11586	0.657957
GRMZM2G148913	-0.383483	1.34469	0.101221
GRMZM2G075002	-1.23877	-0.710974	-1.48114
GRMZM2G096962	-1.16044	0.180682	-1.20828
GRMZM2G039263	1.18965	-0.898683	0.541947
GRMZM2G156986	1.00087	-0.587667	0.882006
GRMZM2G427729	-3.5517	2.09158	-1.17979
GRMZM5G887054	1.05819	-0.336101	0.872804
GRMZM2G058472	-1.64433	0.223944	-1.693
GRMZM2G155753	-1.25019	-0.870351	-1.64169
GRMZM2G156068	-0.740183	-0.537692	-1.37308
GRMZM2G081883	-0.885365	0.678941	-1.26555
GRMZM2G097821	0.187404	-0.847852	0.317973
GRMZM2G303374	0.745737	-0.963851	0.574256
GRMZM2G334660	-0.106261	3.70724	2.13536
GRMZM2G057140	-0.141476	2.00686	0.42437
AC159612.1_FG007	-1.18978	2.63764	-0.416428
GRMZM2G122618	-1.89005	-0.863494	-3.87605
GRMZM2G094526	-0.788324	-0.157052	-1.06909
GRMZM2G157729	-0.270069	0.925711	-0.44186
GRMZM2G058966	1.19141	-0.539187	0.897601
GRMZM2G565140	1.9309	0.228919	1.42943
GRMZM2G151440	-0.641568	-0.477578	-1.37673
GRMZM2G475305	-1.17286	-1.306	-1.39906
GRMZM2G159149	-3.26118	4.45902	-1.75807
GRMZM2G128072	-1.32182	0.179051	-1.43067
GRMZM2G148090	-2.00376	0.107571	-1.85194
GRMZM2G077222	-1.80344	0.35742	-2.4221
GRMZM2G025659	-1.6161	-0.533114	-2.08077
GRMZM2G177912	0.244402	-0.943987	0.123887
GRMZM2G023242	0.985287	-0.346726	0.943173
GRMZM2G121851	-0.632057	-0.892164	-1.20537
GRMZM2G378040	0.0317792	-1.19209	-1.33835
GRMZM2G106165	-0.315865	1.61859	0.571085
GRMZM2G165535	-0.356342	0.911526	-0.867011
GRMZM2G389299	0.409033	0.0262664	1.80634
GRMZM5G862663	-1.57101	0.23308	-1.26698
GRMZM2G146173	1.51064	0.244031	1.46744
AC233865.1_FG001	1.37456	2.98535	1.53216
GRMZM2G160458	1.53936	-0.434824	1.44811
GRMZM2G458888	1.46317	-0.0153728	1.5756
GRMZM2G410357	-0.717363	0.88041	-0.606201
GRMZM2G413162	0.0586894	-2.01494	-2.40454
GRMZM2G144742	-1.05639	-0.206654	-1.44169
GRMZM2G122357	-1.66056	3.31809	-0.824624
AC197246.3_FG003	1.1093	-1.22329	0.831203
GRMZM2G134957	1.4697	3.84985	5.12887
GRMZM2G083655	-2.11883	3.23042	-2.26266
GRMZM2G055575	-1.3313	-0.667439	-1.68478
GRMZM2G341747	1.14445	0.0533859	0.828917
GRMZM2G164674	-7.27961	-0.0690578	-9.27844
GRMZM2G145594	0.897416	-0.903332	0.405934
GRMZM2G165044	0.929379	-0.666189	1.32837
GRMZM2G115564	1.9064	-0.339608	2.28665
GRMZM2G036921	-0.942369	2.13587	-0.225074
GRMZM2G540403	-0.855784	0.558454	-0.803684
GRMZM2G177001	0.216471	-1.47445	-0.461171
GRMZM2G121166	-0.614255	0.608173	-0.793572
GRMZM2G023289	-0.877612	0.120047	-1.35792
GRMZM2G040902	1.16528	-1.51571	0.915186
GRMZM2G070508	-0.167068	1.84815	0.154109
GRMZM2G080937	-1.24701	-0.00847518	-1.12845
GRMZM2G087326	1.21082	0.229929	1.04452
GRMZM2G039312	-2.68254	1.83334	-2.90105
GRMZM2G069208	1.22812	-0.0279209	0.912376
GRMZM2G029824	1.12412	-0.178749	1.15152
GRMZM2G053004	0.779367	1.59883	1.72443
GRMZM2G086801	1.02765	-0.753927	0.693492
GRMZM2G460472	0.996392	-0.889048	0.771611
GRMZM2G145500	-0.991093	-0.417655	-1.38583
GRMZM2G075074	-1.08155	-0.432675	-1.47464
GRMZM2G066923	1.23186	-0.236336	1.04379
GRMZM2G069518	0.898329	-0.157921	1.22825
GRMZM2G403190	-1.97315	-0.268977	-1.98406
GRMZM2G156227	-1.86578	0.427037	-2.02893
GRMZM2G112764	0.0434954	-1.2248	-0.134179
GRMZM2G021378	1.37864	0.130762	1.38904
GRMZM2G130800	-0.411557	1.96495	0.713643
GRMZM2G029113	-1.07975	0.409339	-1.0683
GRMZM2G115981	0.632466	-1.70165	-1.49772
GRMZM2G112912	0.285045	2.02905	0.417827
GRMZM2G041899	-2.75412	3.08308	-6.64943
GRMZM2G141707	1.58943	0.620551	1.27017
GRMZM2G080247	2.25514	1.66253	2.921
GRMZM2G095333	-1.07426	0.873249	-0.304244
GRMZM2G092261	0.450353	-1.78925	-1.17624
GRMZM2G065635	0.617284	2.4321	1.42238
GRMZM2G136262	-0.749003	-0.219006	-1.41348
GRMZM2G149265	-0.794844	0.577573	-1.10809
GRMZM2G008247	-5.51457	-0.298188	-6.4554
GRMZM2G056014	-0.061139	1.32326	1.02042
GRMZM2G046848	2.26733	-1.05348	2.71155
GRMZM2G063851	-0.626129	0.466729	-0.65269
GRMZM2G071630	-1.06661	-0.52466	-2.15618
GRMZM2G469224	-2.35714	-1.03965	-2.69624
GRMZM2G016439	0.697639	-0.970152	-0.0385948
GRMZM2G147891	-0.931084	0.613494	-0.540126
GRMZM2G059753	-0.941685	-1.79216	-1.41426
GRMZM2G087146	0.320567	1.67119	0.32492
GRMZM2G019597	1.35215	-0.746886	1.12361
GRMZM2G386952	3.30273	0.634969	3.37814
GRMZM2G133844	-1.77139	0.849181	-1.20329
GRMZM2G039610	0.299535	0.410572	1.55247
GRMZM2G142820	-0.0907394	-0.998544	-0.000887044
GRMZM2G059314	-0.69279	2.07851	0.914722
GRMZM2G049378	2.24024	-3.26179	0.470733
GRMZM5G818058	-1.80303	0.159226	-1.62862
GRMZM2G359038	2.56747	1.00429	2.87185
GRMZM2G043119	0.219403	2.14648	0.493292
GRMZM2G179133	-1.29107	-0.458551	-1.31492
GRMZM2G354867	-2.37183	-2.16043	-3.27149
GRMZM2G142315	1.82961	1.27864	2.45452
GRMZM2G089406	-0.11498	0.857346	1.35514
GRMZM2G095144	-1.04761	0.549986	-0.340344
GRMZM2G069649	-0.935362	0.021481	-1.10789
GRMZM2G091233	-1.52233	0.545891	-2.00821
GRMZM5G802881	-1.83865	1.64464	-1.85557
GRMZM5G863596	-1.2575	-0.839691	-1.68084
GRMZM5G808939	-2.34519	3.05431	0.838211
GRMZM2G132811	-1.14381	0.996185	-0.514263
GRMZM2G135410	0.803127	-0.491949	0.932273
GRMZM2G049382	-1.18312	-0.665436	-1.50383
GRMZM2G001508	-4.27652	1.33957	-4.74361
GRMZM2G152421	0.963466	-0.298915	0.927109
GRMZM2G030915	0.96113	-0.666878	0.468306
GRMZM2G023636	-0.307869	-1.27833	-1.66137
GRMZM2G025042	-1.02731	-0.200489	-1.58373
GRMZM2G383125	-1.01402	-0.516016	-1.49447
GRMZM2G118917	0.870355	-0.176771	0.896431
GRMZM2G330095	-1.63443	3.58875	1.03004
GRMZM2G438722	-1.68167	-0.050199	-1.22958
GRMZM2G147961	-1.18409	-0.475111	-1.65872
GRMZM2G440009	-0.918165	1.58634	-0.64694
GRMZM2G158437	0.354643	1.48109	0.601409
GRMZM2G352415	-0.756423	0.81062	-0.248745
GRMZM2G167594	-0.792872	1.15168	0.111429
GRMZM2G109221	-1.36514	-0.790888	-1.73753
GRMZM2G000610	0.95551	-0.357419	1.26483
GRMZM2G022032	0.796639	-0.627951	0.203446
GRMZM2G117369	-1.29948	-0.752335	-1.3435
GRMZM2G005040	-0.821693	0.474077	-0.752027
GRMZM2G112100	-1.87437	0.943656	-1.00799
GRMZM2G112895	-1.30712	0.406564	-0.851042
GRMZM2G126128	-0.827678	-0.112028	-1.06739
GRMZM2G035708	-1.47066	0.0852213	-1.52036
GRMZM2G039588	-0.529093	0.435862	-1.07724
GRMZM2G062156	3.16974	0.337016	3.61729
GRMZM2G048907	-1.62266	1.06132	-0.892268
GRMZM2G172342	1.08307	-0.302031	1.25823
GRMZM2G104538	0.876123	-0.49833	0.905757
GRMZM2G151252	1.40111	-0.15189	1.216
GRMZM5G828182	-0.688557	0.787033	-0.0573101
GRMZM2G177224	1.0677	-0.201358	0.72554
GRMZM2G173186	-0.522837	1.7956	-1.1974
GRMZM2G355773	-0.951381	2.86401	-0.756501
GRMZM2G473001	-1.21181	-0.123927	-1.20189
GRMZM2G094978	-0.956248	-0.599507	-1.21522
GRMZM2G065083	-1.15698	-0.554579	-1.39902
GRMZM2G087032	-1.74889	-0.125847	-0.94623
GRMZM2G017110	-0.541296	1.55148	-0.308511
GRMZM6G708185	-2.41589	0.912953	-1.02978
AC217401.3_FG003	-0.480955	-0.610826	-1.28103
GRMZM2G105909	1.1586	-0.440266	1.1748
GRMZM2G120173	0.267626	-1.1302	0.102065
GRMZM2G124321	-1.5257	-0.449824	-1.82898
GRMZM2G122869	0.980753	-0.835247	0.49726
GRMZM2G026833	-1.90449	-0.604368	-1.86353
GRMZM2G064501	0.177693	2.23057	0.374817
GRMZM2G025783	-1.62504	0.165044	-0.829881
GRMZM2G043383	0.691853	-0.967381	0.621862
GRMZM2G089409	-1.40528	-3.41091	-2.63644
GRMZM2G085038	0.658122	-1.22055	-0.119803
GRMZM2G096690	1.19955	-0.272512	0.842441
GRMZM2G096695	-0.48143	1.86505	0.111387
GRMZM2G147446	0.844554	-0.599743	0.5625
GRMZM5G815894	0.903383	-0.568145	0.510317
GRMZM2G078118	-0.990841	-0.395809	-1.26947
GRMZM2G142802	-2.18717	-2.144	-3.17549
GRMZM2G160046	0.616776	0.233561	1.76253
GRMZM2G081521	-1.32073	1.13787	-1.05463
GRMZM2G055705	-0.287029	-1.18027	-1.27145
GRMZM2G014069	0.814586	0.885665	2.03332
GRMZM2G075562	0.544147	-1.65795	-0.343194
GRMZM2G079759	-1.09897	0.467534	-1.09677
GRMZM2G015190	-0.0857613	-1.3226	-1.43549
GRMZM2G131577	1.36804	-0.078104	1.12281
GRMZM2G384755	1.26234	-0.129078	1.89517
GRMZM2G035994	-1.82045	3.26473	-1.44668
GRMZM2G175419	0.590835	0.33845	1.10166
GRMZM2G026020	0.75514	4.81435	1.78547
GRMZM5G857944	1.23593	0.0836981	1.14378
GRMZM2G159777	1.76892	0.178696	1.3041
AC207628.4_FG009	-1.23811	-1.47158	-2.47411
GRMZM5G889326	-2.82674	-0.515981	-2.50395
GRMZM5G887647	-1.20646	-0.240509	-1.14341
GRMZM2G133958	-1.20126	0.445143	-0.65115
GRMZM2G115574	-0.9751	-0.312619	-1.44623
GRMZM2G003038	1.52268	-0.100301	1.16368
GRMZM2G073180	-0.437832	0.899081	-0.569219
GRMZM2G088689	1.19697	-0.423916	1.4382
GRMZM2G000660	-1.02839	-0.0821161	-1.73432
GRMZM2G095579	0.867234	0.500144	1.70924
GRMZM2G171468	-0.478808	3.27714	0.540301
GRMZM2G001850	0.829224	-0.814602	1.62559
GRMZM2G434506	-1.21655	-0.957322	-1.77113
GRMZM2G394827	1.4513	-0.0847155	0.995057
GRMZM2G117854	-2.27898	-0.892992	-2.31001
GRMZM2G000601	1.45427	-0.118049	1.41174
GRMZM5G850966	1.0627	-0.146353	0.595399
GRMZM2G358618	-0.486081	-1.12779	-2.11548
GRMZM2G072814	0.0881669	2.0114	0.130554
GRMZM2G175818	0.607338	-0.819963	0.434483
GRMZM2G320606	0.2555	3.75516	-0.454216
GRMZM2G110626	0.845589	-1.01751	-0.0810236
GRMZM2G028914	-1.05112	-0.42957	-1.39223
GRMZM2G161306	-0.882845	0.623931	-0.770576
GRMZM2G038195	0.879348	-0.433325	0.586245
GRMZM2G141289	-1.78551	1.0404	-1.05041
GRMZM2G057508	0.952387	-0.893596	-0.0772174
GRMZM2G313341	0.856522	1.12873	2.63672
GRMZM2G382413	-0.514427	0.262468	-0.958206
GRMZM2G131516	0.814428	2.32076	3.062
GRMZM2G110294	-1.01086	0.753528	-0.753247
GRMZM2G700148	0.513726	-1.67462	-1.6176
GRMZM2G009901	-1.29186	0.408375	-1.34342
GRMZM2G074790	0.717461	-0.481248	0.683897
GRMZM2G087824	6.39104	0.454077	6.09761
GRMZM2G151468	-1.94458	0.527896	-1.80554
GRMZM2G047720	-0.884922	0.486043	-1.09095
GRMZM2G172021	1.13639	-0.824347	1.35362
GRMZM2G060940	3.86569	2.18753	4.89199
GRMZM2G377168	-0.391397	1.86858	0.44021
GRMZM2G336908	-1.3134	-0.0444883	-1.67935
GRMZM2G175423	-1.54112	2.25339	-0.591824
GRMZM2G146337	1.55369	-0.138776	0.724333
GRMZM5G826911	-0.448765	0.747284	0.0359393
GRMZM2G120163	-1.4482	-0.463744	-2.24989
GRMZM2G078275	-0.337583	0.881859	-0.676058
GRMZM2G349895	0.864886	-1.76192	-0.977742
GRMZM2G341732	0.860741	-0.641829	0.997998
GRMZM2G054109	-1.33677	-0.479598	-0.988633
GRMZM2G120175	0.701389	-0.16894	0.961282
GRMZM2G385622	-2.40895	-0.150347	-2.7492
GRMZM2G053652	1.03287	-0.276328	0.774424
GRMZM2G034025	0.00771618	0.391476	1.23813
GRMZM2G004397	-0.488304	0.0961633	-0.978974
GRMZM2G091578	0.479419	3.82077	2.10046
GRMZM2G087254	-1.05934	1.52942	-0.124013
EF517601.1_FG025	-1.1985	0.952298	-0.825179
GRMZM2G084791	0.445283	-0.0590214	1.2187
GRMZM2G395842	-0.531479	0.107423	-1.31723
GRMZM2G029135	1.48486	-0.189143	1.50225
GRMZM5G860976	-0.578125	-1.13387	-2.04577
GRMZM2G039797	-0.840224	1.05805	0.430545
GRMZM2G406672	-0.357022	-1.14067	-0.930303
GRMZM2G008263	-2.38423	0.393074	-2.19608
GRMZM2G049201	1.43454	-0.367462	1.60947
GRMZM2G037265	-1.58537	-1.25329	-1.82761
GRMZM2G148411	-0.838044	-0.646225	-1.3465
GRMZM2G062638	1.49729	-0.284856	1.44305
GRMZM2G146305	-1.91938	-0.839012	-2.62355
GRMZM2G322846	0.127778	1.70956	2.98414
GRMZM2G004908	-0.599734	-0.728517	-2.75211
GRMZM2G122607	-0.769055	-0.837827	-1.06487
GRMZM2G084116	-2.24511	-1.64717	-2.78763
GRMZM5G854533	-1.21038	0.864621	-1.02393
GRMZM2G113967	-4.15876	-0.981936	-4.63295
GRMZM2G162266	1.09221	-0.486032	0.896502
GRMZM2G177937	-1.29022	-0.300017	-1.30925
GRMZM2G177895	-0.88667	0.397462	-0.458057
GRMZM2G041269	-1.20475	-0.501859	-1.49521
GRMZM2G035314	1.19036	-1.77523	0.709748
GRMZM2G025854	-1.68869	-0.93757	-2.42307
AY530952.1_FG001	-2.86864	-1.41922	-2.68862
GRMZM2G100714	-0.94502	0.409267	-1.27242
GRMZM2G368662	-1.45805	1.49567	-1.09173
GRMZM5G847530	0.897056	-0.431899	0.64257
GRMZM2G153444	-1.12525	-0.111586	-1.00554
GRMZM2G100146	0.871297	-0.643769	0.498208
GRMZM2G463574	1.40185	0.0879196	1.06191
GRMZM2G028900	0.960952	0.127779	0.995967
GRMZM2G064657	-1.71241	-0.372033	-1.62066
GRMZM2G165917	0.00166706	-0.958569	-0.0779944
GRMZM2G378852	-1.16386	1.77802	-0.488508
GRMZM5G832939	-2.63538	2.91105	-0.346996
GRMZM2G152079	-1.61102	0.263845	-1.97645
GRMZM2G066222	1.2877	-0.118921	0.995385
GRMZM2G058197	0.340136	1.62983	1.69731
GRMZM2G031938	-1.26073	0.0404408	-1.2938
GRMZM2G144868	0.715904	-0.550254	0.436588
GRMZM2G006130	-0.848031	-0.027612	-1.05421
GRMZM2G161780	-0.0818996	0.803494	-0.418492
GRMZM5G869482	0.225747	-1.56967	-1.53976
GRMZM2G107886	-0.846823	1.70993	-0.554656
GRMZM2G161274	1.17021	4.56476	1.42504
GRMZM2G409104	1.15147	0.327004	1.25147
GRMZM5G845129	0.297371	-1.44221	-1.32577
GRMZM2G055172	1.68701	-0.187457	0.99025
GRMZM2G467907	1.63512	1.8335	2.53943
GRMZM2G093312	-0.0258817	-1.22826	-3.62442
GRMZM2G118362	1.30429	-1.05527	1.07615
GRMZM2G332687	-0.143362	-1.33264	-2.54867
GRMZM2G391795	1.66897	0.951657	1.94582
GRMZM2G042807	1.12802	-0.193462	1.34942
GRMZM2G177970	-1.07262	-0.148587	-1.50094
GRMZM2G027663	-1.16967	-0.766987	-1.70461
GRMZM2G082924	-1.15614	-1.15198	-1.73515
GRMZM2G118403	1.42622	-1.0276	1.38373
GRMZM2G103900	-1.2627	0.267899	-2.05445
GRMZM5G842058	1.08815	0.770816	1.64147
GRMZM2G117344	-0.752673	1.24608	-0.186575
GRMZM2G077197	1.42065	1.28274	1.73661
GRMZM5G891295	0.344919	-1.11224	-0.201754
GRMZM2G047274	-1.08393	-0.211838	-1.27711
GRMZM2G045314	0.59631	-0.751109	0.145367
GRMZM2G351125	1.98147	0.764518	1.78694
GRMZM2G066555	0.55523	-0.558242	0.511531
GRMZM2G027105	1.54632	0.63208	1.90766
GRMZM2G060974	-3.7411	-1.69958	-3.37439
GRMZM2G474555	5.72512	1.03854	4.94545
GRMZM2G066111	-0.677156	2.72555	1.31378
GRMZM2G180211	0.941206	-0.572982	0.428683
GRMZM2G043275	-0.797734	0.227717	-0.660228
GRMZM2G103812	1.51485	0.616017	1.77265
GRMZM2G029396	-1.23357	-0.162103	-1.37963
GRMZM2G071996	-1.22797	-0.0464715	-1.56348
GRMZM2G088196	-0.831851	-0.746481	-1.67485
GRMZM2G126386	-0.308371	2.05785	0.571028
GRMZM2G024686	-1.8413	-1.11702	-2.69193
GRMZM2G504910	0.55346	-1.66931	-0.967012
GRMZM2G175728	1.41823	0.458078	1.46246
GRMZM5G803952	0.84045	-0.465887	0.578427
GRMZM2G135862	1.04468	-0.866618	-1.33902
GRMZM2G095861	-2.83704	5.03384	-1.81908
GRMZM5G824534	1.04832	-0.0468867	1.11166
GRMZM2G109425	1.11621	-0.605177	0.657892
GRMZM2G122762	-4.61218	0.28225	-3.41895
GRMZM2G109268	0.513815	-1.4876	-0.287973
GRMZM2G000936	-1.22839	-0.455546	-1.21833
GRMZM2G102318	2.35114	0.957245	2.56292
GRMZM2G063756	-1.91686	0.406078	-1.67209
GRMZM2G156415	-1.84879	-0.961549	-1.81142
GRMZM2G030272	1.65317	0.577126	2.29403
GRMZM2G067373	1.67661	-0.355624	0.808115
GRMZM2G350225	-0.137967	2.54284	0.899322
GRMZM2G114801	-0.29784	1.27247	0.106825
GRMZM2G174803	-0.049136	-1.24443	-0.825153
GRMZM2G380414	-0.911986	1.24298	-0.442893
GRMZM5G833389	-1.19094	-0.218577	-1.62432
GRMZM2G319109	-1.22556	-0.531607	-2.17641
AC233953.1_FG005	-0.168695	-1.10973	-1.1423
GRMZM2G455476	0.891628	-0.186501	0.780242
AC213521.3_FG005	-1.68932	1.30166	-1.37454
GRMZM2G166646	-0.533303	-1.18168	-1.12892
GRMZM2G084958	-3.49313	2.02815	-4.40422
GRMZM2G170336	1.43855	-0.307754	1.11142
GRMZM2G069092	-1.35155	-0.419368	-1.12576
GRMZM2G109526	-0.946369	-0.194237	-1.20275
GRMZM2G702059	1.61905	0.293387	1.4567
GRMZM2G069773	-0.498241	0.768807	-0.155981
GRMZM2G170008	-0.810454	0.515723	-0.720272
GRMZM2G146862	0.728989	-0.675158	1.2092
GRMZM2G005980	1.74789	-0.699656	1.08218
GRMZM2G100484	-1.08924	-1.54557	-1.46357
GRMZM2G163544	-0.961554	-0.964636	-1.43788
GRMZM2G007928	-2.34383	2.08452	-3.53935
GRMZM2G122871	1.00248	-0.315341	0.514974
GRMZM2G146616	-0.790392	0.650308	-0.641674
GRMZM2G091119	0.768264	-0.327494	0.506262
GRMZM2G172410	-1.47439	-0.934167	-2.24492
GRMZM2G015908	-2.29274	3.23746	-0.887894
GRMZM2G052546	-0.932669	-0.400438	-0.972324
GRMZM2G455809	-1.42666	2.1601	0.170481
GRMZM2G424053	0.101966	1.07466	-0.0272846
GRMZM2G085613	1.21827	0.0256155	1.16204
GRMZM2G104942	-1.25959	1.24893	-0.150018
GRMZM2G008356	0.389062	-0.551631	0.879924
GRMZM2G100120	0.884429	-0.504274	0.618493
AC203986.3_FG013	-4.67288	-1.35302	-4.75733
GRMZM2G417455	-1.20887	0.650846	-1.50407
GRMZM5G829840	0.175874	1.51504	0.716746
GRMZM2G131998	1.22545	-0.241618	1.60483
GRMZM2G180272	1.62887	1.78501	1.8621
GRMZM5G898684	-0.909056	-0.336578	-1.32869
GRMZM2G013821	1.43141	0.382294	1.66647
GRMZM5G853854	2.40973	-1.19413	1.93524
GRMZM2G122810	0.854602	-0.793054	0.465097
GRMZM2G068028	1.50543	-0.283476	0.939801
GRMZM2G397557	1.02274	-1.33628	0.594646
GRMZM5G837058	0.699277	-0.508264	0.352538
GRMZM2G305060	0.698187	-0.760729	0.592377
GRMZM2G016805	0.918357	1.78071	0.725382
GRMZM2G108355	0.0983894	-0.964739	-0.453752
GRMZM2G059365	1.02516	-0.652558	0.875255
AC218973.3_FG003	-3.52842	1.42647	-2.36899
GRMZM2G082131	0.758611	-0.189554	1.00824
GRMZM5G896082	-1.14926	-0.542986	-1.18319
GRMZM2G031656	0.160485	2.12868	-0.320137
GRMZM2G105712	1.2028	-0.100815	1.04552
GRMZM2G539790	2.07557	-0.213024	2.19013
GRMZM2G085474	2.81141	0.231079	2.4086
GRMZM2G466281	-0.846454	-1.09895	-1.63641
GRMZM2G150406	0.195548	-0.97451	-0.545185
AC235547.1_FG005	0.882078	0.471043	1.20509
GRMZM2G095810	1.64448	-0.17841	1.34579
GRMZM2G004528	-1.72386	-1.0585	-2.02829
GRMZM2G435675	-0.147858	-1.56536	-2.25424
GRMZM2G157019	1.38041	0.0306878	0.771356
GRMZM2G379428	-0.240183	-1.65404	-1.20392
GRMZM2G167253	0.310754	2.162	0.895272
GRMZM2G124550	-0.338527	-1.18313	-1.35846
GRMZM2G112839	1.02219	-0.370101	0.889546
GRMZM2G163178	0.636966	-0.0467993	1.55442
GRMZM2G131746	-3.44254	-0.45034	-2.64421
GRMZM2G060817	1.72999	-0.278662	1.01465
GRMZM2G109070	2.03146	-0.589382	1.42733
GRMZM5G809361	1.21747	-1.57967	0.93534
GRMZM2G101438	-0.590146	-0.811414	-1.11587
GRMZM2G475263	0.564615	-0.545648	0.606059
GRMZM2G000980	0.53291	-0.438379	0.988568
GRMZM2G037345	-0.434714	-1.46755	-2.54811
GRMZM2G420697	-3.61043	-0.803781	-4.24737
GRMZM2G166963	1.25348	-0.104309	1.117
GRMZM2G004949	0.292113	-1.65076	-0.524587
GRMZM2G027995	0.716345	-0.658745	0.0596067
GRMZM2G144615	0.919971	-0.10799	1.51561
GRMZM2G147390	-1.9733	0.624457	-3.44851
GRMZM2G117609	-0.862217	-0.666606	-1.4301
GRMZM5G865543	-1.23924	0.291476	-1.2085
GRMZM2G367638	-1.44493	0.853223	-0.575076
GRMZM2G011878	-1.88343	0.634944	-1.1612
GRMZM2G087570	-1.01062	0.684678	-1.12704
GRMZM2G083095	0.878545	-0.752075	0.565879
GRMZM2G079888	-0.585737	-1.36208	-1.28579
GRMZM2G047486	1.50237	0.267789	1.48174
GRMZM2G038898	-0.780145	2.47404	-0.271198
GRMZM2G170567	0.317023	-1.83558	-1.51508
GRMZM2G096458	1.69934	-0.233615	1.542
GRMZM2G173882	-0.00215064	2.2181	0.57673
GRMZM2G147279	-0.596827	1.56508	0.113722
GRMZM2G076544	-1.6194	0.505821	-1.77192
GRMZM2G103843	2.33568	0.33402	1.90327
GRMZM2G374385	0.70074	-1.09109	0.557041
GRMZM2G110726	1.84296	0.178809	1.33097
GRMZM2G126338	1.92896	-0.252725	1.72638
GRMZM2G104377	0.0112964	-0.860087	0.599813
GRMZM2G100946	0.424004	-0.910393	0.11889
GRMZM2G144618	0.415827	-1.00132	0.243574
GRMZM2G142111	1.61182	0.0458953	1.08308
GRMZM2G117558	-0.602692	1.2661	-0.498532
GRMZM2G164141	0.763142	-0.44956	0.513098
GRMZM2G060886	-0.137589	2.22924	-1.01496
GRMZM2G096153	-0.449057	0.140764	-1.30071
GRMZM2G401581	-0.516486	2.59961	-0.0279584
GRMZM2G057301	-1.61277	3.36049	-5.50848
GRMZM2G348675	0.725673	-1.12063	0.157842
GRMZM2G120575	0.908706	-0.504725	1.13828
GRMZM5G894233	-0.864014	-0.803206	-1.20159
GRMZM2G159032	1.0962	-0.364984	1.27709
GRMZM2G041394	0.590887	1.51026	0.736804
GRMZM2G000245	0.931593	0.445148	1.93638
GRMZM2G064001	-0.805929	-0.3268	-1.22201
GRMZM2G014979	1.20077	-0.797177	1.15851
AC217358.3_FG003	-0.380897	-1.12633	-1.07084
GRMZM2G141241	-0.982807	-0.411921	-1.12765
GRMZM2G359874	1.2602	-0.837327	1.3395
GRMZM2G382035	-2.60255	0.0674441	-2.30759
GRMZM2G083689	0.923059	-0.62961	0.35077
GRMZM2G004475	0.689994	-1.4468	0.529234
GRMZM2G127374	-0.99337	-0.496836	-1.19348
GRMZM2G053531	-0.592806	-1.4106	-1.24574
GRMZM2G571844	3.2659	7.33594	5.3588
GRMZM2G047219	-0.905903	-0.0998939	-1.24568
GRMZM6G901724	0.793329	-0.18135	1.31517
GRMZM2G078314	-1.12371	1.99796	-0.595132
GRMZM2G117642	0.071514	1.00681	-0.341637
GRMZM2G059252	-0.881716	0.169239	-0.869718
GRMZM2G053554	-0.962645	-0.545695	-1.18399
GRMZM2G431350	0.65821	-0.778236	0.051479
GRMZM2G376067	1.00194	-0.49647	0.943993
GRMZM2G071871	0.566334	-0.891013	-0.0475422
GRMZM2G427404	0.664307	6.56317	0.855045
GRMZM2G169562	-1.13928	2.672	0.762411
GRMZM2G360821	-2.10171	-0.515662	-2.14932
GRMZM2G143644	0.429697	-1.17961	-1.15458
GRMZM2G030882	-4.14893	0.113034	-3.85243
GRMZM2G060079	-1.33136	1.20442	-0.418237
GRMZM2G020034	0.436929	-0.936212	0.0626502
GRMZM2G024733	-1.25939	-0.603111	-1.6291
GRMZM2G472625	0.605354	-0.605186	0.642936
GRMZM2G009060	-0.253785	-1.89272	-0.551701
GRMZM2G049536	0.704861	-1.01779	0.63668
GRMZM5G808402	-4.59144	6.60902	4.13958
GRMZM2G097640	-1.04486	-0.302503	-0.995179
GRMZM2G050460	0.967244	-1.06835	0.591937
GRMZM2G107336	1.35257	-0.149915	1.21199
GRMZM2G031354	-2.12322	-0.271233	-2.11048
GRMZM2G410865	3.72297	1.4087	3.81173
GRMZM2G144995	1.26892	-0.732933	1.29235
GRMZM2G053767	0.700881	-0.706212	0.374733
GRMZM2G002786	1.49528	0.0473062	0.778231
AC231745.1_FG003	-1.98431	1.01876	-1.33293
GRMZM2G020898	-2.305	0.339177	-2.17611
GRMZM5G813584	1.18792	-0.75967	0.727195
GRMZM2G138342	-0.950353	-0.48264	-0.854677
AC148167.6_FG001	-0.935507	-0.139766	-0.841189
GRMZM2G120178	0.836464	-2.66633	-0.931406
GRMZM2G011919	-0.741824	4.42294	-4.05287
GRMZM2G121070	-0.653862	2.38659	0.494174
GRMZM2G130389	1.01282	-0.672674	0.176774
GRMZM2G046498	-1.37829	-0.94132	-1.46228
GRMZM5G856777	-1.74429	2.0559	0.306065
GRMZM2G360021	-0.895904	0.97122	-0.189919
GRMZM2G085573	1.07207	-0.939033	0.426971
GRMZM2G119265	-6.13906	1.7903	-5.28378
GRMZM2G093900	2.0669	-1.32664	1.40047
GRMZM2G123920	0.446661	3.59819	-0.925057
GRMZM2G451314	0.8074	-0.67507	0.747673
GRMZM2G119809	1.36761	0.120664	1.05468
GRMZM2G089244	-0.462558	2.03248	0.231507
GRMZM2G124434	-0.633734	0.541193	-0.71362
GRMZM2G701688	-0.221212	1.47061	-0.310992
GRMZM2G142664	0.816792	-0.39253	0.151661
GRMZM2G164426	0.902169	0.681822	1.57983
AC204539.4_FG002	-1.29453	1.23684	-1.36664
GRMZM2G129209	-2.03741	0.184046	-1.87472
GRMZM2G590333	0.00374725	1.00068	0.501884
AC207890.3_FG002	1.06615	-0.428945	0.719355
GRMZM2G075637	1.58745	-1.09157	0.856486
GRMZM2G399320	0.875803	-1.27644	0.902141
GRMZM2G123362	0.866947	-1.27963	0.856233
GRMZM2G389233	-1.09285	-0.526469	-1.47787
GRMZM2G448446	0.167497	-1.314	-0.597216
AC208327.4_FG003	0.648632	-0.917731	0.545937
GRMZM2G139374	0.914994	-0.704361	0.437339
GRMZM2G464328	-1.55498	0.783704	-1.27007
GRMZM6G743306	0.52903	-0.558233	0.957072
GRMZM5G856966	0.501014	-0.724674	0.765449
GRMZM2G433598	0.305011	4.1303	-0.214907
GRMZM2G110233	1.37725	-0.579423	1.09184
GRMZM2G326270	-1.16273	-0.347152	-1.1075
GRMZM2G458208	1.25496	-0.96659	0.14543
GRMZM5G880102	-0.974155	-0.855686	-1.68528
GRMZM2G444801	0.760925	2.82572	2.04413
GRMZM2G165530	-1.76783	-0.980916	-3.23136
GRMZM2G053083	0.944522	-1.14988	0.30462
GRMZM2G105604	-5.27983	-1.6115	-2.5842
GRMZM2G028216	-0.865027	0.72015	-0.973132
GRMZM2G096389	0.920759	-0.218595	0.968662
GRMZM2G083344	-1.59601	-0.66846	-1.74737
GRMZM2G147884	-0.0446809	-1.31112	-0.543223
GRMZM2G418160	1.76531	-0.87176	1.84913
GRMZM2G133757	0.962589	-0.71255	1.09345
GRMZM2G117755	0.549097	-0.648288	0.153259
GRMZM2G026807	-1.01602	-0.542726	-1.69053
GRMZM2G057026	-0.0729017	-1.06741	-0.322985
GRMZM2G068519	-0.933289	0.373246	-1.35986
GRMZM5G809546	-0.82596	-0.689372	-1.60032
GRMZM2G125784	1.20283	-0.229559	1.04519
GRMZM2G112284	-1.33957	1.45321	-1.14957
GRMZM2G045849	-1.97173	-1.28869	-2.98559
GRMZM2G174145	1.69695	-0.0877875	1.56714
GRMZM2G108477	-0.652245	-1.09993	-0.83842
GRMZM2G021170	-0.646425	0.302046	-0.653374
GRMZM2G005452	1.36525	-0.28818	0.707385
GRMZM2G005236	-2.20611	-0.458489	-2.91331
GRMZM2G088356	-1.44382	1.0899	-0.513685
GRMZM2G050412	-3.08376	2.6551	-5.39284
GRMZM2G175453	-0.689775	0.951517	-0.255079
GRMZM5G886785	1.37745	-0.920431	1.10887
GRMZM2G069458	-0.424869	-0.314028	-1.60058
GRMZM2G083763	0.126122	-1.12944	-0.3007
GRMZM5G866627	1.27721	-0.102458	1.36614
GRMZM2G086430	0.0465918	-2.42026	-0.564232
GRMZM2G025171	-1.5493	0.358752	-0.975768
GRMZM2G342401	-3.21895	1.45052	-2.34846
GRMZM2G005066	3.04415	1.40889	4.36217
GRMZM2G374973	-0.873349	0.277338	-1.01945
GRMZM2G438243	-2.57724	0.107898	-3.42257
GRMZM5G829831	0.669124	-0.104843	0.961821
GRMZM2G329306	0.901678	-0.697861	0.736963
GRMZM2G043500	-0.596243	1.04747	-0.570017
GRMZM2G443447	-0.148585	-3.49011	-2.57407
GRMZM2G039173	-1.83505	0.23399	-1.72431
GRMZM2G374088	0.845212	-0.212903	1.19978
AC203366.4_FG001	-0.116164	-1.69119	-2.70921
GRMZM2G050882	0.112278	-2.51621	-3.1406
GRMZM2G110993	-0.835896	-0.172869	-1.22147
GRMZM2G149201	-2.72256	0.815229	-2.71602
GRMZM2G173682	0.971952	-0.660832	0.507629
GRMZM2G424873	-1.43697	-0.579981	-1.55222
GRMZM2G138756	-0.370209	2.46979	1.05452
GRMZM2G041961	-3.33973	0.539074	-8.93452
GRMZM2G064111	0.321972	0.44368	1.60125
GRMZM2G139360	-0.980799	-0.735371	-1.69095
GRMZM2G027272	1.38107	-0.555845	0.823756
GRMZM2G156785	1.44562	0.0270375	1.19781
GRMZM2G441888	-1.0392	1.80023	-0.721859
GRMZM2G072861	-0.213666	-1.19595	-1.97996
GRMZM2G393002	-2.55475	-0.240838	-2.48376
GRMZM2G030293	1.09269	-0.53309	0.5342
AC191283.3_FG004	0.0348794	-2.33805	-2.51733
GRMZM2G045534	0.809845	-1.01615	1.0234
GRMZM2G053722	-0.323735	-1.07254	-1.53977
GRMZM2G060373	1.12097	-0.284202	0.871367
GRMZM2G094074	1.43461	-0.311364	1.09043
GRMZM2G055135	-1.45527	1.52071	-0.91391
GRMZM2G406165	0.0271609	-1.41005	-1.66126
GRMZM2G132519	0.808876	0.128479	0.904772
GRMZM2G159155	-0.166141	-1.62933	-1.15365
GRMZM2G061043	1.13041	0.633308	2.21926
AC212023.4_FG004	-1.93431	1.06922	-0.979231
GRMZM2G058522	1.8385	0.569158	1.66674
GRMZM2G704277	0.52099	-0.360386	0.976164
GRMZM2G169788	0.897136	-1.47968	-0.748113
GRMZM2G168119	1.82271	0.90339	1.52692
GRMZM2G457003	-1.44115	0.595231	-0.943111
GRMZM2G381395	1.13115	-1.2222	0.909681
GRMZM2G021846	-1.30158	0.302887	-1.35088
GRMZM2G141704	-0.549694	0.798687	0.568461
GRMZM2G041015	1.13188	-0.115344	1.04134
GRMZM2G144372	-0.803184	-0.526934	-1.16202
GRMZM2G021256	-2.44387	-0.272703	-2.50772
GRMZM2G024647	0.708918	-0.681754	0.576872
GRMZM2G024607	-0.829604	-0.582863	-1.12014
GRMZM2G002617	0.400003	-1.1216	-0.468988
GRMZM2G151050	0.645264	-0.211295	0.717163
GRMZM2G322493	0.786646	-1.83211	-1.54367
GRMZM2G145412	-0.151899	3.31852	0.131643
GRMZM2G084863	0.71684	-0.638811	0.605445
GRMZM2G078541	-0.0353956	-1.09441	-0.282953
GRMZM2G026643	-1.38287	0.147374	-1.02163
GRMZM2G109869	-0.381753	2.5471	0.328029
GRMZM2G135283	-0.899973	-1.10327	-1.50026
GRMZM2G082191	0.703244	-0.856598	0.394452
GRMZM2G527387	-0.0449947	-1.45951	-0.446208
GRMZM2G057416	-0.0869852	-1.48508	-1.63455
GRMZM2G069141	-1.23086	0.51055	-1.21484
GRMZM2G118014	0.931351	-0.0610212	0.972703
GRMZM5G805685	-1.585	1.13409	-1.02305
GRMZM2G435979	-0.234916	-1.82317	-1.57439
GRMZM5G898305	0.857483	-1.05249	0.57174
GRMZM5G804382	0.0925721	-0.182611	0.981193
GRMZM2G076657	0.967994	-0.52465	0.598924
AC208897.3_FG003	-0.819726	2.05419	0.735606
GRMZM2G174819	-1.50006	-1.61203	-2.14511
GRMZM2G106140	1.03657	-1.16421	0.550952
GRMZM2G060470	-0.26595	-0.762019	-0.990793
GRMZM2G001956	-0.71103	0.716429	-0.530697
GRMZM2G158163	-1.23629	-0.764828	-2.56393
GRMZM2G062531	-5.03786	4.00312	-8.72479
GRMZM2G095287	-1.58087	-0.666983	-1.5166
GRMZM2G012958	0.341166	-0.450437	0.549518
GRMZM2G370510	2.05162	0.924876	1.99067
GRMZM2G078360	-0.589063	-1.29173	-1.19373
GRMZM2G117100	0.69213	-0.387854	0.401348
GRMZM2G123277	-0.00937048	-1.4052	-0.173793
GRMZM2G137849	-0.653374	-0.376722	-1.1628
GRMZM2G078022	1.05026	-0.504856	0.344854
GRMZM2G088218	0.0251342	-1.08336	-0.766496
GRMZM2G076394	0.809231	-0.86944	0.294936
GRMZM2G372877	0.73939	4.00131	-0.0566444
GRMZM6G326542	0.57711	-1.65081	-1.48489
GRMZM2G702671	-5.29327	-0.634046	-2.23413
GRMZM2G436710	-2.03001	0.468398	-2.54076
GRMZM2G326248	-1.14642	-0.888388	-1.62752
GRMZM5G856071	0.977723	-0.456649	1.12001
GRMZM2G035213	-0.991803	0.128464	-0.702466
GRMZM2G063276	0.541395	3.10104	1.25686
GRMZM2G083836	0.092182	-1.20168	-0.158108
GRMZM2G165631	0.94221	-1.21904	-0.747635
GRMZM2G128179	-1.53789	0.462844	-1.20347
AC211737.3_FG012	-0.164541	-1.39393	-1.86091
GRMZM2G150014	2.23724	0.396285	2.20971
GRMZM2G130728	2.18121	-0.286856	1.46202
GRMZM2G171752	0.469736	3.25876	0.81363
GRMZM2G370162	-0.228608	-1.91625	-2.40073
GRMZM6G617209	-1.30644	0.607714	-1.18822
GRMZM2G163459	2.27872	0.755035	3.905
GRMZM2G102548	1.46343	-0.021653	1.29802
GRMZM2G052869	-1.37694	0.795797	-1.25351
GRMZM2G059580	0.863538	-0.545937	0.190422
GRMZM2G555108	0.887331	-0.770914	0.859813
GRMZM2G054267	-1.18578	1.58959	-0.292024
GRMZM2G165679	-0.428583	0.815443	0.141822
GRMZM2G315594	-0.554529	-4.74929	-2.44652
GRMZM2G006277	-1.20229	-1.02683	-1.7471
GRMZM2G048121	-1.29185	0.736544	-1.06354
GRMZM2G136178	1.20133	-0.221466	0.841151
GRMZM2G150503	-2.17765	0.593845	-1.84558
GRMZM2G170281	1.80058	-0.0625964	1.57929
GRMZM2G447433	-0.76857	-0.370871	-1.24954
GRMZM5G806347	-0.2231	-0.957956	-1.91762
GRMZM2G100020	-3.33334	0.31283	-4.74401
GRMZM2G035599	0.402755	3.47626	1.45322
GRMZM2G027023	-0.613513	0.557274	-0.485735
GRMZM2G031545	0.885043	-0.357197	0.116423
GRMZM2G005955	0.0615938	-1.48363	-1.30949
GRMZM2G162409	-0.709916	-1.00215	-0.892315
GRMZM5G850556	1.45497	-1.53215	2.96355
GRMZM2G088487	0.302864	-1.10551	-0.119463
GRMZM2G170313	0.343403	-0.928257	-0.272822
GRMZM2G399362	2.4295	-0.322553	3.01011
GRMZM2G011888	0.827305	0.391443	1.32493
GRMZM5G806182	-0.835394	4.4759	-2.25361
GRMZM2G126446	0.243803	-1.34627	-1.84465
GRMZM2G125617	0.752036	-1.01639	0.196605
GRMZM2G047791	0.819414	-0.226561	1.2158
GRMZM2G435541	-0.445694	-2.34036	-3.29387
GRMZM2G090018	-1.13112	-0.496364	-1.56929
GRMZM2G099186	0.696259	0.1908	0.90439
GRMZM2G062541	0.997154	2.55005	2.21853
GRMZM2G346132	-3.29514	-1.06706	-4.19479
GRMZM2G106190	-5.46608	-1.77189	-3.50054
GRMZM2G122954	-1.06399	-1.01191	-1.30582
GRMZM2G087817	0.914916	0.147303	0.984967
GRMZM2G141735	0.252223	-0.829566	0.610751
GRMZM2G053869	-2.34399	1.14802	-2.21036
GRMZM2G351259	-1.1499	0.377803	-1.03576
GRMZM2G034575	0.496854	0.885577	1.57267
GRMZM2G102923	-1.08817	0.201081	-0.723033
GRMZM2G008273	0.38451	-0.938995	0.222347
GRMZM2G036286	-0.269271	2.61967	0.442405
GRMZM5G841914	2.72726	-1.37989	1.76307
GRMZM2G345039	1.91651	0.127941	1.09261
GRMZM2G065899	-1.58005	0.150077	-1.06842
GRMZM2G423636	-0.0612437	-2.17742	1.04732
GRMZM2G102838	-0.953563	0.945779	-0.252635
GRMZM5G879127	0.772889	2.4361	1.84381
GRMZM2G015502	0.754075	-1.38625	0.343813
GRMZM2G099328	-0.818107	-0.744132	-1.17881
GRMZM2G002023	-1.32937	0.621539	-0.966927
GRMZM2G441144	-1.21607	1.75383	-1.18749
GRMZM2G169929	-0.45775	-0.40708	-1.1781
AC189750.4_FG004	-0.963594	1.01783	-0.45636
GRMZM2G152105	-1.83663	0.0643708	-2.12305
GRMZM2G083346	1.24449	-0.583059	0.841476
GRMZM2G039811	0.940361	-0.464354	0.398942
GRMZM2G165747	0.813265	1.73072	0.998889
GRMZM2G113742	0.84084	-1.24978	0.618676
GRMZM2G007277	-0.460124	0.898741	-0.252896
GRMZM2G084046	-0.261731	2.83321	-1.02867
GRMZM5G888263	1.21611	-0.0999329	1.34733
GRMZM2G028286	-2.59104	0.539719	-1.79945
GRMZM2G086258	-1.69213	-0.8751	-2.2769
GRMZM2G070322	-3.95533	0.660526	-3.61492
GRMZM2G138190	-0.718736	0.994663	-0.0873807
GRMZM2G021784	-0.649565	1.0181	-0.506074
GRMZM5G850355	0.541614	-1.01987	0.114628
GRMZM5G890561	1.35023	0.57443	1.3342
GRMZM2G110116	0.682961	0.00191764	0.825489
GRMZM2G059039	1.07611	-0.582272	0.560878
GRMZM2G158147	-2.0365	-0.239539	-2.01466
GRMZM2G569855	0.451585	-1.065	0.0473933
GRMZM2G165488	1.59405	3.11275	1.93637
GRMZM2G020865	0.298071	-1.61516	-1.77464
GRMZM2G008060	1.00193	-0.956523	1.31954
GRMZM2G010468	2.42536	1.4736	2.98986
GRMZM2G390160	1.40309	-0.688134	1.85022
GRMZM2G140342	1.35665	-0.505939	-0.52497
GRMZM2G302913	0.102396	-1.83845	-2.03142
GRMZM2G136072	1.68422	1.61916	2.44431
GRMZM2G399207	0.893195	-0.957075	-1.98536
GRMZM2G420713	0.571341	-0.203736	0.806244
GRMZM2G042278	-0.492486	3.0205	0.744989
GRMZM2G154447	-1.06127	0.551765	-0.680439
GRMZM2G134219	-2.4035	0.0555639	-2.4484
GRMZM2G179002	0.792424	-0.251834	0.854925
GRMZM2G150724	-1.24054	1.51817	-1.12482
GRMZM2G165137	0.595225	-0.517997	0.60895
GRMZM5G834335	1.13582	-0.417562	0.660456
AC215260.3_FG001	-2.43772	0.703079	-4.12316
GRMZM2G088648	1.23747	-0.428173	1.18658
GRMZM2G020761	1.76079	-0.231448	1.59695
GRMZM2G462613	-1.18589	-0.0146973	-1.37132
GRMZM2G056270	-0.57337	-1.00848	-1.04511
GRMZM2G005493	1.1609	0.180994	1.33589
GRMZM2G501450	1.33939	-0.848511	-0.187647
GRMZM2G179693	-0.995456	-0.0688714	-1.2593
GRMZM2G154090	-1.00517	1.82111	-0.548888
GRMZM2G377641	-1.06238	-1.27273	-1.94831
GRMZM2G055334	-1.03322	0.53536	-0.100014
GRMZM2G467086	1.00124	-0.414102	0.723643
GRMZM2G320269	-1.66528	2.61568	-1.95356
GRMZM2G078368	-1.65429	-0.382716	-1.51649
GRMZM2G002754	-0.835277	0.609893	-0.639144
GRMZM2G110309	-0.59723	0.264109	-0.740807
GRMZM2G133613	2.10842	0.125123	2.28958
GRMZM5G885529	1.01619	-0.986756	1.17258
GRMZM2G156365	-3.85633	-1.30778	-3.64798
AC233901.1_FG010	-0.80934	-0.848238	-1.21163
GRMZM2G318803	0.756738	-0.653773	0.72404
GRMZM2G041454	0.603677	-1.51232	0.257655
GRMZM2G134863	-1.11768	1.38138	-0.2043
GRMZM2G052880	0.318221	-1.353	-0.11752
GRMZM2G159756	0.972456	-0.358942	0.191984
GRMZM5G838579	0.0907721	-1.39246	-0.882313
GRMZM2G108138	-0.954025	-0.248691	-1.07705
GRMZM2G177863	-2.18107	-2.78259	-3
GRMZM2G457699	-0.845985	-0.232061	-1.30238
GRMZM5G892495	-1.6318	-1.39789	-3.22811
AC217553.3_FG001	-2.30387	-2.24467	-4.4082
GRMZM2G073049	0.264745	-0.936654	-0.36341
GRMZM2G046861	-1.13883	-0.674815	-1.30757
GRMZM5G849107	-0.913632	1.55187	-0.0419454
GRMZM2G116638	-0.50413	-0.949543	-0.84364
GRMZM5G891282	-0.718522	1.37297	0.560968
GRMZM2G175816	-0.742362	1.38807	0.160264
GRMZM2G001750	-0.784082	0.602687	-0.0742247
GRMZM2G413290	0.137231	-1.92135	-1.8356
GRMZM2G081268	-1.30665	0.222485	-0.980985
GRMZM2G032878	1.1258	0.322144	-0.531098
GRMZM2G118462	-1.26721	-1.24784	-1.51125
GRMZM5G886952	-1.31656	0.508993	-2.30091
GRMZM2G117226	0.956057	-0.659924	0.703229
GRMZM2G329909	-0.869376	-0.814903	-1.72036
GRMZM2G171478	2.82231	-0.364326	2.75882
GRMZM2G106308	0.252411	0.141887	1.20704
GRMZM2G178913	-1.99182	-0.264361	-1.88583
GRMZM2G058138	1.0903	-0.131797	0.754083
GRMZM2G068455	0.804451	1.76336	1.0728
GRMZM2G109560	-0.550128	-0.844204	-1.14143
GRMZM2G115775	-0.119265	-0.921817	-0.935431
GRMZM2G119411	0.380293	-0.146014	1.10116
GRMZM2G064799	0.625076	-0.50041	0.496205
GRMZM2G389118	1.2993	0.77648	1.38567
GRMZM2G102815	0.0159054	1.6744	-0.969789
GRMZM5G884960	-1.44248	1.73503	-0.0264475
GRMZM2G150169	-0.39502	-1.32676	-1.37299
AC204641.5_FG001	0.17536	5.80168	-2.6329
GRMZM2G359924	-0.640242	1.56509	0.10221
GRMZM2G081114	-0.496049	1.93898	0.31122
GRMZM2G064695	-0.367968	-0.822306	-1.27304
GRMZM2G056500	-1.00524	0.559503	-1.02301
GRMZM2G104649	0.31886	-0.944993	-0.121444
GRMZM2G106462	-2.09189	0.670085	-2.12458
GRMZM2G134182	-0.870458	0.525516	-1.05232
GRMZM2G018885	0.961863	-0.689804	0.0888621
GRMZM5G844562	-1.42154	0.443334	-1.89108
GRMZM2G103135	1.56893	-0.0767971	0.610598
GRMZM2G121074	0.912119	0.000289719	1.15028
GRMZM2G043162	-1.62482	1.01014	-1.27062
GRMZM2G459563	2.17924	0.133226	2.51099
GRMZM5G812270	0.901266	-0.511661	1.00476
GRMZM2G031043	0.600544	-0.806268	0.0148549
GRMZM2G353726	-3.15906	1.08319	-3.48334
GRMZM2G004320	0.747638	-0.511386	0.506921
GRMZM2G549274	-6.21811	4.88034	5.46538
GRMZM2G168397	-0.020016	-0.900744	-1.09352
GRMZM2G315264	0.858247	-1.53722	0.513546
GRMZM2G427418	-2.13785	1.77245	-1.53161
GRMZM5G851698	1.06738	-0.091126	0.909236
AC217975.3_FG001	0.422427	-0.908177	-0.322504
GRMZM2G377115	-1.1551	-0.841853	-1.78212
GRMZM2G153984	-0.627897	-0.299732	-1.03716
GRMZM2G130440	1.8362	-1.00272	1.25323
GRMZM2G407287	0.834216	-0.79449	1.33214
GRMZM2G012119	-1.54217	-0.185757	-1.21062
GRMZM2G088753	-1.14286	-0.391374	-1.3373
GRMZM2G042371	0.983501	-0.678147	0.556502
GRMZM2G156356	-1.07274	0.587969	-1.01444
GRMZM2G066902	0.998059	-0.531858	0.413279
GRMZM2G042636	1.32917	-0.0247119	0.54758
GRMZM2G091964	1.10836	0.500014	1.69509
GRMZM2G358540	-1.50021	0.670843	-2.18995
GRMZM2G074496	0.433512	-1.75725	-0.472854
GRMZM2G303752	1.61524	-0.52812	1.46013
GRMZM5G801793	0.448211	-0.854946	0.648424
GRMZM2G111300	-0.528947	1.57601	-0.0888916
GRMZM2G329867	2.33473	-5.16972	0.120779
GRMZM2G006493	0.238849	-0.139537	0.926577
GRMZM2G042080	0.396785	1.62871	0.80099
GRMZM2G097977	0.749225	-0.328313	1.19665
GRMZM2G023105	-1.03413	-0.976584	-1.18239
GRMZM2G170291	0.93909	-1.99854	1.0144
GRMZM2G112240	0.317336	-0.911865	-0.0804014
GRMZM2G013652	1.11721	-0.129022	1.99263
AC218972.3_FG001	0.162313	-1.10629	-0.241457
GRMZM2G149903	-0.334755	-1.84902	-0.489714
GRMZM2G156069	-1.0487	-0.5642	-1.28058
AC217050.4_FG006	0.711116	-0.837493	-0.036205
GRMZM2G072223	0.378568	3.17779	-1.71571
GRMZM2G052365	0.531901	-0.556169	0.819464
GRMZM2G120740	0.92519	-0.129445	1.21223
GRMZM2G104542	-1.24887	0.468267	-2.09534
GRMZM2G033208	-1.54934	0.441099	-1.41391
GRMZM2G444029	-0.79791	-0.26176	-1.08653
GRMZM2G170116	-1.41504	0.039551	-2.42003
GRMZM2G130095	0.506784	-0.271763	0.598336
GRMZM2G084465	1.01139	-0.428565	0.619041
GRMZM2G173067	1.64849	-0.0490997	0.917645
GRMZM2G096048	-2.40507	3.04786	-4.35761
GRMZM2G032807	1.48626	2.06877	2.49208
GRMZM2G064547	-0.188018	2.21382	1.24899
GRMZM2G135904	0.864072	-0.176172	0.0272308
GRMZM2G067789	1.39223	0.0860622	1.30164
GRMZM2G358796	-3.50009	-0.849762	-3.64923
GRMZM2G104375	1.21599	0.668329	1.79243
GRMZM2G440968	-0.760414	1.5199	-0.439034
GRMZM2G009413	1.73832	0.247236	1.91767
GRMZM2G097805	0.939249	0.0434086	1.07312
GRMZM2G098301	0.905753	-0.677887	0.903772
GRMZM2G009871	1.02847	-0.182427	0.58695
GRMZM2G181153	1.87029	4.73798	1.9238
GRMZM2G457929	-0.669068	1.99373	0.48281
GRMZM2G034797	0	8.60619	0
GRMZM2G005024	-0.443817	0.857219	0.0101111
AC210023.3_FG014	-0.26426	-1.32114	-1.84774
GRMZM2G139329	1.15136	-0.798217	0.521142
GRMZM2G013855	0.163625	4.18377	-0.318855
GRMZM2G096693	-0.557137	-0.270034	-1.05468
GRMZM2G151407	0.555195	-0.585669	0.505653
GRMZM2G413897	-0.513729	2.17587	0.200762
GRMZM2G039671	1.15597	-0.999002	0.790036
GRMZM2G129304	-1.92433	0.141978	-2.11641
GRMZM2G076484	1.00466	-0.489181	0.41892
GRMZM2G469901	0.726381	-1.051	-0.724524
GRMZM2G075505	1.81226	-0.466281	1.99459
GRMZM5G831843	-1.92598	1.85182	-0.697541
GRMZM2G086242	-1.63674	0.18392	-1.61009
GRMZM2G058948	-1.27683	-0.652887	-3.21344
GRMZM2G051764	-0.258106	-0.750306	-0.920384
GRMZM2G000114	-0.115043	-1.11637	-0.723015
GRMZM2G024247	1.3599	-0.271992	0.862494
GRMZM2G072146	1.3155	-0.186391	1.18203
GRMZM2G314679	1.21006	-0.634726	0.378568
GRMZM2G396553	-1.23314	1.46729	-0.61891
GRMZM2G093574	1.31601	0.0571616	1.55483
GRMZM2G105184	-0.621945	0.232985	-0.660046
GRMZM2G063875	0.305523	-0.708941	0.121651
GRMZM2G032049	0.446896	-0.878538	0.180882
GRMZM2G022926	-0.298804	1.35919	0.0408536
AC233895.1_FG001	0.592256	-0.829912	0.193917
GRMZM2G024811	1.92943	0.0424049	1.55846
GRMZM2G130034	1.16111	-0.596745	1.22717
GRMZM2G064356	-2.12294	2.13503	0.0173059
GRMZM2G126199	3.41176	0.977363	4.33528
GRMZM2G168674	1.12064	-0.214278	1.02953
GRMZM2G700926	0.692055	-0.784221	0.130443
GRMZM2G099960	-1.54145	1.12186	-0.982674
GRMZM5G893864	-2.20461	-1.022	-1.7312
GRMZM2G058057	1.50435	-0.182194	1.10702
GRMZM2G007441	-0.725004	1.47561	-0.147523
GRMZM5G839794	-1.17662	1.50533	-0.0994492
GRMZM2G069765	0.714648	-0.764686	-0.432767
GRMZM2G416308	-0.117575	0.568737	1.10186
GRMZM2G132686	-2.56967	0.571202	-2.95321
GRMZM2G147726	1.00616	-0.309847	0.547601
GRMZM2G172369	-0.822189	0.921768	-0.253882
GRMZM2G460406	-0.812254	-0.655065	-1.04201
GRMZM2G137046	0.478361	2.9297	2.46799
GRMZM2G029184	1.41375	-1.1887	0.983052
GRMZM2G047368	-1.72701	2.06102	-0.669046
GRMZM6G924006	-0.376965	0.967879	-0.109761
GRMZM5G834286	1.63939	-0.180491	0.7403
GRMZM2G104147	-1.39995	-0.330144	-1.30158
GRMZM2G027479	-0.895802	-0.216074	-1.37332
GRMZM2G517408	2.2734	-0.937086	1.83022
GRMZM2G178341	1.18837	-0.0933625	1.10072
GRMZM2G104357	-1.19728	-0.947119	-1.56085
GRMZM2G098153	0.33565	-0.848477	-0.164112
GRMZM2G143443	1.0447	-0.343001	1.05127
GRMZM2G124416	0.0691135	-0.937167	-0.0686276
GRMZM2G457415	0.94728	-0.629498	1.08614
GRMZM2G055217	1.14842	-1.16872	0.184172
GRMZM2G010768	-2.01636	-0.597018	-1.48327
GRMZM5G826194	-1.64785	0.198471	-1.96278
GRMZM2G143246	0.472492	-0.756318	0.0440277
GRMZM2G165963	-0.723333	-1.25515	-1.49428
GRMZM5G897604	-0.435013	-1.0635	-0.169702
GRMZM2G463471	-2.93526	0.247224	-2.31253
GRMZM2G057567	-0.294196	1.42609	-0.591876
GRMZM2G045366	0.637629	-0.694324	0.461519
GRMZM2G028054	-0.626106	-3.25078	-1.57761
GRMZM2G172210	-0.376547	-1.10126	-0.610535
GRMZM2G344848	-0.319976	2.05462	0.564169
GRMZM2G039711	0.850902	-0.377634	0.757702
GRMZM2G017164	0.974295	-0.0819126	0.76383
GRMZM2G431243	0.481607	0.0472394	1.01518
GRMZM2G439457	0.4107	-0.894094	-0.219072
GRMZM2G097258	0.928316	-0.127577	1.37672
GRMZM2G072518	-0.856315	1.88154	0.335852
GRMZM2G162670	0.352734	-1.24646	-0.0531136
GRMZM2G095631	0.522349	-0.600953	-0.214951
GRMZM2G129157	0.625975	-0.74994	0.562313
GRMZM2G019325	1.03504	-0.524518	0.537017
GRMZM2G406674	-1.64739	-0.166905	-2.2244
GRMZM2G150471	0.353551	-0.800438	-0.182347
GRMZM2G374065	-1.01249	-1.25923	-1.02354
GRMZM2G589579	0.923216	-0.661457	0.424929
GRMZM2G175164	2.84049	3.94947	3.37653
GRMZM2G012126	-0.626101	0.52651	-0.422633
GRMZM2G171111	-0.562204	-0.487915	-1.03019
GRMZM2G025992	1.17415	0.334525	1.02885
GRMZM2G155323	-0.59849	-1.1725	-1.19988
GRMZM2G001304	-2.16052	0.376607	-1.34227
GRMZM2G114789	-0.934407	0.241336	-1.47092
GRMZM2G477879	-0.071836	-1.81206	-1.94915
GRMZM5G863385	-0.127434	-1.36201	-0.777124
GRMZM2G084463	0.914929	-0.970887	0.429148
GRMZM2G131769	-0.137848	-1.39552	-0.0125246
GRMZM2G176840	-1.4065	-0.184742	-1.66689
GRMZM2G001953	2.07161	0.561799	1.60743
GRMZM2G096596	0.309434	-0.742741	-0.0906718
GRMZM2G093291	0.763955	0.503068	1.11203
GRMZM2G075958	-1.78869	0.767921	-1.20004
GRMZM2G011373	-1.03162	0.443126	-0.662659
GRMZM2G073814	-0.307594	1.99387	0.192011
GRMZM2G152470	1.58621	-0.921444	0.74862
GRMZM2G050177	-1.48593	-1.59842	-2.717
GRMZM2G355525	-2.7077	-0.988999	-2.37003
GRMZM2G701297	0.708454	-1.02636	0.464598
GRMZM2G305048	-2.29578	0.023841	-2.80345
GRMZM5G868433	1.12764	-0.277047	0.743581
GRMZM2G451443	0.232215	-1.34179	-1.96133
GRMZM2G091822	-2.63326	-1.25426	-4.26885
GRMZM2G143512	-0.28164	-1.18114	-0.562225
GRMZM2G130678	-0.612824	-0.94036	-1.25834
GRMZM2G136563	0.225364	-1.35064	-0.950593
GRMZM2G102242	0.764791	-1.1381	0.507277
GRMZM2G060045	0.485801	-0.845478	0.103497
GRMZM2G448834	-1.47038	1.98444	-1.57164
GRMZM2G014099	-0.932269	1.1675	-0.657007
GRMZM2G151285	1.34293	-0.0870164	0.528795
GRMZM2G140614	-0.868941	0.160616	-0.873821
GRMZM2G102639	0.734411	-0.166772	1.24062
GRMZM5G812923	1.75463	0.188552	1.65978
GRMZM2G003988	1.20327	-0.492315	0.49264
GRMZM2G150912	0.596702	-0.423187	0.683807
GRMZM2G404897	-0.340085	0.684037	-0.412016
GRMZM2G104955	1.39039	-0.861134	0.765383
GRMZM2G149022	0.2411	2.09886	-0.0785323
GRMZM2G108600	-1.97297	1.28759	-2.50658
GRMZM2G164965	-0.937861	0.673072	-0.647024
AC208440.3_FG003	0.167979	-1.05754	-0.84861
AC205376.4_FG003	-0.857256	0.037102	-1.51153
GRMZM2G122267	0.612453	-0.255249	0.657929
GRMZM2G428518	-1.34424	1.63996	-0.793639
GRMZM2G024466	0.204197	-0.816503	-1.68586
GRMZM2G306062	2.76762	0.217081	2.63035
GRMZM2G128268	-1.01844	0.162299	-1.13047
GRMZM2G456059	-2.367	-0.561417	-2.29957
GRMZM2G138566	-1.21051	0.0521395	-1.32823
GRMZM2G003640	-0.051783	-0.749146	-0.770918
GRMZM2G469523	-0.769746	0.368769	-0.684228
GRMZM2G404920	-2.1899	-0.169129	-2.86795
GRMZM2G025954	-0.87501	0.565196	-0.617879
AC196475.3_FG005	0.460667	-0.689347	0.214687
GRMZM2G091006	-1.33259	-0.912482	-2.37658
GRMZM5G889036	-0.422844	2.46365	1.57863
GRMZM2G130625	-3.21558	2.82754	-5.22898
GRMZM2G179768	-0.202115	2.74754	0.310802
GRMZM2G021694	-0.781412	-0.272	-0.965677
GRMZM2G408305	0.800289	-0.506181	0.223428
GRMZM2G156983	-0.221076	1.64342	1.24165
GRMZM2G006453	0.997897	-0.303961	0.671237
GRMZM2G090300	1.5714	0.674735	1.93921
GRMZM2G031204	1.69933	0.818756	1.5496
GRMZM2G011213	1.22256	0.382034	1.60725
GRMZM2G013619	0.00703237	-0.864262	-1.53539
GRMZM2G040182	0.13032	-0.804498	0.78768
GRMZM5G832229	-0.844538	1.00965	-0.433492
GRMZM6G734131	2.25201	0.578663	2.34211
GRMZM2G702229	0.820883	2.8822	-0.0315428
GRMZM2G071268	-0.160586	-1.20687	-1.81896
GRMZM2G078279	-1.64393	2.14145	-0.630551
GRMZM2G055204	-0.511174	1.07286	-0.0821424
GRMZM2G364851	-0.0618901	-1.7963	-1.43622
GRMZM2G099481	-0.36172	0.770488	-0.422638
GRMZM2G153181	0.203611	-0.719375	0.430935
GRMZM2G103579	0.553895	-0.749534	-0.0128963
GRMZM2G033799	0.347742	-0.910247	-0.226671
GRMZM2G139441	0.988538	0.190509	1.05502
GRMZM2G093716	0.569017	-0.683979	0.245084
GRMZM2G117572	-2.22403	3.20509	0.556542
GRMZM2G094165	-1.7848	0.543364	-1.46455
GRMZM2G029559	0.836009	-0.470404	0.376585
GRMZM2G150450	-0.923053	0.0255025	-1.66893
GRMZM2G058374	1.21574	-0.0122813	1.36587
GRMZM5G873335	-0.13467	-1.35078	-1.74338
AC149475.2_FG002	1.12588	-0.312538	0.333486
GRMZM2G165694	-1.01309	-0.0269193	-1.0641
GRMZM2G117746	0.366228	0.200833	1.17199
GRMZM2G031177	1.43032	2.00063	2.87412
GRMZM2G396527	-0.132371	1.86083	0.732401
GRMZM2G110657	-1.22626	-0.193813	-1.46304
GRMZM2G175232	-1.84245	1.04976	-2.01545
GRMZM5G882418	1.25647	0.0743609	1.26334
GRMZM2G037778	-1.09441	0.670236	-0.821688
GRMZM2G109879	-1.18791	0.130481	-0.904534
GRMZM5G822591	0.203321	1.00984	1.09442
GRMZM2G054152	-1.5073	0.115616	-1.67438
GRMZM2G139600	1.08401	-0.848762	2.00562
GRMZM2G004161	0.956496	3.11438	2.34817
GRMZM2G372058	1.77712	-0.333693	0.739863
GRMZM2G078959	-3.43835	0.507372	-4.66164
GRMZM2G141903	0.452448	-0.7867	0.162353
GRMZM2G170101	0.704313	0.432594	1.46206
GRMZM2G060057	-2.11637	-2.12511	-2.78294
GRMZM2G039988	-0.945857	-0.940227	-1.97865
GRMZM2G052610	-0.954341	1.23582	-0.383815
GRMZM2G016875	0.293595	-1.05377	-0.247955
GRMZM2G461948	0.343114	-0.9281	-0.0294745
GRMZM2G158024	-0.574029	-0.280397	-1.0624
GRMZM2G096391	-1.27897	-0.15201	-1.17722
GRMZM2G127050	0.282124	0.214338	1.03536
GRMZM2G702889	0.464941	-0.873906	-0.00859868
GRMZM2G132021	-0.785401	-0.150717	-0.989169
GRMZM2G082976	1.94572	0.0308868	1.41131
GRMZM2G068510	-2.91951	-0.512945	-2.75128
GRMZM2G056989	1.6421	-0.33808	1.98117
GRMZM2G470882	3.15052	0.176125	2.76052
GRMZM2G125266	-0.698119	2.28905	0.379625
GRMZM2G055489	-1.05773	-0.534964	-1.3227
GRMZM2G125271	0.785468	-0.179838	0.926138
GRMZM2G072780	-3.68727	2.61687	-2.13604
GRMZM2G056252	-1.44484	1.19176	-0.794677
GRMZM2G391815	-1.40759	-0.608992	-1.79991
GRMZM2G030016	0.885799	-0.234399	0.769862
GRMZM2G039889	-0.940242	-0.578199	-1.00561
GRMZM2G069174	1.3866	0.514932	1.47406
GRMZM2G464891	-0.731683	-0.358624	-1.65721
GRMZM2G153227	1.10913	-0.32669	0.639632
GRMZM5G834354	0.909998	-3.15525	-0.119718
GRMZM2G046615	-0.766279	1.87457	-0.00765305
GRMZM2G054136	0.975798	-0.0873871	0.938242
GRMZM2G052671	-0.94835	-0.980252	-0.764649
GRMZM2G175874	1.70119	-0.322485	1.59986
GRMZM2G132506	-0.244274	1.50421	0.231276
GRMZM2G432128	1.10484	-0.891962	0.715299
GRMZM2G036206	-0.0598811	-0.982902	-0.39094
GRMZM2G171311	-1.05892	-0.0622531	-0.298633
GRMZM2G101818	-0.325404	2.29871	0.977324
GRMZM2G148864	0.6064	1.59129	0.948453
GRMZM2G111579	1.11763	-0.199799	1.26779
GRMZM2G174136	0.491821	-0.261165	0.961745
GRMZM2G167794	-2.36019	-1.03319	-2.78544
GRMZM2G305154	1.49877	0.927918	1.69003
GRMZM2G039824	0.722156	-0.633934	0.560168
GRMZM2G042118	1.40987	-0.042376	0.800641
GRMZM2G085661	-2.42746	2.07143	-2.06328
GRMZM2G004182	-1.29983	0.186432	-0.583103
GRMZM2G014240	-1.19144	0.884756	-1.83379
GRMZM2G032253	-0.943173	0.388809	-0.87363
GRMZM5G878008	0.561747	-0.669147	-0.261766
GRMZM2G445100	1.05288	-0.822256	0.491358
GRMZM2G429113	0.547247	1.05871	1.14023
GRMZM2G026301	-0.482222	1.80242	-0.780288
GRMZM2G081155	-0.0565502	-1.51446	-0.466983
GRMZM2G165944	-1.55862	0.602351	-1.64997
GRMZM2G470442	0.689349	4.8258	-2.51782
GRMZM2G134797	-0.587114	0.64838	-0.595307
GRMZM2G088511	1.06164	0.0226081	1.0957
GRMZM2G027821	-0.666272	0.248289	-1.24821
GRMZM2G181376	-4.49762	-6.83799	-6.83799
GRMZM2G078200	0.922716	-0.17048	0.972013
GRMZM6G829919	1.17766	-0.771015	0.123961
GRMZM2G099797	-0.605487	-0.349097	-1.21641
GRMZM2G157384	0.226043	0.745822	0.922271
GRMZM2G013236	0.672583	0.0705579	1.22255
GRMZM2G035073	0.728194	3.63386	1.27715
GRMZM2G165063	-1.41419	1.09086	-0.42763
GRMZM2G448607	-1.45331	-0.668831	-1.18554
GRMZM2G047431	0.441375	-0.953225	-0.223377
GRMZM2G039828	0.293651	2.51565	2.14136
GRMZM2G006377	1.12559	0.534993	1.16309
GRMZM2G135095	1.09637	0.561817	1.00607
GRMZM2G439799	-1.3446	-1.98365	-2.03203
GRMZM2G177220	-0.179698	-0.950072	-1.38036
GRMZM2G006937	-0.845182	-1.80777	-1.17938
GRMZM2G068382	0.451968	-0.706681	0.355355
GRMZM2G015100	1.14003	-0.13515	1.53473
GRMZM2G337242	-1.74245	-1.09414	-3.03499
GRMZM2G099337	0.874702	-0.582649	0.436449
GRMZM2G119169	0.620688	-0.487836	0.489576
GRMZM2G111872	1.8534	0.687797	1.84811
GRMZM2G055880	1.28312	0.7363	1.54688
GRMZM5G815851	0.348947	-2.16182	0.193439
GRMZM2G166245	-1.28807	-0.145236	-0.883304
GRMZM2G032648	-0.619648	1.99989	-0.155282
GRMZM2G070034	-2.35474	-0.299174	-1.80636
GRMZM2G110398	0.473004	-0.900228	0.831854
GRMZM2G399901	-0.31701	-0.989265	-0.888077
GRMZM2G080767	0.0303619	-1.33214	-1.62507
GRMZM2G170760	0.421001	-0.66442	0.0798188
GRMZM2G383623	0.271839	1.85955	1.25865
GRMZM2G009683	0.0777147	-0.812989	-0.872008
GRMZM2G426140	-0.161251	0.419224	1.08311
AC203972.3_FG001	-0.51578	-1.26005	-2.20419
GRMZM2G310431	1.43508	0.621901	2.32385
GRMZM5G824439	-0.278555	-2.33304	-2.54065
GRMZM5G844143	-2.03926	0.674073	-1.30387
GRMZM2G162737	-2.12342	1.95037	-1.95356
GRMZM2G352883	-0.253554	0.587922	0.911165
GRMZM2G418206	-1.24727	-0.547622	-1.63881
GRMZM2G150448	2.42434	1.92685	2.50884
GRMZM2G310453	-1.21353	0.68391	-1.47899
GRMZM2G147402	-0.599595	-0.223849	-0.879195
GRMZM2G080450	-0.371715	-0.706145	-1.21311
GRMZM2G139900	1.09769	-0.31047	0.557621
GRMZM2G052011	-1.39138	0.869942	-0.825003
GRMZM5G854613	1.22538	-0.995006	0.698029
GRMZM2G024992	0.368753	-1.11025	-0.588241
GRMZM2G028346	1.02284	-0.410194	0.708321
GRMZM2G481730	0.564703	-1.33381	0.071551
GRMZM5G897976	0.854536	-1.1368	0.4173
GRMZM2G136599	1.29136	-0.263317	0.742798
GRMZM2G074300	1.03284	-0.188106	0.711879
GRMZM2G014276	1.48661	-1.47672	1.06331
GRMZM2G127139	-0.608509	1.29327	0.204238
GRMZM2G093902	-0.00321221	-1.28108	-0.559003
GRMZM2G071021	-0.164038	1.54983	0.626991
GRMZM2G011068	1.0683	-0.199906	0.829369
GRMZM2G365515	1.39509	0.271552	1.47185
GRMZM6G735128	1.5561	0.444209	0.970565
GRMZM2G375807	-0.280888	-1.60623	-2.02705
GRMZM2G152561	0.850336	-0.25231	0.686751
GRMZM5G804327	0.0116384	-0.0731865	1.02021
GRMZM2G171921	-0.186922	0.625643	-0.157145
GRMZM2G057369	-1.13785	-0.324292	-1.26745
GRMZM2G079089	0.996262	1.30201	1.4081
GRMZM2G070837	0	7.82966	0
GRMZM2G396397	-0.557061	0.18527	-0.571727
GRMZM2G105317	0.867034	-0.106765	1.13606
AC192362.3_FG003	-0.441973	-0.33149	-1.4668
GRMZM2G127421	0.667384	2.9635	1.73252
GRMZM2G347836	-1.21079	-0.255789	-1.50421
GRMZM2G318010	-0.798885	-0.413081	-0.992789
GRMZM2G085909	0.837157	-0.211663	1.02579
GRMZM2G069816	-0.731457	-0.328951	-0.881941
GRMZM2G039365	-1.78894	-0.72087	-2.00258
GRMZM2G134284	-0.483862	-1.11659	-1.59517
GRMZM2G410782	1.18057	-0.718329	0.852092
GRMZM2G347056	-0.183794	-1.30824	-1.10636
GRMZM2G157522	0.676724	0.110342	1.40348
GRMZM5G830632	-0.14032	-0.825154	-1.45158
GRMZM5G889467	0.956213	-0.125691	0.879655
GRMZM2G160569	-1.16988	0.522896	-2.24975
AC217947.4_FG002	-0.163629	1.35304	0.42767
GRMZM2G085427	-0.37755	-1.17719	-1.8229
AC211276.4_FG008	-0.48448	1.5904	0.0739105
GRMZM2G167689	-2.63418	-1.63943	-2.70662
GRMZM2G072855	0.452702	2.06163	0.950103
GRMZM2G060061	0.727924	0.0991739	1.21334
GRMZM2G104876	-0.906107	-0.410541	-1.0985
AC218932.3_FG009	-4.00106	4.38555	-4.00106
GRMZM2G066024	1.28051	0.115941	1.02055
GRMZM2G015033	-1.06295	-0.165037	-1.13026
GRMZM2G116803	-0.322455	-2.08813	-2.30003
GRMZM2G101053	1.10187	0.228582	0.972907
GRMZM2G163683	-0.836636	0.891546	0.0369198
GRMZM2G131943	1.10604	-0.764744	1.05434
GRMZM2G061830	-0.168605	-0.992796	-0.726065
GRMZM2G154532	-0.929541	-0.846304	-1.37846
GRMZM2G180205	0.620966	-0.852345	0.189804
GRMZM2G012102	-0.848178	0.188276	-0.628952
GRMZM2G351074	-0.680092	-0.921601	-1.17822
GRMZM2G145258	0.781296	-0.490529	0.332665
GRMZM2G115792	-0.852363	3.63835	-0.993844
GRMZM2G161459	-2.49668	-0.272747	-1.99717
GRMZM2G044752	-3.21105	-4.45293	-2.67917
GRMZM2G083253	1.06608	-0.236379	0.969899
GRMZM2G074282	-1.12157	-0.284739	-1.41279
GRMZM2G539687	-0.564642	-1.71488	-3.25761
GRMZM2G032314	0.774407	-0.634102	0.374051
GRMZM2G091155	0.477306	-0.778967	-0.167136
GRMZM2G386608	1.20384	0.140756	1.14088
GRMZM2G026767	0.82467	-0.152428	0.804355
GRMZM2G093038	0.942013	-1.90605	0.0411492
GRMZM5G872934	0.617373	-1.1644	0.381512
GRMZM2G159002	0.201916	-1.01342	-1.70766
GRMZM2G040968	-1.22023	-0.860773	-1.59172
GRMZM2G023023	0.952266	-0.614235	-0.340892
GRMZM2G091560	-0.931207	-0.407435	-1.50389
GRMZM2G122239	-0.0771574	-0.945155	-0.473695
GRMZM2G155931	0.940602	-0.136579	1.00987
GRMZM2G442277	0	10.601	0
GRMZM2G036019	0.793732	-1.08662	0.563481
GRMZM2G462803	1.04062	0.0333166	1.1956
GRMZM2G475360	0.698302	-0.141302	1.02733
GRMZM5G879240	0.618285	-1.51145	-0.951924
GRMZM2G154223	-0.633755	1.89663	0.976767
GRMZM2G125300	1.05799	-0.24936	0.741601
GRMZM2G103047	0.964006	-0.256576	0.619001
GRMZM2G030523	1.79619	-0.949323	1.35009
AC194005.3_FG004	-1.71819	-0.123624	-2.38485
GRMZM2G314233	0.355336	-1.12526	-1.68994
GRMZM6G700127	0.82936	-0.367536	0.169073
GRMZM2G413544	-0.378469	-1.15621	-1.18285
GRMZM2G356198	-0.312031	-0.828185	-1.29742
AC206968.3_FG003	0.055503	-1.31496	-1.06376
GRMZM2G114337	2.32564	-0.707818	1.75814
GRMZM2G125762	0.993014	0.223982	0.843769
GRMZM2G404443	-1.24335	0.954872	-1.59778
GRMZM2G176612	0.972035	-0.252379	0.774416
GRMZM5G817551	0.689978	-0.582751	0.784727
GRMZM2G456226	-4.34488	-0.588631	-5.17128
GRMZM2G120572	-0.609119	-0.894337	-0.800445
GRMZM2G052148	1.13749	-0.658041	0.718212
GRMZM2G081102	1.17247	0.0651776	1.23414
GRMZM2G159013	0.482107	-0.923543	-0.195337
GRMZM2G367206	0.825815	0.0618575	1.40218
GRMZM2G422671	-0.649642	3.04349	-1.49493
GRMZM5G873780	2.82529	3.75519	-4.12202
GRMZM2G162688	0.87829	-0.189191	0.954533
GRMZM6G437417	-0.537061	1.98027	1.33269
GRMZM2G132882	-1.51898	-1.72075	-3.9138
GRMZM2G146673	-0.999867	0.0386965	-1.38135
GRMZM2G704093	-0.281823	-1.02347	-1.25738
GRMZM2G115424	0.975156	-0.203893	0.87931
GRMZM2G046816	-1.06752	-0.582865	-1.16688
GRMZM2G373849	0.843573	-0.566645	-1.57448
GRMZM2G000223	-2.14629	2.38692	0.769946
GRMZM2G013773	0.977105	-1.69813	-1.71623
GRMZM2G178074	1.25874	1.85003	1.95512
GRMZM2G044800	0.760297	-0.701209	0.355213
GRMZM2G130149	-0.64257	0.756854	0.110447
GRMZM2G130905	0.641881	-0.561704	0.0294771
GRMZM2G016749	-0.804021	-0.459825	-1.1149
GRMZM5G875287	-2.13486	1.44043	-1.10465
GRMZM5G803874	-1.07707	-0.350386	-1.48875
GRMZM6G208469	-1.34752	-0.487846	-2.26781
GRMZM2G122277	-1.56175	0.558957	-2.25608
GRMZM2G154093	1.05975	-0.501207	1.27456
GRMZM2G166597	0.517358	-0.791168	0.47496
GRMZM2G162145	0.634452	-0.847696	-0.0345959
GRMZM2G451366	0.195094	-0.812672	-0.304518
GRMZM2G107896	1.06579	0.327091	1.34734
GRMZM2G456357	-0.612441	-1.59595	-2.14321
GRMZM2G143777	0.92831	-0.831225	0.958117
GRMZM5G839593	1.18608	0.0394241	1.58206
GRMZM2G090086	-0.378943	-0.871918	-2.09799
GRMZM2G127714	-0.958409	-0.659779	-1.2751
GRMZM2G156174	0.273223	-1.03298	0.335599
GRMZM2G008072	-0.13476	1.43988	0.889513
GRMZM2G124466	-0.743797	0.0671942	-1.0241
GRMZM2G078754	0.785092	-0.859743	0.280405
GRMZM2G327635	0.385823	-0.201323	0.877379
GRMZM2G500685	-2.5272	-0.0842542	-2.27154
GRMZM2G062044	-4.94501	2.52058	-0.466082
GRMZM2G047310	0.0549562	-0.0387943	0.932388
GRMZM2G553532	-0.479593	-1.91543	-2.48249
GRMZM5G814851	-0.890249	-0.554351	-0.869477
GRMZM5G835677	-1.17694	0.579429	-0.178859
GRMZM5G851051	-1.26841	-0.018331	-1.14244
GRMZM2G088397	-0.668068	-0.0250813	-0.67174
GRMZM2G383154	-0.824905	-0.452016	-1.0975
GRMZM2G414621	-1.40682	-3.9404	-1.9367
GRMZM2G061096	0.74445	-0.398299	0.49553
GRMZM2G174757	0.612105	-0.502925	0.831959
GRMZM2G006791	-1.14957	0.0739466	-1.10493
GRMZM2G045714	-0.513278	-0.616677	-1.15888
GRMZM2G087758	-1.00282	-0.410316	-0.773476
GRMZM2G339336	-0.745702	-1.17841	-2.28004
GRMZM5G835747	0.469971	-0.723027	0.440747
[truncated: 22,857 more rows]

## Sheet: MZ67_DEG_Set
GeneID	logFC.ncodN1	logFC.pcodP1	logFC.tisroot.ncodN1	logFC.tisroot.pcodP1	logFC.ncodN1.pcodP1	logFC.tisroot.ncodN1.pcodP1	logCPM	F	PValue	FDR	root.LowN	root.LowP	root.LowNP	leaf.LowN	leaf.LowP	leaf.LowNP	symbol.plus	Araport11	uniprot	pannzer2
GRMZM2G100454	-2.15448	4.75841	1.58179	-1.60576	-4.197	1.34556	4.58908	236.252	3.48319e-12	8.74003e-08	-0.572688	3.15265	-0.271487	-2.15448	4.75841	-1.59307	---	Protein kinase superfamily protein /// Protein kinase superfamily protein;(source:Araport11)	Putative dual-specific kinase DSK1	Tyrosine-protein kinase
GRMZM2G475536	-4.92646	3.53192	2.42329	1.92259	-1.79206	-3.27894	6.32825	168.561	2.83187e-11	1.50137e-07	-2.50318	5.45451	-2.11967	-4.92646	3.53192	-3.18661	---	fold protein;(source:Araport11)	---	2-isopropylmalate synthase (Fragment)
GRMZM2G093101	-2.39813	2.66304	1.64644	-0.335236	-2.40407	0.0806104	6.86847	169.892	2.69722e-11	1.50137e-07	-0.751694	2.3278	-0.747353	-2.39813	2.66304	-2.13917	ZmPAP10	purple acid phosphatase 10 /// purple acid phosphatase 10;(source:Araport11)	Purple acid phosphatase (3.1.3.2)	Purple acid phosphatase
GRMZM2G035579	-2.72583	2.86289	0.940664	0.109116	-1.70437	-0.413818	5.29905	167.073	2.99172e-11	1.50137e-07	-1.78517	2.972	-0.931353	-2.72583	2.86289	-1.56731	---	---	SPX domain-containing protein 1	---
GRMZM2G047995	-0.592615	3.60362	0.15779	-0.179945	-3.51802	0.256447	6.74207	182.48	1.73203e-11	1.50137e-07	-0.434825	3.42367	-0.272732	-0.592615	3.60362	-0.507024	---	alpha/beta-Hydrolases superfamily protein /// alpha/beta-Hydrolases superfamily protein;(source:Araport11)	Lipase class 3 family protein	probable feruloyl esterase A
AC191575.2_FG001	-0.94073	0.426911	0.0523088	3.58914	-1.02098	-2.6476	6.14633	160.476	3.83894e-11	1.60544e-07	-0.888421	4.01605	-0.540945	-0.94073	0.426911	-1.5348	---	---	---	Pyrimidine 5-nucleotidase
GRMZM2G144034	-1.41507	7.59749	2.38969	-1.10585	-7.05548	-2.29957	4.12171	200.347	5.19835e-11	1.86339e-07	0.974611	6.49164	-1.88879	-1.41507	7.59749	-0.873065	---	nucleotide-diphospho-sugar transferase family protein;(source:Araport11)	Regulatory protein-like	Nucleotide-diphospho-sugar transferase
GRMZM2G423898	-3.63602	3.98528	1.69361	-0.780902	-3.19711	0.967056	3.30624	139.663	9.05845e-11	2.5255e-07	-1.9424	3.20438	-0.968072	-3.63602	3.98528	-2.84784	---	---	---	Subtilisin-chymotrypsin inhibitor CI-1C
GRMZM2G064962	-2.52666	1.79588	1.36251	0.75903	-1.32628	-0.917667	7.29504	139.806	9.00142e-11	2.5255e-07	-1.16415	2.55491	-0.853187	-2.52666	1.79588	-2.05706	Srg3_Like	senescence-related gene 3 /// Encodes a member of the glycerophosphodiester phosphodiesterase (GDPD) family. Has glycerophosphodiester phosphodiesterase activity. Functions in maintaining cellular phosphate homeostasis under phosphate starvation. The mRNA is cell-to-cell mobile. /// senescence-related gene 3;(source:Araport11)	Glycerophosphoryl diester phosphodisterase (Fragment)	Glycerophosphoryl diester phosphodiesterase
GRMZM2G135839	-4.64556	1.96226	2.32044	1.86995	-0.695949	-2.64691	7.03641	131.232	1.33004e-10	3.33733e-07	-2.32512	3.83221	-1.83576	-4.64556	1.96226	-3.37924	---	Calcineurin-like metallo-phosphoesterase superfamily protein /// Calcineurin-like metallo-phosphoesterase superfamily protein;(source:Araport11)	---	Piezo-type mechanosensitive ion channel component like
GRMZM2G049541	-3.44766	4.69867	0.564738	-1.18741	-3.07106	-2.61444	4.09679	129.049	1.47493e-10	3.36445e-07	-2.88293	3.51126	-5.05717	-3.44766	4.69867	-1.82005	ppck4	phosphoenolpyruvate carboxylase kinase 1 /// Encodes a phosphoenolpyruvate carboxylase kinase that is expressed at highest levels in leaves. Expression is induced by light. The mRNA is cell-to-cell mobile. /// phosphoenolpyruvate carboxylase kinase 1;(source:Araport11)	Phosphoenolpyruvate carboxylase kinase	Phosphoenolpyruvate carboxylase kinase
GRMZM2G141320	-8.35342	5.81636	4.5321	-1.03309	-1.80157	-5.88205	6.76963	118.632	2.4765e-10	5.09302e-07	-3.82132	4.78327	-6.72168	-8.35342	5.81636	-4.33864	Mgd3_Like	monogalactosyldiacylglycerol synthase type C /// MGD3 is the major enzyme for galactolipid metabolism during phosphate starvation. Does not contribute to galactolipid synthesis under P1-sufficient conditions. /// monogalactosyldiacylglycerol synthase type C;(source:Araport11)	cDNA clone:002-103-C09, full insert sequence	Monogalactosyldiacylglycerol synthase
GRMZM2G121223	-1.43526	2.95495	0.91196	-1.15244	-2.40496	0.695554	4.18924	117.415	2.63866e-10	5.09302e-07	-0.5233	1.80251	-0.430195	-1.43526	2.95495	-0.885267	---	Polyketide cyclase/dehydrase and lipid transport superfamily protein /// Polyketide cyclase/dehydrase and lipid transport superfamily protein;(source:Araport11)	Putative membrane related protein CP5	START domain-containing proteins involved in steroidogenesis/phosphatidylcholine transfer
GRMZM2G109286	-1.84518	6.06144	1.72045	-3.21445	-4.23111	1.65136	2.86058	112.527	3.4269e-10	6.14199e-07	-0.124731	2.847	0.14252	-1.84518	6.06144	-0.0148418	PLC_Like	PLC-like phosphodiesterases superfamily protein /// PLC-like phosphodiesterases superfamily protein;(source:Araport11)	MAP3K-like protein kinase, putative, expressed	PI-PLC X domain-containing protein
GRMZM2G021482	-2.07321	6.32255	1.35614	-6.85982	-9.5977	9.60795	2.74871	134.293	5.08949e-10	6.77555e-07	-0.717068	-0.537274	-1.24409	-2.07321	6.32255	-5.34836	PLC_Like2	PLC-like phosphodiesterase family protein /// Glycerophosphoryl diester phosphodiesterase-like protein involved in cell wall cellulose accumulation and pectin linking. Impacts root hair, trichome and epidermal cell development. /// PLC-like phosphodiesterase family protein;(source:Araport11)	Glycerophosphoryl diester phosphodiesterase family protein, expressed (cDNA clone:001-134-B10, full insert sequence)	Glycerophosphodiester phosphodiesterase GDPDL3
GRMZM2G110714	-2.30286	3.67589	1.32436	-2.37433	-3.33776	2.37483	4.13954	109.35	4.08613e-10	6.77555e-07	-0.978503	1.30156	-0.639866	-2.30286	3.67589	-1.96474	pepc*	phosphoenolpyruvate carboxylase 3 /// Encodes a cytosolic phosphoenolpyruvate carboxylase (PEPC) that has activity when expressed in E.coli. Its mRNA is most abundantly expressed in roots and siliques. PPC3 belongs to the plant-type PEPC family. It can form an enzymatically active complex with a castor bean ortholog of PPC4, which encodes a bacterial-type PEPC. The mRNA is cell-to-cell mobile. //…	Phosphoenolpyruvate carboxylase	Phosphoenolpyruvate carboxylase, housekeeping isozyme
GRMZM2G100652	-1.93725	1.48001	1.78664	0.558731	-1.41937	-0.792897	7.76923	106.989	4.6718e-10	6.77555e-07	-0.15061	2.03874	-0.324138	-1.93725	1.48001	-1.87661	SQD2	sulfoquinovosyldiacylglycerol 2 /// Encodes a UDP-sulfoquinovose:DAG sulfoquinovosyltransferase that is involved in sulfolipid biosynthesis and whose expression is responsive to both phosphate (Pi) and phosphite (Phi) in both roots and shoots. /// sulfoquinovosyldiacylglycerol 2;(source:Araport11)	SULFOQUINOVOSYLDIACYLGLYCEROL 2 family protein	GDP-mannose-dependent alpha-mannosyltransferase
GRMZM2G135586	-1.67852	1.63503	0.74902	0.786536	-1.62825	-0.595758	5.80755	105.369	5.13054e-10	6.77555e-07	-0.929504	2.42157	-0.731944	-1.67852	1.63503	-1.67174	---	riboflavin kinase/FMN hydrolase /// Bifunctional enzyme that catalyzes hydrolysis of FMN to riboflavin, and phosphorylation of riboflavin to FMN. The mRNA is cell-to-cell mobile. /// riboflavin kinase/FMN hydrolase;(source:Araport11)	Riboflavin kinase/FAD synthetase family protein	Bifunctional riboflavin kinasefmn phosphatase
GRMZM5G829946	-2.05089	4.17137	0.456495	-0.132472	-3.11	-0.329308	5.88786	107.644	4.50018e-10	6.77555e-07	-1.59439	4.0389	-0.994799	-2.05089	4.17137	-0.989514	Srg3_Like2	senescence-related gene 3 /// Encodes a member of the glycerophosphodiester phosphodiesterase (GDPD) family. Has glycerophosphodiester phosphodiesterase activity. Functions in maintaining cellular phosphate homeostasis under phosphate starvation. The mRNA is cell-to-cell mobile. /// senescence-related gene 3;(source:Araport11)	Glycerophosphoryl diester phosphodisterase (Fragment)	Glycerophosphoryl diester phosphodiesterase
GRMZM2G131623	-0.81612	1.73472	0.721775	0.33654	-1.1134	-0.921089	5.45829	102.98	5.90519e-10	7.40866e-07	-0.0943457	2.07126	-0.0575808	-0.81612	1.73472	-0.194806	bcd386a	acyl-UDP-N-acetylglucosamine O-acyltransferase;(source:Araport11)	Expressed protein	Histidine-rich glycoprotein
GRMZM2G064841	-1.35805	0.694014	0.102265	0.778321	-0.787206	-0.362498	6.6113	100.963	6.6665e-10	7.62748e-07	-1.25579	1.47233	-0.933154	-1.35805	0.694014	-1.45124	---	ADP-glucose pyrophosphorylase family protein /// KONJAC1 is imilar to sugar pyrophosphorylases but has an insertion of 2 AA in the pyrophosphorylase consensus motif that is highly conserved in GMPPs. It lacks GDP-mannose pyrophosphorylase activity but can simulate the GDP-mannose pyrophosphorylase activity of VTC1. /// ADP-glucose pyrophosphorylase family protein;(source:Araport11)	ADP-glucose pyrophosphorylase family protein, putative, expressed	GDP-mannose pyrophosphorylase
GRMZM2G008714	-1.0455	1.99508	0.685345	-0.827529	-2.24799	1.25505	6.25503	100.911	6.68757e-10	7.62748e-07	-0.360152	1.16755	-0.185539	-1.0455	1.99508	-1.29841	---	Pyruvate kinase family protein /// Pyruvate kinase family protein;(source:Araport11)	Pyruvate kinase (2.7.1.40)	Pyruvate kinase isozyme
GRMZM2G373607	-6.43945	9.01782	5.64662	-6.70759	-3.06227	0.462044	6.52135	126.347	7.19728e-10	7.85192e-07	-0.792834	2.31023	-1.08283	-6.43945	9.01782	-0.483907	---	serine carboxypeptidase-like 34 /// serine carboxypeptidase-like 34;(source:Araport11)	Carboxypeptidase (3.4.16.-)	Serine carboxypeptidase II-2 chain B like
GRMZM2G112247	-2.98324	7.27298	-0.23199	-3.6232	-5.73465	1.94631	4.3815	98.9247	7.55362e-10	7.89731e-07	-3.21523	3.64978	-3.35379	-2.98324	7.27298	-1.44491	phm532	SEC14 cytosolic factor family protein / phosphoglyceride transfer family protein /// SEC14 cytosolic factor family protein / phosphoglyceride transfer family protein;(source:Araport11)	Rho-GTPase-activating protein-like	---
GRMZM2G018229	-1.10861	2.01487	0.65758	-1.39106	-1.71746	1.40467	5.69071	95.6005	9.31173e-10	9.346e-07	-0.451026	0.623809	-0.140013	-1.10861	2.01487	-0.811201	---	PETER PAN-like protein /// A single-copy gene encoding a 346 aa protein with a single Brix domain. Similar to yeast ribosome biogenesis proteins Ssf1/2. /// PETER PAN-like protein;(source:Araport11)	---	Brix domain containing protein, expressed
GRMZM2G333183	-4.01173	6.5338	-1.516	0.0543127	-6.5338	1.20672	4.54796	152.11	1.21246e-09	1.08654e-06	-5.52773	6.58811	-4.26669	-4.01173	6.5338	-4.01173	---	ATP binding cassette subfamily B1 /// Belongs to the family of ATP-binding cassette (ABC) transporters. Also known as AtMDR1.Possibly regulates auxin-dependent responses by influencing basipetal auxin transport in the root. Exerts nonredundant, partially overlapping functions with the ABC transporter encoded by AT3G28860. PGP1 mediates cellular efflux of IAA and interacts with PIN genes that may …	MDR-like ABC transporter	ABC transporter
GRMZM2G091435	-1.65476	1.35116	1.47517	0.540038	-1.0104	-0.706063	5.40535	92.2614	1.15735e-09	1.08654e-06	-0.179588	1.89119	-0.00485563	-1.65476	1.35116	-1.314	---	Acid phosphatase/vanadium-dependent haloperoxidase-related protein /// Acid phosphatase/vanadium-dependent haloperoxidase-related protein;(source:Araport11)	Vanadium-dependent haloperoxidase-like protein	Acid phosphatase/vanadium-dependent haloperoxidase related
GRMZM2G158175	-0.220187	3.46204	0.850607	-2.15415	-2.92973	1.49222	6.09072	91.6789	1.20303e-09	1.08654e-06	0.630419	1.30789	0.500802	-0.220187	3.46204	0.312121	---	Encodes the ortholog of rice D27. It is plastid-localized and is required for the inhibition of secondary bud outgrowth and operates on a nonmobile precursor upstream of MAX1 in the SL biosynthesis pathway. /// beta-carotene isomerase D27-like protein;(source:Araport11)	Carotenoid isomerase D27	Chloroplast beta-carotene isomerase
GRMZM2G056355	-1.6566	1.61587	0.87077	-0.454487	-1.33665	0.403287	4.28706	87.2288	1.63024e-09	1.41055e-06	-0.785832	1.16138	-0.557816	-1.6566	1.61587	-1.37738	---	serine/threonine protein kinase 2 /// Encodes a ribosomal-protein S6 kinase. Gene expression is induced by cold and salt (NaCl). Activation of AtS6k is regulated by 1-naphthylacetic acid and kinetin, at least in part, via a lipid kinase-dependent pathway. Phosphorylates specifically mammalian and plant S6 at 25 degrees C but not at 37 degrees C. Involved in translational up-regulation of ribosoma…	Non-specific serine/threonine protein kinase (2.7.11.1)	Non-specific serine/threonine protein kinase
GRMZM2G062488	-1.37114	1.30591	0.98139	-0.228159	-1.39809	0.324679	6.21439	86.632	1.69999e-09	1.42187e-06	-0.389753	1.07776	-0.385409	-1.37114	1.30591	-1.46332	---	beta-1,4-N-acetylglucosaminyltransferase family protein /// beta-1,4-N-acetylglucosaminyltransferase family protein;(source:Araport11)	Glycosyl transferase family 17 family protein	N-acetylglucosaminyltransferase III
GRMZM5G821828	-0.740824	1.39314	0.689952	0.752667	-1.3253	-0.774956	6.34154	85.3394	1.86327e-09	1.50816e-06	-0.0508715	2.14581	-0.00531636	-0.740824	1.39314	-0.672979	bnlg1564	acyl-UDP-N-acetylglucosamine O-acyltransferase;(source:Araport11)	Expressed protein	Histidine-rich glycoprotein
GRMZM2G042323	-1.51354	4.78292	1.72702	-3.46351	-4.16334	3.06264	6.26228	82.3373	2.3178e-09	1.81744e-06	0.213476	1.31941	0.432182	-1.51354	4.78292	-0.893963	---	---	RMC	CYCLOPS transcription factor
GRMZM2G018820	-6.80249	2.51685	3.44186	-0.350134	0.510057	-2.7522	8.89113	81.2863	2.50644e-09	1.85376e-06	-3.36063	2.16672	-3.43606	-6.80249	2.51685	-3.77559	Srg3_Like3	senescence-related gene 3 /// Encodes a member of the glycerophosphodiester phosphodiesterase (GDPD) family. Has glycerophosphodiester phosphodiesterase activity. Functions in maintaining cellular phosphate homeostasis under phosphate starvation. The mRNA is cell-to-cell mobile. /// senescence-related gene 3;(source:Araport11)	Glycerophosphoryl diester phosphodisterase (Fragment)	Glycerophosphoryl diester phosphodiesterase
GRMZM2G477503	-2.91297	2.42322	1.92322	0.956048	-1.69925	-1.71354	8.70548	81.2574	2.51187e-09	1.85376e-06	-0.989758	3.37927	-1.02329	-2.91297	2.42322	-2.18901	Sdg2	sulfoquinovosyldiacylglycerol 2 /// Encodes a UDP-sulfoquinovose:DAG sulfoquinovosyltransferase that is involved in sulfolipid biosynthesis and whose expression is responsive to both phosphate (Pi) and phosphite (Phi) in both roots and shoots. /// sulfoquinovosyldiacylglycerol 2;(source:Araport11)	SULFOQUINOVOSYLDIACYLGLYCEROL 2 family protein	Lipopolysaccharide core biosynthesis glycosyltransferase lpsE
AC197705.4_FG011	-2.58011	0.918556	1.8655	1.82803	-0.48356	-1.97968	7.01595	80.0155	2.75879e-09	1.97782e-06	-0.714605	2.74659	-0.431255	-2.58011	0.918556	-2.14511	---	---	---	UTP--glucose-1-phosphate uridylyltransferase 3 chloroplastic
GRMZM2G092923	-1.28037	1.34831	0.390741	-0.56276	-1.0418	0.64454	6.24603	77.6292	3.31672e-09	2.31176e-06	-0.889627	0.785554	-0.501334	-1.28037	1.34831	-0.973855	---	adenosine kinase /// encodes adenylate kinase that is located in the chloroplast involved in the coordination of metabolism and growth /// adenosine kinase;(source:Araport11)	Adenylate kinase 6 (2.7.4.3) (Fragment)	Adenylate kinase 1 chloroplastic
GRMZM2G476762	-7.86029	-0.751476	6.74373	-0.0160038	0.845275	-0.0875982	7.06796	73.7369	4.5334e-09	3.07438e-06	-1.11656	-0.76748	-1.12637	-7.86029	-0.751476	-7.76649	---	---	---	---
GRMZM2G097641	-2.68737	0.796218	2.03223	-0.694249	-1.77328	1.49954	3.50349	72.5954	4.98353e-09	3.10932e-06	-0.655137	0.101969	-0.826902	-2.68737	0.796218	-3.66442	spp2	Sucrose-6F-phosphate phosphohydrolase family protein /// Sucrose-6F-phosphate phosphohydrolase family protein;(source:Araport11)	Putative sucrose phosphatase	Sucrose phosphate phosphatase
GRMZM2G053322	-0.841211	1.90107	0.938071	-0.664251	-1.68305	0.538275	8.02935	73.1452	4.76058e-09	3.10932e-06	0.0968599	1.23682	0.188903	-0.841211	1.90107	-0.623191	Sdg1	sulfoquinovosyldiacylglycerol 1 /// involved in sulfolipid biosynthesis The mRNA is cell-to-cell mobile. /// sulfoquinovosyldiacylglycerol 1;(source:Araport11)	UDP-sulfoquinovose synthase	UDP-sulfoquinovose synthase chloroplastic
GRMZM2G055802	0.0247498	5.634	-0.447412	-2.28348	-5.59923	2.46255	2.68064	72.3649	5.08059e-09	3.10932e-06	-0.422662	3.35052	-0.208828	0.0247498	5.634	0.059516	---	---	---	Bowman-Birk type trypsin inhibitor
GRMZM2G361855	0.824875	3.53664	-0.212227	-0.915504	-3.54875	0.996802	4.06555	72.6076	4.97845e-09	3.10932e-06	0.612649	2.62113	0.681829	0.824875	3.53664	0.812758	---	ATPase family associated with various cellular activities (AAA) /// A locus involved in embryogenesis. Mutations in this locus result in embryo lethality. /// ATPase family associated with various cellular activities (AAA);(source:Araport11)	Putative replication factor	Replication factor C subunit 3
GRMZM2G153754	-5.13	3.3197	3.97391	-3.14196	-1.23979	1.50494	1.4319	70.8168	5.7924e-09	3.46054e-06	-1.15609	0.177738	-0.713201	-5.13	3.3197	-3.05009	cpp1	TESMIN/TSO1-like CXC 2 /// TESMIN/TSO1-like CXC 2;(source:Araport11)	CXC domain-containing TSO1-like protein 1	Transcription factor CPP
GRMZM2G060311	-8.38374	3.96062	6.71664	0.307792	1.50801	-6.04329	6.21574	67.1675	7.97948e-09	4.65631e-06	-1.6671	4.26841	-1.93396	-8.38374	3.96062	-2.91511	---	---	---	Plasma membrane proteolipid
GRMZM2G102238	0.128755	3.09551	0.338273	-0.481902	-3.40426	0.540333	5.68154	66.5306	8.45269e-09	4.82034e-06	0.467028	2.61361	0.216711	0.128755	3.09551	-0.179993	---	Acid phosphatase/vanadium-dependent haloperoxidase-related protein /// Acid phosphatase/vanadium-dependent haloperoxidase-related protein;(source:Araport11)	Vanadium-dependent haloperoxidase-like protein	Acid phosphatase/vanadium-dependent haloperoxidas proteine-related
GRMZM2G478160	-3.38787	3.23396	2.26114	-0.739339	-1.10637	-0.688987	3.08232	65.4898	9.29789e-09	5.18451e-06	-1.12673	2.49462	-0.427465	-3.38787	3.23396	-1.26028	---	Calcium-binding EF-hand family protein /// Calcium-binding EF-hand family protein;(source:Araport11)	Calcium-binding EF hand family protein	Calcium-binding EF-hand family protein-like
GRMZM2G152447	-4.53595	2.38787	1.78497	0.306822	0.104237	-1.99002	6.57943	65.0068	9.72322e-09	5.19096e-06	-2.75098	2.69469	-1.94207	-4.53595	2.38787	-2.04384	ZmPAP7d	purple acid phosphatase 3 /// purple acid phosphatase 3;(source:Araport11)	Purple acid phosphatase (3.1.3.2)	Purple acid phosphatase
GRMZM2G125838	0.0434442	0.991542	-0.368677	2.33799	-1.09161	-2.39119	5.64346	65.2086	9.54283e-09	5.19096e-06	-0.325233	3.32953	-0.4785	0.0434442	0.991542	-0.0566266	umc19	Calcium-binding EF-hand family protein /// Calcium-binding EF-hand family protein;(source:Araport11)	Calcium-binding EF hand family protein	Calcineurin subunit B like
GRMZM5G828488	-3.33343	5.61006	1.45401	-2.91631	-3.65789	0.773545	5.39647	64.5839	1.01141e-08	5.28715e-06	-1.87941	2.69375	-2.07001	-3.33343	5.61006	-1.38126	Spx5	SPX domain gene 3 /// Expression is upregulated in the shoot of cax1/cax3 mutant. /// SPX domain protein 3;(source:Araport11)	SPX domain-containing protein 2	Xenotropic and polytropic retrovirus receptor 1 isogeny
GRMZM2G176301	0.233641	4.15146	-0.545886	-4.04479	-4.38103	4.59508	2.63201	64.2688	1.04173e-08	5.33453e-06	-0.312245	0.106666	0.0084678	0.233641	4.15146	0.00406691	---	sterol 4-alpha-methyl-oxidase 2-1 /// Arabidopsis thaliana sterol 4-alpha-methyl-oxidase mRNA. The sterol 4alpha-methyl oxidase2 family proteins SMO2-1 and SMO2-2 function partially through effects on auxin accumulation, auxin response and PIN1 expression to regulate embryogenesis in Arabidopsis. /// sterol 4-alpha-methyl-oxidase 2-1;(source:Araport11)	4-alpha-methyl-sterol C4-methyl-oxidase	Methylsterol monooxygenase
AC191113.2_FG002	-1.38459	0.70773	0.190802	0.0621429	-0.523525	-0.136643	4.81322	62.1299	1.27776e-08	6.41231e-06	-1.19379	0.769873	-1.08409	-1.38459	0.70773	-1.20039	---	---	---	---
GRMZM2G011746	-1.14648	1.39284	1.16125	-0.392673	-1.88709	0.802355	6.33921	61.5938	1.34628e-08	6.62371e-06	0.0147678	1.00016	-0.0698004	-1.14648	1.39284	-1.64073	y9	15-cis-zeta-carotene isomerase /// Encodes a functional 15-cis-zeta-carotene isomerase (Z-ISO). /// 15-cis-zeta-carotene isomerase;(source:Araport11)	15-cis-zeta-carotene isomerase (Fragment)	Zeta-carotene isomerase
GRMZM2G041352	-1.00218	3.85286	1.03941	-0.630359	-3.15053	-0.324986	3.55946	60.8937	1.44229e-08	6.95963e-06	0.037221	3.2225	-0.215787	-1.00218	3.85286	-0.299847	---	endonuclease 2 /// Encodes an endonuclease ENDO2. ENDO2 purified from transgenic Arabidopsis digests RNA, ssDNA, and dsDNA, with a substrate preference for ssDNA and RNA. ENDO2 produced and purified from Nicotiana benthamiana expression showed no demonstrable endonuclease activity, either towards single stranded DNA or mismatches, in vitro. /// endonuclease 2;(source:Araport11)	Bifunctional nuclease family protein	Endonuclease
GRMZM2G351232	-3.91756	3.0403	2.69905	-0.0191318	-0.12867	-3.29653	4.12049	60.6581	1.47636e-08	6.9896e-06	-1.21851	3.02117	-1.62253	-3.91756	3.0403	-1.00593	ZmPAP7f	purple acid phosphatase 3 /// purple acid phosphatase 3;(source:Araport11)	Purple acid phosphatase (3.1.3.2)	---
GRMZM2G134054	-3.4143	2.23209	1.06721	-0.93743	-1.246	-0.235683	5.38434	60.347	1.52281e-08	7.05239e-06	-2.34709	1.29465	-2.53411	-3.4143	2.23209	-2.42821	ZmPAP13	purple acid phosphatase 15 /// Encodes PAP15, a purple acid phosphatase with phytase activity. Expression of PAP15 is developmentally and temporally regulated, with strong expression at the early stages of seedling growth and pollen germination. The expression is also organ/tissue-specific, with strongest expression in the vasculature, pollen grains, and roots. Recombinant PAP protein exhibits br…	Purple acid phosphatase (3.1.3.2)	Purple acid phosphatase
GRMZM2G060732	-1.614	2.5405	1.67715	-2.34487	-2.63154	2.17058	3.12425	60.1967	1.54584e-08	7.05239e-06	0.0631425	0.195623	-0.202192	-1.614	2.5405	-1.70505	---	methyl esterase 17 /// Encodes a methyl IAA esterase. Methyl IAA is believed to be an inactive form of auxin that needs to be demethylated to exert a biological effect. MES17 does not act on methyl JA, MeSA, MeGA4, or MEGA9 in vitro. This gene is expressed in several tissues of seedlings and adult plants, with a higher relative level of expression in the seedling shoot apex and the adult stem. //…	Hydrolase family protein	Cysteine desulfurase 1 chloroplastic
GRMZM2G018018	0.491025	-1.61719	1.04129	-0.0516745	0.616195	0.181201	7.16155	59.9292	1.58786e-08	7.11476e-06	1.53231	-1.66886	0.660845	0.491025	-1.61719	-0.509968	Mfs1a	Major Facilitator Superfamily with SPX (SYG1/Pho81/XPR1) domain-containing protein /// Encodes a member of the PHOSPHATE TRANSPORTER 5 family (PHT5;3). Overexpression of PHT5:3 leads to Pi sequestration into vacuoles and altered regulation of Pi starvation-responsive genes. /// Major Facilitator Superfamily with SPX (SYG1/Pho81/XPR1) domain-containing protein;(source:Araport11)	SPX domain-containing family protein	Major facilitator
GRMZM2G142383	-1.52978	1.83742	1.76951	-0.373362	-1.82435	0.435092	6.53272	59.3198	1.6886e-08	7.30523e-06	0.239724	1.46405	0.314521	-1.52978	1.83742	-1.51672	---	uridine kinase-like 2 /// One of the homologous genes predicted to encode proteins with UPRT domains (Uracil phosphoribosyltransferase). Five of these genes (At5g40870, At3g27190, At1g55810, At4g26510 and At3g27440) show a high level of identity, and are annotated as also containing a N-terminal uracil kinase (UK) domain. These genes are referred to as UKL1 (UK-like 1), UKL2, UKL3, UKL4 and UKL5,…	Uridine kinase (2.7.1.48)	Uridine kinase
GRMZM2G058227	-1.43389	3.43626	0.70582	-2.53789	-2.24725	0.938885	6.21488	59.429	1.67001e-08	7.30523e-06	-0.728075	0.898369	-1.13807	-1.43389	3.43626	-0.244879	---	PLC-like phosphodiesterases superfamily protein /// Encodes a member of the glycerophosphodiester phosphodiesterase (GDPD) family. /// PLC-like phosphodiesterases superfamily protein;(source:Araport11)	Phytase	Glycerophosphoryl diester phosphodiesterase
GRMZM2G166976	-3.89895	0.176916	2.57841	2.91769	0.917797	-3.41219	6.19999	58.8368	1.77373e-08	7.35367e-06	-1.32054	3.0946	-0.720332	-3.89895	0.176916	-2.80424	Mfs2	Major Facilitator Superfamily with SPX (SYG1/Pho81/XPR1) domain-containing protein /// Encodes an SPX domain protein that transports Pi into the vacuole. Overexpression of PHT5:2 leads to massive Pi sequestration into vacuoles and altered regulation of Pi starvation-responsive genes. /// Major Facilitator Superfamily with SPX (SYG1/Pho81/XPR1) domain-containing protein;(source:Araport11)	SPX domain-containing family protein	Major facilitator
GRMZM5G836174	-5.38379	2.42942	3.37541	2.63359	1.36936	-7.02977	7.00824	58.8099	1.77862e-08	7.35367e-06	-2.00839	5.06301	-2.60578	-5.38379	2.42942	-1.58501	---	phosphate starvation-induced gene 2 /// Encodes PPsPase1, a pyrophosphate-specific phosphatase catalyzing the specific cleavage of pyrophosphate (Km 38.8 uM) with an alkaline catalytic pH optimum. Expression is upregulated in the shoot of cax1/cax3 mutant. /// inorganic pyrophosphatase 1;(source:Araport11)	Acid phosphatase	Inorganic pyrophosphatase
GRMZM2G129453	-1.07515	3.51579	0.0660528	-3.86927	-3.12751	3.35082	3.71711	58.7601	1.78772e-08	7.35367e-06	-1.0091	-0.353479	-1.13927	-1.07515	3.51579	-0.686877	---	Fatty acid/sphingolipid desaturase /// Fatty acid/sphingolipid desaturase;(source:Araport11)	Delta8-sphingolipid desaturase	Cold-shock DNA-binding domain
GRMZM2G168707	-2.02207	0.843919	1.56016	0.712789	-0.254257	-1.34699	6.8979	58.0618	1.92097e-08	7.77434e-06	-0.461913	1.55671	-0.506456	-2.02207	0.843919	-1.43241	---	---	---	---
GRMZM2G456547	-0.739389	2.76117	1.3467	1.93979	-2.66276	-1.89988	3.37021	56.95	2.15763e-08	8.59351e-06	0.607314	4.70096	0.745638	-0.739389	2.76117	-0.640977	---	protein kinase C-like zinc finger protein /// protein kinase C-like zinc finger protein;(source:Araport11)	Disulfide isomerase family protein	Nucleoredoxin like
GRMZM2G117410	-0.229285	2.68963	0.319755	-2.07383	-1.97189	1.36815	3.99412	55.7447	2.45331e-08	9.47051e-06	0.0904699	0.615805	0.102532	-0.229285	2.68963	0.488453	---	UV radiation resistance-associated protein;(source:Araport11)	---	UV radiation resistance-associated
GRMZM2G158489	-0.373738	1.43166	0.108316	-0.13963	-1.08959	-0.36211	5.36322	54.9079	2.68629e-08	1.02128e-05	-0.265421	1.29203	-0.42509	-0.373738	1.43166	-0.0316669	---	phosphate transporter traffic facilitator1 /// Encodes a plant specific protein structurally related to the SEC12 proteins of the early secretory pathway. Mutation of PHF1 impairs Pi transport. Expression was detected in all tissues, and was induced by Pi starvation. Localized in endoplasmic reticulum (ER), and mutation of PHF1 resulted in ER retention and reduced accumulation of the plasma membr…	Putative membrane protein	Phosphate transporter traffic facilitator1 isoform 1
GRMZM2G027663	-1.16967	-0.766987	0.140113	3.0127	0.23204	-2.54474	7.78522	54.6303	2.76919e-08	1.03708e-05	-1.02955	2.24571	-1.09654	-1.16967	-0.766987	-1.70461	thic1	thiaminC /// Encodes a protein involved in thiamine biosynthesis. The protein is an iron-sulfur cluster protein predicted to catalyze the conversion of 5-aminoimidazole ribonucleotide (AIR) to hydroxymethylpyrimidine phosphate (HMP-P). A severe reduction of THIC levels in plants decreases vitamin B1 (thiamin diphosphate (TPP)) levels and also leads to changes in the levels of numerous other metab…	Putative thiamin biosynthesis protein	Thiamine biosynthesis protein thiC
GRMZM2G044629	-0.0732852	2.39054	-0.501542	-2.08469	-2.00457	1.52158	5.98345	54.3293	2.86243e-08	1.05624e-05	-0.574827	0.305845	-0.751971	-0.0732852	2.39054	0.312686	---	N-acetylglucosamine-1-phosphate uridylyltransferase 1 /// Encodes a protein that functions as an N-acetylglucosamine-1-phosphate uridylyltransferase that catalyzes the formation of UDP-N-acetylglucosamine (UDP-GlcNAc). This is an essential precursor for glycolipid and glycoprotein synthesis and is also used for regulatory protein modification in signaling pathways. The enzyme can also catalyze th…	cDNA clone:J013000B13, full insert sequence	UDP-N-acetylglucosamine pyrophosphorylase
GRMZM2G026980	-3.8856	-0.232857	3.03082	1.81823	-0.0186019	-1.39219	4.37242	53.4983	3.13935e-08	1.09406e-05	-0.85478	1.58537	-0.680202	-3.8856	-0.232857	-4.13706	xet1	xyloglucan endotransglucosylase/hydrolase 21 /// xyloglucan endotransglucosylase/hydrolase 21;(source:Araport11)	Xyloglucan endotransglucosylase/hydrolase (2.4.1.207)	---
GRMZM2G345991	-1.54047	4.00393	0.943485	-2.28014	-4.69456	3.22728	1.58711	53.6834	3.07508e-08	1.09406e-05	-0.596984	1.72379	-0.340482	-1.54047	4.00393	-2.2311	---	Protein of unknown function (DUF630 and DUF632) /// DNA-directed RNA polymerase subunit beta, putative (DUF630 and DUF632);(source:Araport11)	Bzip-related transcription factor-like	BZIP transcription factor
GRMZM5G842886	-1.36619	1.10481	0.972938	0.516478	-1.60442	0.0164747	4.87079	53.605	3.10212e-08	1.09406e-05	-0.393255	1.62129	-0.359911	-1.36619	1.10481	-1.8658	---	UDP-galactose transporter 6 /// UDP-galactose transporter 6;(source:Araport11)	Nucleotide-sugar transporter family protein	Nucleotide-sugar transporter
GRMZM2G057023	-1.67926	0.902743	1.22526	1.03773	-0.624237	-1.19517	8.48785	53.8631	3.01413e-08	1.09406e-05	-0.454	1.94048	-0.33293	-1.67926	0.902743	-1.40075	---	interferon-related developmental regulator family protein / IFRD protein family /// Encodes a protein with similarity to human interferon-related developmental regulator (IFRD)that is involved in salt tolerance. Loss of function mutations are hypersensitive to salt stress and have reduced fertility. SAT32 is found in the cytoplasm but appears to translocate to the nucleus when plants are subject …	Interferon-related developmental regulator family protein	Interferon-related developmental regulator family protein / IFRD protein family
GRMZM2G701058	-1.08101	1.47817	0.824061	0.366551	-1.27013	-0.37325	5.62214	53.3461	3.19337e-08	1.09764e-05	-0.256953	1.84472	-0.0556115	-1.08101	1.47817	-0.872974	---	aminoalcoholphosphotransferase 1 /// Encodes aminoalcoholphosphotransferase AAPT1. /// aminoalcoholphosphotransferase 1;(source:Araport11)	Aminoalcoholphosphotransferase	Putative aminoalcoholphosphotransferase
GRMZM2G011141	-0.66244	4.70135	0.856794	-1.79992	-4.28325	1.02352	3.42919	52.176	3.64667e-08	1.23652e-05	0.194355	2.90143	-0.163951	-0.66244	4.70135	-0.244341	---	Mono-/di-acylglycerol lipase, N-terminal;Lipase, class 3 /// lipase class 3 family protein;(source:Araport11)	Lipase family protein, expressed	Mono-/di-acylglycerol lipase N-terminal
GRMZM2G024705	-0.128467	6.00284	-1.4418	0.389918	-5.5408	-2.71089	4.62127	51.7714	3.82046e-08	1.27817e-05	-1.57027	6.39276	-3.4292	-0.128467	6.00284	0.333574	Spx3	SPX domain gene 3 /// Expression is upregulated in the shoot of cax1/cax3 mutant. /// SPX domain protein 3;(source:Araport11)	SPX domain-containing protein 2	---
GRMZM2G071688	-0.14581	3.14737	0.715814	-0.800712	-2.40423	-0.208598	5.64495	51.116	4.12277e-08	1.36117e-05	0.570004	2.34666	0.30384	-0.14581	3.14737	0.597335	---	Protein of unknown function (DUF300) /// organic solute transporter ostalpha protein (DUF300);(source:Araport11)	MAP kinase-activating protein C22orf5, putative, expressed	Organic solute transporter Ost-alpha
GRMZM2G070847	-1.74464	1.57745	-2.43721	3.06519	-1.46597	-1.04402	6.82402	61.1877	4.25628e-08	1.37496e-05	-4.18185	4.64264	-2.0492	-1.74464	1.57745	-1.63316	---	---	---	Zinc transporter like
GRMZM2G332838	0.433239	3.26769	-0.747564	-3.61497	-2.85263	3.0739	5.36955	50.7002	4.32895e-08	1.37496e-05	-0.314324	-0.347277	-0.440331	0.433239	3.26769	0.848303	---	Histone superfamily protein /// Histone superfamily protein;(source:Araport11)	Histone H4	---
GRMZM2G096753	0.206284	5.31697	0.543143	-3.29577	-3.34593	1.45498	3.56685	50.7291	4.31422e-08	1.37496e-05	0.749427	2.0212	0.879677	0.206284	5.31697	2.17733	ppck3	phosphoenolpyruvate carboxylase kinase 2 /// Encodes a second Arabidopsis phosphoenolpyruvate carboxylase kinase gene product with a different expression pattern from PPCK1. Expression of the gene is upregulated by exposure of the plant to light and is responsive to both phosphate (Pi) and phosphite (Phi) in shoots. /// phosphoenolpyruvate carboxylase kinase 2;(source:Araport11)	Phosphoenolpyruvate carboxylase kinase	Phosphoenolpyruvate carboxylase kinase
GRMZM2G093441	-1.46062	0.810969	1.03682	0.486185	-0.470135	-0.558935	5.54694	50.0565	4.67214e-08	1.44733e-05	-0.423801	1.29715	-0.155716	-1.46062	0.810969	-1.11978	---	alpha/beta-Hydrolases superfamily protein /// alpha/beta-Hydrolases superfamily protein;(source:Araport11)	---	Aminoacrylate hydrolase
GRMZM5G813111	-1.24511	1.41268	0.969744	-0.16492	-0.487206	-0.545732	5.86763	50.1495	4.62062e-08	1.44733e-05	-0.275362	1.24776	-0.0605439	-1.24511	1.41268	-0.319636	phd35	PHD finger protein-related /// ING2 encodes a member of the Inhibitor of Growth family of nuclear-localized PhD domain containing homeodomain proteins. Binds to H3K4 di or trimethylated DNA. /// PHD finger protein-like protein;(source:Araport11)	PHD finger protein ING	PHD finger protein ING
GRMZM2G023711	-2.9992	2.92523	1.39984	0.239824	-4.07212	1.46556	1.62884	49.4553	5.02145e-08	1.52033e-05	-1.59936	3.16505	-1.04087	-2.9992	2.92523	-4.14609	---	WCRKC thioredoxin 2 /// Encodes a thioredoxin (WCRKC2) localized in chloroplast stroma. Contains a WCRKC motif. /// WCRKC thioredoxin 2;(source:Araport11)	Thioredoxin-like 5 mRNA family protein	Thioredoxin
GRMZM2G070315	-2.88674	-0.0930051	2.20845	1.25887	-0.205745	-0.86584	6.50257	49.4429	5.02898e-08	1.52033e-05	-0.678282	1.16587	-0.584002	-2.88674	-0.0930051	-3.18549	---	Phosphotyrosine protein phosphatases superfamily protein /// Encodes an atypical dual-speci&#64257;city phosphatase. /// Phosphotyrosine protein phosphatases superfamily protein;(source:Araport11)	Tyrosine specific protein phosphatase	Tyrosine-protein phosphatase
GRMZM2G024104	-4.21308	0.405249	3.49928	-0.575262	-0.40085	0.503796	3.81984	49.2334	5.15792e-08	1.54074e-05	-0.713792	-0.170013	-0.780858	-4.21308	0.405249	-4.20868	ZmGLN1.2	glutamine synthase clone R1 /// encodes a cytosolic glutamine synthetase, the enzyme has high affinity with substrate ammonium /// hypothetical protein;(source:Araport11)	Glutamine synthetase (6.3.1.2)	Glutamine synthetase nodule isozyme
GRMZM6G914387	-1.88127	0.46119	1.73182	1.4504	0.0601939	-1.88031	6.56454	48.5684	5.59356e-08	1.63202e-05	-0.149442	1.91159	-0.057968	-1.88127	0.46119	-1.35988	---	fold protein;(source:Araport11)	---	---
GRMZM2G447551	1.29743	-0.0550464	-0.838717	0.152754	1.46381	-1.47416	4.79324	48.5896	5.57901e-08	1.63202e-05	0.458716	0.0977076	0.546067	1.29743	-0.0550464	2.70619	camta4	signal responsive 1 /// Encodes a putative CAM binding transcription factor. Loss of function mutations show enhanced resistance to fungal and bacterial pathogens suggesting that CAMTA functions to suppress defense responses.It acts in the cold response pathway, it can bind to and activate the expression of DREB1 genes. /// signal responsive 1;(source:Araport11)	Anther ethylene-upregulated protein ER1, putative, expressed	Calmodulin-binding transcription activator 2
GRMZM2G112377	-1.0827	2.88746	-1.59584	-1.00053	-2.24948	0.943022	4.94146	48.3536	5.74326e-08	1.65644e-05	-2.67854	1.88693	-2.09807	-1.0827	2.88746	-0.444716	ZmPHT1_3	phosphate transporter 1;4 /// Encodes Pht1;4, a member of the Pht1 family of phosphate transporters which include: Pht1;1/At5g43350, Pht1;2/At5g43370, Pht1;3/At5g43360, Pht1;4/At2g38940, Pht1;5/At2g32830, Pht1;6/At5g43340, Pht1;7/At3g54700, Pht1;8/At1g20860, Pht1;9/At1g76430 (Plant Journal 2002, 31:341). Expression is upregulated in the shoot of cax1/cax3 mutant and is responsive to phosphate (Pi…	Phosphate transporter	General substrate transporter
GRMZM2G072890	-1.77401	0.496588	0.287239	0.491858	-0.350218	-0.6355	5.78656	48.1442	5.89367e-08	1.6805e-05	-1.48678	0.988446	-1.48405	-1.77401	0.496588	-1.62764	umc1223	---	---	Late embryogenesis abundant protein like
GRMZM2G136910	-0.924671	2.99771	-0.439012	-0.381379	-2.68509	-0.0511633	6.49868	47.9157	6.06308e-08	1.69039e-05	-1.36368	2.61633	-1.48361	-0.924671	2.99771	-0.612054	aasr1	---	Abscisic stress ripening-like protein	Abcissic acid stress ripening
GRMZM2G152549	-0.940516	2.81913	0.317884	-2.43183	-2.27024	2.23265	3.89455	48.0039	5.99703e-08	1.69039e-05	-0.622632	0.387301	-0.27292	-0.940516	2.81913	-0.391632	---	hydroxyproline-rich glycoprotein family protein /// hydroxyproline-rich glycoprotein family protein;(source:Araport11)	Hydroxyproline-rich glycoprotein family protein, putative, expressed	Hydroxyproline-rich glycoprotein family protein, putative, expressed
GRMZM2G050561	-1.01242	2.63883	0.474484	-1.01402	-4.82909	2.88294	2.74364	47.4849	6.39804e-08	1.72032e-05	-0.537936	1.62481	-0.859273	-1.01242	2.63883	-3.20268	---	heptahelical protein 4 /// heptahelical transmembrane protein HHP4 /// heptahelical protein 4;(source:Araport11)	tRNA synthetase class I family protein	---
GRMZM2G064657	-1.71241	-0.372032	0.823442	3.64062	0.463778	-3.23228	5.77632	47.6589	6.26019e-08	1.72032e-05	-0.888966	3.26859	-0.388872	-1.71241	-0.372032	-1.62066	Pho1_3	EXS (ERD1/XPR1/SYG1) family protein /// Encodes PHO1;H1, a member of the PHO1 family. Involved in inorganic phosphate (Pi) transport and homeostasis. Complements pho1 mutation. Its expression is responsive to both phosphate (Pi) and phosphite (Phi) in shoots. /// EXS (ERD1/XPR1/SYG1) family protein;(source:Araport11)	EXS family protein	Phosphate transporter like
GRMZM2G079938	-2.84924	0.687346	0.947905	1.05282	0.864604	-1.79915	7.06963	47.4269	6.4447e-08	1.72032e-05	-1.90133	1.74016	-1.09571	-2.84924	0.687346	-1.29729	---	alpha/beta-Hydrolases superfamily protein /// alpha/beta-Hydrolases superfamily protein;(source:Araport11)	---	Aminoacrylate hydrolase
GRMZM2G315848	-0.576228	1.55077	0.354358	0.1809	-1.16162	-0.82163	6.80902	47.5589	6.33902e-08	1.72032e-05	-0.22187	1.73167	-0.473447	-0.576228	1.55077	-0.187076	ZmPAP1c	purple acid phosphatase 27 /// purple acid phosphatase 27;(source:Araport11)	Purple acid phosphatase (3.1.3.2)	Inactive purple acid phosphatase
GRMZM2G025078	-0.854632	1.19657	0.616717	-0.115341	-1.35986	0.424114	4.93613	47.1821	6.64626e-08	1.75545e-05	-0.237914	1.08123	-0.0924286	-0.854632	1.19657	-1.01792	---	Nitrogen regulatory PII-like, alpha/beta /// encodes a copper binding protein that forms tetramers in vitro. Gene is expressed in all tissues examined and protein is localized to the chloroplast. The mRNA is cell-to-cell mobile. /// Nitrogen regulatory PII-like, alpha/beta;(source:Araport11)	Protein CutA, chloroplast, putative, expressed (cDNA, clone: J075150I19, full insert sequence)	Divalent ion tolerance protein, CutA
GRMZM2G343588	-1.36308	0.405024	1.36601	1.17563	-1.57168	0.0141793	4.15801	46.6727	7.08959e-08	1.85304e-05	0.00292827	1.58066	0.0260837	-1.36308	0.405024	-2.52974	pld16	phospholipase D P1 /// Encodes a member of the PXPH-PLD subfamily of phospholipase D proteins. This subfamily is novel structurally different from the majority of plant PLDs by having phox homology (PX) and pleckstrin homology (PH) domains. Involved regulating root development in response to nutrient limitation. Does not appear to be involved in root hair patterning. Not induced upon Pi starvatio…	Phospholipase (3.1.4.4)	Phospholipase D zeta 1 (Fragment)
GRMZM2G099052	-1.38896	0.579883	1.15628	0.484778	-0.151416	-0.909187	6.14829	46.1869	7.54461e-08	1.95164e-05	-0.232681	1.06466	-0.228623	-1.38896	0.579883	-0.960493	---	R3H domain protein;(source:Araport11)	---	Tubulin polyglutamylase
GRMZM2G096184	-2.0269	6.39545	0.908886	-7.04066	-4.46129	5.41604	2.91903	45.3537	8.40625e-08	2.1306e-05	-1.11801	-0.645209	-0.808474	-2.0269	6.39545	-0.0927418	---	ARM repeat superfamily protein /// ARM repeat superfamily protein;(source:Araport11)	---	Condensin complex subunit
GRMZM2G173882	-0.00214552	2.21811	-2.06578	0.459781	-1.63923	-1.09528	4.03214	45.4159	8.33814e-08	2.1306e-05	-2.06792	2.67789	-2.12454	-0.00214552	2.21811	0.576735	glk27	Homeodomain-like superfamily protein /// Encodes a nuclear localized member of the MYB family of transcriptional regulators that is involved in negative regulation of flowering. It is expressed in vascular tissues and at low levels in the shoot apex during the transition to flowering. Loss of function mutations are early flowering.EFM is involved in the autonomous, thermosensory and GA pathways a…	G2-like family protein	Two-component response regulator ARR1
GRMZM2G078090	-2.25839	-1.32261	1.50263	1.36757	1.0726	-1.12864	4.27541	44.9704	8.84064e-08	2.21829e-05	-0.755753	0.0449528	-0.766844	-2.25839	-1.32261	-2.5084	---	structural maintenance of chromosomes flexible hinge domain protein;(source:Araport11)	Expressed protein	Origin recognition complex subunit like
GRMZM2G139041	-0.660569	1.73256	0.590438	-0.479953	-1.28019	-0.0413879	7.84782	44.3034	9.65995e-08	2.39988e-05	-0.0701311	1.25261	-0.139105	-0.660569	1.73256	-0.208202	AY110160	non-specific phospholipase C1 /// non-specific phospholipase C1;(source:Araport11)	Phospholipase family protein	Non-specific phospholipase
GRMZM2G420684	-1.90508	1.33702	2.25249	-1.23701	-1.22228	0.692971	4.72856	44.0043	1.00558e-07	2.47373e-05	0.347404	0.100004	-0.0819017	-1.90508	1.33702	-1.79035	---	Acid phosphatase/vanadium-dependent haloperoxidase-related protein /// Acid phosphatase/vanadium-dependent haloperoxidase-related protein;(source:Araport11)	Vanadium-dependent haloperoxidase-like protein	Acid phosphatase/vanadium-dependent haloperoxidase-related protein
GRMZM2G312732	-6.25319	6.16954	3.2615	-3.19232	-0.151091	-2.77705	2.04599	51.9986	1.04898e-07	2.55543e-05	-2.99169	2.97721	-2.94262	-6.25319	6.16954	-0.234745	---	---	---	---
GRMZM2G019183	-2.37591	-0.461638	1.3253	0.320321	0.276789	-0.512357	4.17662	43.373	1.09545e-07	2.64299e-05	-1.05061	-0.141317	-1.4275	-2.37591	-0.461638	-2.56076	trps13	UDP-Glycosyltransferase / trehalose-phosphatase family protein /// Encodes an enzyme putatively involved in trehalose biosynthesis. The protein has a trehalose synthase (TPS)-like domain and a trehalose phosphatase (TPP)-like domain. It can complement a yeast mutant lacking both of these activities suggesting that this is a bifunctional enzyme. /// UDP-Glycosyltransferase / trehalose-phosphatase …	Trehalose-6-phosphate synthase	Alpha,alpha-trehalose-phosphate synthase
GRMZM2G051709	-0.936933	3.1178	0.0502261	-2.45741	-2.59514	1.84867	4.10731	43.1933	1.12273e-07	2.683e-05	-0.886707	0.660391	-0.972781	-0.936933	3.1178	-0.414272	---	nodulin MtN21 /EamA-like transporter family protein /// nodulin MtN21-like transporter family protein /// nodulin MtN21 /EamA-like transporter family protein;(source:Araport11)	WAT1-related protein	---
GRMZM5G843302	-1.32378	0.357725	-2.19968	1.05806	-0.414642	-0.208739	7.91647	43.0834	1.13979e-07	2.69807e-05	-3.52347	1.41579	-2.73106	-1.32378	0.357725	-1.3807	---	phosphate starvation-induced gene 3 /// Encodes a Pi starvation-responsive protein AtPS3. A member of the phosphate starvation-induced glycerol-3-phosphate permease gene family: AT3G47420(G3Pp1), AT4G25220(G3Pp2), AT1G30560(G3Pp3), AT4G17550(G3Pp4) and AT2G13100(G3Pp5). Its expression is responsive to phosphate (Pi) and not phosphite (Phi) in roots and shoots. /// putative glycerol-3-phosphate tr…	Glycerol-3-phosphate transporter family protein	Sugar phosphate transporter
GRMZM2G374302	-7.14723	0.370892	6.82198	-1.21434	-1.43855	1.45514	3.74229	42.9999	1.15294e-07	2.70371e-05	-0.325254	-0.843448	-1.15211	-7.14723	0.370892	-8.21489	AY110562	arginine decarboxylase 1 /// Encodes a arginine decarboxylase (ADC), a rate-limiting enzyme that catalyzes the first step of polyamine (PA) biosynthesis via ADC pathway in Arabidopsis thaliana. Arabidopsis genome has two ADC paralogs, ADC1 and ADC2. Double mutant analysis showed that ADC genes are essential for the production of PA, and are required for normal seed development. Promoter region of…	Arginine decarboxylase (4.1.1.19)	Arginine decarboxylase
GRMZM2G122108	0.408974	2.77965	-0.481148	-1.90966	-2.0845	0.994678	5.87847	42.6494	1.21017e-07	2.81162e-05	-0.0721739	0.869985	-0.292015	0.408974	2.77965	1.10412	Spx4	SPX domain gene 4 /// SPX domain-containing protein 4;(source:Araport11)	SPX domain-containing family protein	SPX domain-containing protein 4
GRMZM2G064914	-0.644808	1.40421	0.125698	0.295304	-1.61502	-0.146475	7.92213	42.193	1.28967e-07	2.96883e-05	-0.51911	1.69951	-0.581097	-0.644808	1.40421	-0.855623	---	ribonuclease 2 /// Encodes the main endoribonuclease activity in plant cells and localizes to the endoplasmic reticulum (ER), ER-derived structures, and vacuoles. It is essential for normal ribosomal RNA recycling. The mRNA is cell-to-cell mobile. /// ribonuclease 2;(source:Araport11)	cDNA clone:001-043-H09, full insert sequence (cDNA clone:006-309-E09, full insert sequence) (cDNA clone:J013001J04, full insert sequence) (cDNA clone:J023086O14, full insert sequence) (cDNA clone:J033103A19, full insert sequence)	Ribonuclease 2
GRMZM2G085236	-0.134506	3.25352	-0.952917	-3.67506	-2.66934	3.05031	5.27741	41.9339	1.33747e-07	3.0509e-05	-1.08742	-0.421533	-1.12799	-0.134506	3.25352	0.449677	---	ATP binding cassette subfamily B19 /// Encodes a member of the ATP-binding cassette (ABC) transporter family that is involved in auxin transport and is involved in postembryonic organ separation. Also known as AtMDR11 and PGP19. Possibly regulates auxin-dependent responses by influencing basipetal auxin transport in the root. Acts upstream of phyA in regulating hypocotyl elongation and gravitropi…	MDR-like ABC transporter	ABC transporter
GRMZM2G005869	-1.66422	0.180605	0.954732	1.01925	-1.38919	0.539846	4.68159	41.6937	1.38365e-07	3.12779e-05	-0.709484	1.19986	-0.35897	-1.66422	0.180605	-2.8728	---	serine/threonine protein kinase 2 /// Encodes a ribosomal-protein S6 kinase. Gene expression is induced by cold and salt (NaCl). Activation of AtS6k is regulated by 1-naphthylacetic acid and kinetin, at least in part, via a lipid kinase-dependent pathway. Phosphorylates specifically mammalian and plant S6 at 25 degrees C but not at 37 degrees C. Involved in translational up-regulation of ribosoma…	Non-specific serine/threonine protein kinase (2.7.11.1)	Non-specific serine/threonine protein kinase
GRMZM2G054811	-0.359995	1.25872	0.0236097	0.147331	-1.47376	0.142886	6.85906	41.1743	1.48998e-07	3.33808e-05	-0.336386	1.40605	-0.261209	-0.359995	1.25872	-0.575036	---	SNARE associated Golgi protein family /// KMS1 encode a endoplasmic reticulum protein involved in the early secretory pathway. /// SNARE associated Golgi protein family;(source:Araport11)	Putative vacuole Membrane Protein 1	SNARE associated Golgi protein family
GRMZM2G067520	-0.525467	1.62544	0.526104	-0.452247	-1.57467	0.57153	4.37145	40.9364	1.54181e-07	3.42364e-05	0.000636943	1.1732	0.170695	-0.525467	1.62544	-0.474693	---	Protein kinase superfamily protein /// Protein kinase superfamily protein;(source:Araport11)	ABC1 family protein	Serine/threonine-protein kinase abkC
GRMZM2G133684	-5.61904	0.27451	3.92042	-0.11718	0.735466	-0.689984	4.53835	39.8241	1.8137e-07	3.99206e-05	-1.69861	0.15733	-1.4958	-5.61904	0.27451	-4.60906	---	Integral membrane HPP family protein /// Integral membrane HPP family protein;(source:Araport11)	Integral membrane HPP family protein (Fragment)	HPP family protein, expressed
GRMZM2G034417	-1.14496	0.213826	0.309794	0.296759	-0.632089	0.298175	5.52013	39.4689	1.91198e-07	4.10046e-05	-0.835165	0.510585	-0.658494	-1.14496	0.213826	-1.56322	---	Inositol monophosphatase family protein /// Encodes a L-galactose-1-phosphate phosphatase, involved in ascorbate biosynthesis. /// Inositol monophosphatase family protein;(source:Araport11)	Inositol-1-monophosphatase (3.1.3.25)	Inositol monophosphatase 3
GRMZM2G090172	-0.0698224	1.6141	-0.100012	-0.134251	-1.78337	0.452608	4.34217	39.5703	1.8833e-07	4.10046e-05	-0.169834	1.47985	-0.0207531	-0.0698224	1.6141	-0.239098	umc107b(croc)	MMS ZWEI homologue 1 /// MMZ1/UEV1A encodes a protein that may play a role in DNA damage responses and error-free post-replicative DNA repair by participating in lysine-63-based polyubiquitination reactions. UEV1A can form diubiquitin and triubiquitin chains in combination with UBC13A/UBC35 in vitro. It can also functionally complement an mms2 mutation in budding yeast, both by increasing mms2 mu…	Putative DNA-binding protein	Ubiquitin-fold modifier-conjugating enzyme
GRMZM2G033971	-0.519031	4.62905	0.357791	-2.69655	-3.9394	1.13393	1.66066	39.4886	1.90635e-07	4.10046e-05	-0.16124	1.9325	-1.03421	-0.519031	4.62905	0.170612	---	Acid phosphatase/vanadium-dependent haloperoxidase-related protein /// Acid phosphatase/vanadium-dependent haloperoxidase-related protein;(source:Araport11)	Vanadium-dependent haloperoxidase-like protein	Acid phosphatase/vanadium-dependent haloperoxidase
AC202435.3_FG003	-3.96754	2.20047	1.80199	1.112	0.188867	-2.06637	2.19915	39.2566	1.97364e-07	4.19683e-05	-2.16554	3.31248	-0.730573	-3.96754	2.20047	-1.57819	---	---	---	Purple acid phosphatase
GRMZM2G050364	-1.16582	0.803087	-0.498672	-1.39883	-0.771522	2.10363	4.86056	39.039	2.03925e-07	4.2999e-05	-1.66449	-0.595742	-0.928121	-1.16582	0.803087	-1.13425	---	Eukaryotic aspartyl protease family protein /// Encodes an aspartic protease has an important regulatory function in chloroplasts that not only influences photosynthetic carbon metabolism but also plastid and nuclear gene expression. /// Eukaryotic aspartyl protease family protein;(source:Araport11)	Nucleoid DNA-binding family protein	Aspartic proteinase nepenthesin-2
GRMZM2G048904	-3.04349	-0.86461	2.27854	-0.0729158	0.366456	-0.329505	4.87171	38.944	2.06868e-07	4.32562e-05	-0.764949	-0.937526	-1.66552	-3.04349	-0.86461	-3.54165	---	GDSL-like Lipase/Acylhydrolase superfamily protein /// GDSL-motif esterase/acyltransferase/lipase. Enzyme group with broad substrate specificity that may catalyze acyltransfer or hydrolase reactions with lipid and non-lipid substrates. /// GDSL-like Lipase/Acylhydrolase superfamily protein;(source:Araport11)	GDSL-lipase	Acetylajmalan esterase
GRMZM2G129879	-0.377881	3.01722	0.118092	1.31953	-2.58424	-2.28401	7.66087	38.7466	2.13147e-07	4.42006e-05	-0.259789	4.33675	-0.791285	-0.377881	3.01722	0.0550976	---	---	---	Zf-FLZ domain containing protein
GRMZM2G044856	-2.8589	-1.32678	3.22829	0.196771	0.0551235	0.539591	3.76157	38.4088	2.24404e-07	4.57785e-05	0.369393	-1.13001	-0.1659	-2.8589	-1.32678	-4.13055	---	Predicted AT-hook DNA-binding family protein /// Putative AT-hook DNA-binding family protein;(source:Araport11)	AT-hook motif nuclear-localized protein	DNA-binding protein ESCAROLA
GRMZM2G066636	-1.87457	0.644053	1.27931	-0.654643	-1.0984	0.915497	8.65259	38.2733	2.29113e-07	4.6362e-05	-0.595264	-0.01059	-0.788754	-1.87457	0.644053	-2.32892	---	Haloacid dehalogenase-like hydrolase (HAD) superfamily protein /// Haloacid dehalogenase-like hydrolase (HAD) superfamily protein;(source:Araport11)	Haloacid dehalogenase-like hydrolase family protein	Pyrimidine 5-nucleotidase
GRMZM2G169382	-1.69426	4.53332	1.23303	-3.5701	-4.92742	3.22707	1.71014	38.1967	2.31826e-07	4.65358e-05	-0.461224	0.963216	-1.19836	-1.69426	4.53332	-2.08836	ereb193	Integrase-type DNA-binding superfamily protein /// encodes a member of the ERF (ethylene response factor) subfamily B-2 of ERF/AP2 transcription factor family. The protein contains one AP2 domain. There are 5 members in this subfamily including RAP2.2 AND RAP2.12. It plays a role in hypoxia-induced root slanting. /// Integrase-type DNA-binding superfamily protein;(source:Araport11)	Ethylene responsive factor 2 (Ethylene-binding protein)	Ethylene responsive transcription factor 2b
GRMZM2G150248	-0.943991	1.46754	-0.0215133	-1.57792	-0.983733	0.695965	5.08219	38.1293	2.34242e-07	4.66477e-05	-0.965505	-0.110383	-1.36366	-0.943991	1.46754	-0.460184	TIDP3366	polyamine oxidase 4 /// encodes a peroxisomal polyamine oxidase, involved in the back-conversion polyamine degradation pathway. Among the five polyamine oxidases in the Arabidopsis genome, PAO4 is the major isoform in root peroxisomes. The mRNA is cell-to-cell mobile. /// polyamine oxidase 4;(source:Araport11)	Amine oxidase family protein	Flavin containing amine oxidase
GRMZM2G117153	-0.786748	1.11414	0.338474	-0.403567	-1.03225	0.447637	4.39759	37.9791	2.39735e-07	4.73657e-05	-0.448274	0.71057	-0.322312	-0.786748	1.11414	-0.704856	---	sulfoquinovosyldiacylglycerol 2 /// Encodes a UDP-sulfoquinovose:DAG sulfoquinovosyltransferase that is involved in sulfolipid biosynthesis and whose expression is responsive to both phosphate (Pi) and phosphite (Phi) in both roots and shoots. /// sulfoquinovosyldiacylglycerol 2;(source:Araport11)	SULFOQUINOVOSYLDIACYLGLYCEROL 2 family protein	GDP-mannose-dependent alpha-mannosyltransferase
GRMZM5G875238	-2.29681	1.06027	0.87745	3.23109	-0.500975	-3.56618	10.2644	37.5892	2.54707e-07	4.99306e-05	-1.41936	4.29136	-1.19516	-2.29681	1.06027	-1.73751	sps1	sucrose phosphate synthase 3F /// Encodes a protein with putative sucrose-phosphate synthase activity. /// sucrose phosphate synthase 3F;(source:Araport11)	Sucrose-phosphate synthase B (2.3.1.14)	Sucrose phosphate synthase B
GRMZM2G155321	-1.89361	-1.92551	1.39125	1.7956	1.03407	-0.782416	5.84822	37.4865	2.58827e-07	5.03449e-05	-0.502356	-0.129911	-0.380609	-1.89361	-1.92551	-2.78505	---	---	---	---
GRMZM6G175135	-1.32667	1.10649	1.1909	-0.299407	-1.34358	0.361583	6.64773	36.2611	3.14483e-07	5.96817e-05	-0.135769	0.807081	-0.310687	-1.32667	1.10649	-1.56376	---	---	---	S-norcoclaurine synthase
GRMZM2G160364	-3.27026	4.28233	3.64091	-2.06734	-2.53351	-0.83699	1.18178	36.3176	3.11632e-07	5.96817e-05	0.370649	2.21499	-0.784862	-3.27026	4.28233	-1.52144	---	---	---	---
GRMZM2G158008	-1.47907	1.09668	1.54938	0.560862	-0.39208	-1.07111	5.34716	36.2246	3.16343e-07	5.96817e-05	0.0703128	1.65755	0.264667	-1.47907	1.09668	-0.774468	pld14	phospholipase D P1 /// Encodes a member of the PXPH-PLD subfamily of phospholipase D proteins. This subfamily is novel structurally different from the majority of plant PLDs by having phox homology (PX) and pleckstrin homology (PH) domains. Involved regulating root development in response to nutrient limitation. Does not appear to be involved in root hair patterning. Not induced upon Pi starvatio…	Phospholipase (3.1.4.4)	Phospholipase D zeta 1
GRMZM2G117956	3.16982	0.162957	-3.10945	-2.68379	0.999264	0.779595	2.64671	36.2576	3.14662e-07	5.96817e-05	0.0603638	-2.52084	-0.681615	3.16982	0.162957	4.33204	---	Methylenetetrahydrofolate reductase family protein /// Methylenetetrahydrofolate reductase family protein;(source:Araport11)	Proline dehydrogenase (1.5.5.2)	Proline dehydrogenase
GRMZM2G154366	-2.01261	0.253169	1.70425	0.9225	-0.424383	-0.607028	7.53721	36.169	3.19201e-07	5.97717e-05	-0.308363	1.17567	-0.164105	-2.01261	0.253169	-2.18383	PAH2	phosphatidic acid phosphohydrolase 2 /// The PAH2 gene encodes a phosphatidate phosphohydrolase. Mutant analysis revealed its involvement in galactolipid synthesis pathway, and the membrane lipid remodeling. The pah1pah2 double-mutant showed enhanced Al-susceptibility under low-P conditions, but there was no significant differences in Al tolerance between pah1pah2 and wild type when they were gro…	Lipin, N-terminal conserved region family protein, expressed	Phosphatidate phosphatase PAH2
GRMZM2G064042	-0.853024	2.06408	0.730838	-1.2013	-2.13505	1.30196	3.32939	36.0336	3.26283e-07	6.06452e-05	-0.122186	0.862781	-0.0924894	-0.853024	2.06408	-0.923989	---	---	---	---
GRMZM2G179349	-2.45437	-1.32176	0.106855	-0.806323	0.252323	1.72345	5.55463	35.8689	3.35145e-07	6.16366e-05	-2.34752	-2.12808	-2.49983	-2.45437	-1.32176	-3.52381	sweet13c	Nodulin MtN3 family protein /// Encodes a member of the SWEET sucrose efflux transporter family proteins. /// Nodulin MtN3 family protein;(source:Araport11)	Bidirectional sugar transporter SWEET	Bidirectional sugar transporter SWEET
GRMZM2G141731	-1.59549	1.67778	0.916227	-0.297069	-1.49593	-0.0302726	4.78403	35.8436	3.3653e-07	6.16366e-05	-0.679267	1.38071	-0.824763	-1.59549	1.67778	-1.41365	---	RNA ligase/cyclic nucleotide phosphodiesterase family protein /// RNA ligase/cyclic nucleotide phosphodiesterase family protein;(source:Araport11)	RNA ligase/cyclic nucleotide phosphodiesterase family protein (Fragment)	RNA ligase/cyclic nucleotide phosphodiesterase
GRMZM2G172081	-4.86001	2.52341	3.95297	-2.64118	-3.75194	4.05276	1.24258	35.6652	3.46497e-07	6.30022e-05	-0.907042	-0.117769	-0.723987	-4.86001	2.52341	-6.08854	---	roline-rich extensin-like receptor kinase 4 /// Proline-rich extensin-like receptor kinase 4. Functions at an early stage of ABA signalling inhibiting primary root cell elongation by perturbing Ca2+ homeostasis. /// roline-rich extensin-like receptor kinase 4;(source:Araport11)	Kinase family protein	Mitogen-activated protein kinase kinase kinase
GRMZM2G083847	-2.95129	-0.0440986	2.37493	0.362323	0.182611	-0.575828	6.82132	35.4385	3.59656e-07	6.49245e-05	-0.576365	0.318225	-0.651357	-2.95129	-0.0440986	-2.81278	---	ACT domain-containing protein /// Encodes a ACT domain-containing protein. The ACT domain, named after bacterial aspartate kinase, chorismate mutase and TyrA (prephenate dehydrogenase), is a regulatory domain that serves as an amino acid-binding site in feedback-regulated amino acid metabolic enzymes. /// ACT domain-containing protein;(source:Araport11)	ACT domain-containing family protein	[Protein-PII] uridylyltransferase
GRMZM2G088064	-2.98845	-0.72435	1.97708	0.629918	0.611455	-0.0613033	6.75664	35.1729	3.75814e-07	6.55103e-05	-1.01136	-0.0944326	-0.555643	-2.98845	-0.72435	-3.10134	alt4	alanine aminotransferase 2 /// Encodes for alanine aminotransferase ALAAT2. /// alanine aminotransferase 2;(source:Araport11)	Putative alanine aminotransferase	PLP-dependent aminotransferase
GRMZM2G059502	-5.1084	2.83358	6.11411	-1.2243	-0.465762	-1.93816	3.68213	35.1706	3.75956e-07	6.55103e-05	1.00571	1.60929	0.211075	-5.1084	2.83358	-2.74058	---	Chaperone DnaJ-domain superfamily protein /// Chaperone DnaJ-domain superfamily protein;(source:Araport11)	DnaJ-like protein	Chaperone protein dnaJ
GRMZM2G564932	-3.25993	3.74665	4.84328	2.10357	-2.84836	-3.11046	1.30599	35.2791	3.69257e-07	6.55103e-05	1.58336	5.85023	1.47476	-3.25993	3.74665	-2.36164	---	---	---	---
GRMZM2G103647	-1.06213	-1.36276	-0.660421	0.754711	0.999479	-0.317718	6.08095	35.2201	3.72885e-07	6.55103e-05	-1.72255	-0.608049	-1.64884	-1.06213	-1.36276	-1.42541	bzip17	basic leucine zipper 9 /// Encodes bZIP protein BZO2H2. /// basic leucine zipper 9;(source:Araport11)	BZIP transcription factor bZIP16	Basic-leucine zipper domain
GRMZM2G114801	-0.297839	1.27247	-0.188098	0.439333	-0.867806	-1.03701	4.58034	35.0972	3.80576e-07	6.5858e-05	-0.485938	1.7118	-0.67895	-0.297839	1.27247	0.106826	---	Adenine nucleotide alpha hydrolases-like superfamily protein /// Adenine nucleotide alpha hydrolases-like superfamily protein;(source:Araport11)	---	Ubiquitin--protein ligase
AC204611.4_FG001	-1.04828	5.76727	0.166302	-5.08002	-9.41236	8.46218	3.10206	40.8601	3.93975e-07	6.77097e-05	-0.881973	0.687252	-1.1449	-1.04828	5.76727	-4.69337	---	---	---	Molybdenum cofactor sulfurtransferase
GRMZM2G173413	-0.16583	-2.08311	0.210734	0.418393	2.15428	-0.592332	6.32192	34.8207	3.98561e-07	6.80319e-05	0.0449046	-1.66472	-0.0578702	-0.16583	-2.08311	-0.0946656	alla1	allantoinase /// Encodes an allantoinase which is involved in allantoin degradation and assimilation. Gene expression was induced when allantoin was added to the medium. The insertion mutant, ataln m2-1, did not grow well on the MS medium where allantoin, instead of ammonium nitrate, was supplied. /// allantoinase;(source:Araport11)	Allantoinase	Dihydroorotase
GRMZM2G098319	-1.77876	4.31774	1.70793	-3.13238	-4.46551	3.49734	2.53507	34.4486	4.24338e-07	7.19425e-05	-0.0708295	1.18536	0.146357	-1.77876	4.31774	-1.92654	---	---	RMC	CYCLOPS transcription factor
GRMZM2G047592	-1.78098	-0.0766746	1.15633	1.42275	-0.642057	-0.622412	8.39191	34.0989	4.50349e-07	7.58399e-05	-0.624651	1.34608	-0.543041	-1.78098	-0.0766746	-2.49971	---	Galactose mutarotase-like superfamily protein /// Galactose mutarotase-like superfamily protein;(source:Araport11)	Glucose-6-phosphate 1-epimerase (5.1.3.15)	Glucose-6-phosphate 1-epimerase
GRMZM2G084547	-0.357271	3.04563	0.188304	-2.33628	-3.30866	2.51486	5.52563	33.8273	4.71821e-07	7.89263e-05	-0.168967	0.709354	-0.253412	-0.357271	3.04563	-0.620295	---	peptidylprolyl cis/trans isomerase, NIMA-interacting 1 /// phosphorylation-specific peptidyl prolyl cis/trans isomerase (PPIase) with specificity for phosphoserine-proline bonds The mRNA is cell-to-cell mobile. /// peptidylprolyl cis/trans isomerase, NIMA-interacting 1;(source:Araport11)	Peptidyl-prolyl cis-trans isomerase (5.2.1.8)	Peptidyl-prolyl cis-trans isomerase
GRMZM2G079658	-1.05656	0.818746	0.626482	-0.159203	-0.832324	0.625852	4.28299	33.2374	5.22697e-07	8.62863e-05	-0.430073	0.659543	0.0229985	-1.05656	0.818746	-1.07013	---	Polynucleotide adenylyltransferase family protein /// Polynucleotide adenylyltransferase family protein;(source:Araport11)	Polynucleotide adenylyltransferase family protein	tRNA nucleotidyltransferase (CCA-adding enzyme)
GRMZM2G322819	-2.19499	2.38967	0.992007	-2.13005	-2.92064	2.2462	7.88187	33.1005	5.35395e-07	8.78048e-05	-1.20299	0.25962	-1.61781	-2.19499	2.38967	-2.72596	---	Prolyl oligopeptidase family protein /// Prolyl oligopeptidase family protein;(source:Araport11)	Prolyl oligopeptidase family protein	Serine-type endopeptidase
GRMZM2G164020	-0.244059	4.53392	-0.511861	-5.26775	-3.53833	3.78213	6.821	32.5847	5.86552e-07	9.557e-05	-0.755919	-0.733833	-1.24595	-0.244059	4.53392	0.751534	hon110	winged-helix DNA-binding transcription factor family protein /// winged-helix DNA-binding transcription factor family protein;(source:Araport11)	Histone H1	Histone H
GRMZM2G106950	-0.916653	2.86195	-1.09264	-2.56392	-3.43574	3.79055	1.4752	32.3996	6.06273e-07	9.79052e-05	-2.00929	0.298028	-1.35645	-0.916653	2.86195	-1.49044	igps1	Aldolase-type TIM barrel family protein /// Aldolase-type TIM barrel family protein;(source:Araport11)	Putative indole-3-glycerol phosphate synthase	Anthranilate synthase component II
GRMZM2G149698	-1.49278	0.661468	1.47588	0.645311	-0.354113	-0.813453	6.41905	32.3484	6.1187e-07	9.79052e-05	-0.0168994	1.30678	0.122313	-1.49278	0.661468	-1.18542	---	zinc finger (Ran-binding) family protein /// SRP1 is a C2C2 type zinc finger protein that binds RNA. It has a role in response to ABA.. It can bind the 3'UTR of ABI2 and appears to be involved in RNA turnover. /// zinc finger (Ran-binding) family protein;(source:Araport11)	Zinc finger family protein	Zf-RanBP domain-containing protein
GRMZM2G401308	-0.58365	3.32921	0.417451	-3.64397	-2.48495	2.44986	6.76087	32.3418	6.1259e-07	9.79052e-05	-0.166199	-0.314767	-0.516055	-0.58365	3.32921	0.260612	his1a	---	Histone H1 linker	Histone H1 linker
GRMZM2G057140	-0.141494	2.00684	-0.682455	-0.0517784	-1.441	-0.235187	5.44241	32.285	6.18872e-07	9.82831e-05	-0.823948	1.95507	-0.545068	-0.141494	2.00684	0.424352	---	Phosphoglycerate mutase-like family protein /// Encodes a functional VIP1/PPIP5K-type ATP-grasp kinase that is involved in both InsP6 to InsP7 conversion and InsP7 to InsP8 conversion, producing the InsP8 cofactor of the ASK1-COI1-JAZ-jasmonate co-receptor complex. It is the major isoform in plants, is required for jasmonate-dependent defenses, and plays an important role in plant defenses agains…	LOC495012 protein, putative, expressed	inositol hexakisphosphate and diphosphoinositol-pentakisphosphate kinase 1-like isoform X3
GRMZM2G121948	-1.08118	1.36336	0.909775	-0.411428	-1.56857	0.903832	4.77536	32.0705	6.43279e-07	0.000101517	-0.171401	0.951935	0.115796	-1.08118	1.36336	-1.28638	---	vacuolar protein sorting 26A /// Homolog of yeast retromer subunit VPS26. Part of a retromer-like protein complex involved in endosome to lysosome protein transport. /// vacuolar protein sorting 26A;(source:Araport11)	Vacuolar protein sorting 26	Vacuolar protein sorting-associated
GRMZM2G069694	-2.88437	5.89239	1.2288	-3.16796	-4.19356	1.99535	1.65488	31.7591	6.8071e-07	0.000106752	-1.65557	2.72444	-1.12935	-2.88437	5.89239	-1.18554	umc2272	Protein of unknown function (DUF506) /// sugar phosphate exchanger, putative (DUF506);(source:Araport11)	Expressed protein	DNA mismatch repair protein like
GRMZM2G055898	-1.55439	-0.408267	0.273398	-0.111576	-0.10271	0.447519	5.53289	31.6961	6.88586e-07	0.000107317	-1.28099	-0.519843	-1.45602	-1.55439	-0.408267	-2.06536	umc1399	coiled-coil protein;(source:Araport11)	---	Coiled-coil domain-containing protein 25
GRMZM2G073275	-0.127694	2.59565	-0.649678	-3.2291	-2.58065	3.23669	4.36665	31.5668	7.051e-07	0.000109211	-0.777372	-0.633452	-0.754783	-0.127694	2.59565	-0.112698	---	Histone superfamily protein /// Histone superfamily protein;(source:Araport11)	Histone H4	---
GRMZM2G424053	0.101966	1.07466	-0.364305	0.291666	-1.20391	-0.188532	6.8124	31.5333	7.09443e-07	0.000109211	-0.262339	1.36633	-0.288455	0.101966	1.07466	-0.0272841	trh1	thioredoxin 3 /// encodes a cytosolic thioredoxin that reduces disulfide bridges of target proteins by the reversible formation of a disulfide bridge between two neighboring Cys residues present in the active site. Thioredoxins have been found to regulate a variety of biological reactions in prokaryotic and eukaryotic cells. The mRNA is cell-to-cell mobile. /// thioredoxin 3;(source:Araport11)	Thioredoxin	Thioredoxin H-type
GRMZM2G138756	-0.370203	2.4698	-0.777338	1.96288	-1.04507	-2.54839	4.44364	31.2281	7.50535e-07	0.000114832	-1.14754	4.43268	-0.308322	-0.370203	2.4698	1.05453	ZmPAP2b	purple acid phosphatase 27 /// purple acid phosphatase 27;(source:Araport11)	Purple acid phosphatase (3.1.3.2)	Purple acid phosphatase
GRMZM2G022782	-2.80834	-1.20601	2.56965	1.17518	0.517811	-0.364214	3.12308	30.7652	8.18249e-07	0.00012228	-0.238691	-0.030829	-0.115924	-2.80834	-1.20601	-3.49654	invan9	Plant neutral invertase family protein /// A/N-InvA is a neutral invertase that breaks sucrose down into fructose and glucose. It is member of the larger family of alkaline/neutral invertases (GH100). GFP-tagged A/N-InvA localizes to the mitochondria. atinva mutants have reduced root growth, reduced invertase activity, and increased expression of antioxidant genes under basal conditions. The leve…	Neutral invertase	Alkaline/neutral invertase A mitochondrial
GRMZM2G326734	-1.32911	1.5603	0.808736	-0.640154	-1.14971	0.219836	3.12861	30.787	8.14913e-07	0.00012228	-0.520378	0.920142	-0.530113	-1.32911	1.5603	-0.918531	---	---	Phospholipase D Z	Phospholipase D/Transphosphatidylase
GRMZM2G003385	-0.797661	0.995469	0.299851	-0.471131	-1.06496	0.811515	8.2919	30.8132	8.10912e-07	0.00012228	-0.49781	0.524338	-0.226921	-0.797661	0.995469	-0.867155	---	Phosphoglycerate mutase, 2,3-bisphosphoglycerate-independent /// Encodes a 2,3-biphosphoglycerate-independent phosphoglycerate mutase that is involved in pollen development and stomatal movement. /// Phosphoglycerate mutase, 2,3-bisphosphoglycerate-independent;(source:Araport11)	Phosphoglycerate mutase family protein	Cofactor-independent phosphoglyceromutase
GRMZM2G092481	-0.282559	1.07995	0.464106	-0.0876015	-1.42963	0.508189	4.89506	30.7622	8.18708e-07	0.00012228	0.181548	0.992353	0.252464	-0.282559	1.07995	-0.63223	---	ankyrin repeat protein /// A locus involved in embryogenesis. Mutations in this locus result in embryo lethality. /// ankyrin repeat protein;(source:Araport11)	Putative ankyrin-repeat protein	Ankyrin repeat domain-containing protein, chloroplastic
GRMZM2G005622	-1.72757	0.568442	1.3372	0.40469	0.156749	-0.924487	5.96024	30.6661	8.3366e-07	0.000123776	-0.390366	0.973132	-0.184972	-1.72757	0.568442	-1.00237	---	F-box family protein /// F-box family protein;(source:Araport11)	F-box family protein	F-box domain containing protein, expressed
GRMZM2G070218	-1.84559	-0.497831	1.28196	0.893321	0.0902524	-0.175628	4.11433	30.4341	8.71046e-07	0.000128566	-0.56363	0.39549	-0.253516	-1.84559	-0.497831	-2.25317	---	shikimate kinase 1 /// Encodes a shikimate kinase. Its transcripts appear to be expressed most highly in mature embryos and senescing leaves, and its transcript levels rise during heat stress and recovery. It is believed to be localized to the chloroplast. /// shikimate kinase 1;(source:Araport11)	Shikimate kinase	Shikimate kinase 1 chloroplastic
GRMZM2G044591	-2.47213	0.544377	1.42086	-0.48713	-0.291782	0.57879	2.74183	30.3629	8.82901e-07	0.000129554	-1.05127	0.0572469	-0.707018	-2.47213	0.544377	-2.21954	---	WRKY transcription factor;(source:Araport11)	Loricrin-like	WRKY transcription factor 19
GRMZM2G065030	-1.55245	1.2824	-1.13531	-1.09057	-1.00643	0.755355	3.4972	30.1807	9.14127e-07	0.000131823	-2.68775	0.191827	-2.747	-1.55245	1.2824	-1.27647	---	Phosphoribosyltransferase family protein /// Phosphoribosyltransferase family protein;(source:Araport11)	Ribose-phosphate pyrophosphokinase 4 family protein	Phosphoribosyl pyrophosphate synthetase
GRMZM2G076062	1.72926	-0.168686	-1.14766	-0.153873	0.757042	-0.64519	8.22275	30.2034	9.10162e-07	0.000131823	0.5816	-0.32256	0.370892	1.72926	-0.168686	2.31762	umc2224	evolutionarily conserved C-terminal region 2 /// Physically interacts with CIPK1. /// evolutionarily conserved C-terminal region 2;(source:Araport11)	YT521-B-like family protein (YT521-B-like family protein, expressed)	YTH domain-containing family protein 2
GRMZM2G028535	-1.41791	2.17319	0.218609	-1.99668	-2.75531	3.38653	4.18417	30.1206	9.24694e-07	0.000132585	-1.1993	0.17651	-0.391564	-1.41791	2.17319	-2.00003	---	delta 1-pyrroline-5-carboxylate synthase 2 /// encodes delta 1-pyrroline-5-carboxylate synthetase B. Gene expression is induced by dehydration, high salt and ABA. Knock-out mutations in P5CS2 are embryo-lethal. P5CS2 appears to be present in different cells and/or different subcellular locations from P5CS1 in a tissue-dependent manner. Mutants are defective in pollen development. /// delta 1-pyrr…	Delta-1-pyrroline-5-carboxylate synthase (Glutamate 5-kinase) (GK) (2.7.2.11) (Gamma-glutamyl kinase) (Gamma-glutamyl phosphate reductase) (GPR) (1.2.1.41) (Glutamate-5-semialdehyde dehydrogenase) (Glutamyl-gamma-semialdehyde dehydrogenase)	Delta-1-pyrroline-5-carboxylate synthase
GRMZM2G179146	-1.29971	-0.649446	1.5536	0.660378	0.281114	-0.184419	5.76256	29.9389	9.57547e-07	0.000136516	0.253888	0.0109318	0.361516	-1.29971	-0.649446	-1.66805	---	ATP synthase protein I -related /// Encodes an integral thylakoid protein that facilitates assembly of the membranous part of the chloroplast ATPase. /// ATP synthase protein I-like protein;(source:Araport11)	ATP synthase protein I-related protein (Fragment)	ATP synthase protein like
GRMZM2G107417	-1.62291	-0.673546	1.53198	0.561927	0.296762	-0.275566	5.44429	29.864	9.71472e-07	0.000137718	-0.0909259	-0.111618	-0.181348	-1.62291	-0.673546	-1.99969	---	1-acyl-sn-glycerol-3-phosphate acyltransferase;(source:Araport11)	---	ABC-type dipeptide/oligopeptide/nickel transport systems, permease components
GRMZM2G134389	-1.9139	0.839363	1.02868	0.140485	-0.194952	-0.452197	6.51948	29.6681	1.00905e-06	0.000142242	-0.885222	0.979849	-0.552522	-1.9139	0.839363	-1.26949	---	Phosphotyrosine protein phosphatases superfamily protein /// Encodes an atypical dual-speci&#64257;city phosphatase. /// Phosphotyrosine protein phosphatases superfamily protein;(source:Araport11)	Tyrosine specific protein phosphatase	Tyrosine-protein phosphatase
GRMZM2G052720	-2.21182	2.23642	1.62455	-2.03307	-0.798169	0.177178	2.42351	29.5487	1.03277e-06	0.000144413	-0.587266	0.203346	-1.00491	-2.21182	2.23642	-0.773569	ereb98	ethylene responsive element binding factor 4 /// Encodes a member of the ERF (ethylene response factor) subfamily B-1 of ERF/AP2 transcription factor family (ATERF-4). The protein contains one AP2 domain. Acts as a negative regulator of JA-responsive defense gene expression and resistance to the necrotrophic fungal pathogen Fusarium oxysporum and antagonizes JA inhibition of root elongation. The …	AP2-EREBP transcription factor (Fragment)	Ethylene responsive element binding factor
GRMZM2G044132	-1.37837	5.04634	-0.175836	-2.17995	-2.61896	-0.710142	7.09932	29.5044	1.04172e-06	0.000144414	-1.5542	2.86639	-2.01692	-1.37837	5.04634	1.04901	aasr3	---	---	---
GRMZM2G085381	-3.60405	1.5243	2.47762	-0.185133	-1.3961	0.453419	8.54595	29.4051	1.06215e-06	0.000145636	-1.12643	1.33917	-0.729946	-3.60405	1.5243	-3.47585	bx1	Aldolase-type TIM barrel family protein /// Aldolase-type TIM barrel family protein;(source:Araport11)	Indole-3-glycerol phosphate lyase, chloroplast, putative, expressed (Putative indole-3-glycerol phosphate lyase)	Tryptophan synthase alpha chain chloroplastic
GRMZM2G079616	-2.46268	0.114977	2.51548	-1.69376	-0.21946	-0.97785	7.08429	29.4192	1.05923e-06	0.000145636	0.0527924	-1.57878	-2.7233	-2.46268	0.114977	-2.56717	---	HXXXD-type acyl-transferase family protein /// HXXXD-type acyl-transferase family protein;(source:Araport11)	Putative 10-deacetylbaccatin III-10-O-acetyl transferase	Methanol O-anthraniloyltransferase
GRMZM2G090105	-1.03678	2.06734	0.313655	-0.363941	-1.62925	0.146428	2.46516	29.3511	1.07346e-06	0.000146388	-0.723122	1.7034	-0.502544	-1.03678	2.06734	-0.598686	---	Phosphatidylinositol N-acetylglucosaminyltransferase, GPI19/PIG-P subunit /// Phosphatidylinositol N-acetylglucosaminyltransferase, GPI19/PIG-P subunit;(source:Araport11)	Down syndrome critical region protein 5, putative, expressed (Phosphatidylinositol N-acetylglucosaminyltransferase subunit, putative)	Phosphatidylinositol N-acetylglucosaminyltransferase subunit P like
GRMZM2G116714	-1.22535	0.25326	1.28257	0.172865	-0.236473	-0.1495	5.82373	29.1846	1.10919e-06	0.000150443	0.0572229	0.426124	0.0973738	-1.22535	0.25326	-1.20856	---	Pex2/Pex12 N-terminal domain-containing protein / zinc finger (C3HC4-type RING finger) family protein /// Dominant suppressor of det1 phenotypes. Encodes a peroxisomal protein essential for Arabidopsis growth. Inserted directly from the cytosol into peroxisomes. /// Pex2/Pex12 N-terminal domain-containing protein / zinc finger (C3HC4-type RING finger) family protein;(source:Araport11)	Peroxisome assembly protein 2	Cdk-activating kinase assembly factor
GRMZM2G444623	-0.322119	-1.18056	-1.0517	4.34974	0.294916	-2.32643	5.6853	29.0066	1.14892e-06	0.000154993	-1.37382	3.16918	-0.23615	-0.322119	-1.18056	-1.20776	---	Eukaryotic aspartyl protease family protein /// Eukaryotic aspartyl protease family protein;(source:Araport11)	Eukaryotic aspartyl protease family protein	Putative aspartyl protease
GRMZM2G113332	-3.73045	-0.716283	2.97884	1.31985	0.797618	-1.73888	8.02055	28.5417	1.26072e-06	0.000168266	-0.75161	0.60357	-1.0893	-3.73045	-0.716283	-3.64911	---	---	---	---
GRMZM2G050131	-2.1822	0.254141	4.70585	0.214208	-0.862942	-0.925581	8.79238	28.5103	1.26873e-06	0.00016844	2.52365	0.468349	1.20348	-2.1822	0.254141	-2.791	---	---	---	Natterin-3 like
GRMZM2G171423	-2.16654	3.8774	1.48956	-1.64462	-0.88465	-1.49879	5.36731	28.4673	1.27978e-06	0.000169012	-0.676986	2.23278	-0.827644	-2.16654	3.8774	0.826206	---	SPX domain gene 2 /// SPX domain-containing protein 2 (SPX2);(source:Araport11)	SPX domain-containing protein 2	---
GRMZM2G074040	-1.36628	-0.607228	2.34873	1.22289	0.139068	-1.24822	5.05745	28.0846	1.38314e-06	0.000180759	0.98245	0.615662	0.48896	-1.36628	-0.607228	-1.83444	---	SOUL heme-binding family protein /// SOUL heme-binding family protein;(source:Araport11)	SOUL heme-binding family protein	Regulatory factor, effector, bacterial
GRMZM2G153274	-1.35678	0.402403	0.80141	0.727776	-0.971008	0.130039	5.81559	27.9154	1.43188e-06	0.00018616	-0.555374	1.13018	-0.266165	-1.35678	0.402403	-1.92539	---	PLC-like phosphodiesterases superfamily protein /// Encodes a member of the glycerophosphodiester phosphodiesterase (GDPD) family. /// PLC-like phosphodiesterases superfamily protein;(source:Araport11)	Phytase	Glycerophosphoryl diester phosphodiesterase
GRMZM5G873295	-0.545204	1.42129	0.0132235	-0.356421	-0.90279	0.154101	5.31504	27.8663	1.44642e-06	0.000187081	-0.531981	1.06487	-0.215798	-0.545204	1.42129	-0.0267019	---	Protein of unknown function (DUF789) /// hypothetical protein (DUF789);(source:Araport11)	Expressed protein	---
AC208110.2_FG007	-2.60987	4.90274	1.19171	-4.41189	-4.08122	3.13749	3.83787	27.81	1.46328e-06	0.00018733	-1.41815	0.490845	-1.87104	-2.60987	4.90274	-1.78835	---	---	---	Alanine--tRNA ligase
GRMZM5G879278	-0.500524	3.82828	0.232017	-3.88272	-3.10001	3.18893	4.4497	27.754	1.48029e-06	0.000188546	-0.268507	-0.0544401	-0.234036	-0.500524	3.82828	0.227743	---	N-lysine methyltransferase;(source:Araport11)	HN1-like protein isoform 1	N-lysine methyltransferase
GRMZM2G154090	-1.00516	1.82112	0.247118	0.744395	-1.36484	-1.66523	5.97129	27.4886	1.56402e-06	0.0001978	-0.758042	2.56552	-1.22259	-1.00516	1.82112	-0.548877	ZmPHT1_9	phosphate transporter 1;4 /// Encodes Pht1;4, a member of the Pht1 family of phosphate transporters which include: Pht1;1/At5g43350, Pht1;2/At5g43370, Pht1;3/At5g43360, Pht1;4/At2g38940, Pht1;5/At2g32830, Pht1;6/At5g43340, Pht1;7/At3g54700, Pht1;8/At1g20860, Pht1;9/At1g76430 (Plant Journal 2002, 31:341). Expression is upregulated in the shoot of cax1/cax3 mutant and is responsive to phosphate (Pi…	Phosphate transporter 1 family protein	General substrate transporter
GRMZM2G101711	-0.549911	1.89927	-0.136879	-1.82204	-1.33647	1.47491	5.49027	27.4742	1.56871e-06	0.0001978	-0.68679	0.0772337	-0.471111	-0.549911	1.89927	0.0128917	---	calponin-like domain protein;(source:Araport11)	PROTON PUMP INTERACTOR 1 family protein	Proton pump-interactor 1
GRMZM2G089673	-0.285155	2.67848	0.0670368	-2.4335	-2.18059	1.55296	3.19186	27.3724	1.60239e-06	0.000201036	-0.218118	0.244979	-0.600772	-0.285155	2.67848	0.212732	---	Protein of unknown function (DUF1336) /// DUF1336 family protein (DUF1336);(source:Araport11)	Expressed protein	Protein ENHANCED DISEASE RESISTANCE like
GRMZM2G135013	1.33461	0.370682	-1.9796	-0.838912	1.24552	-1.24249	4.20197	27.3296	1.6168e-06	0.000201835	-0.644995	-0.468231	-1.1102	1.33461	0.370682	2.95081	---	S-locus lectin protein kinase family protein /// S-locus lectin protein kinase family protein;(source:Araport11)	D-mannose binding lectin family protein, expressed (Putative S-receptor kinase)	Serine/threonine-protein kinase
GRMZM2G046587	-1.66788	-0.690443	1.67099	1.42011	0.0880378	-0.724889	7.99168	27.2985	1.62737e-06	0.000202148	0.00310314	0.729672	0.0959235	-1.66788	-0.690443	-2.27029	---	pyrophosphorylase 1 /// Encodes a soluble protein with inorganic pyrophosphatase activity that is highly specific for Mg-inorganic pyrophosphate. /// pyrophosphorylase 1;(source:Araport11)	Soluble inorganic pyrophosphatase (cDNA clone:001-017-G06, full insert sequence) (cDNA clone:006-204-C08, full insert sequence) (cDNA clone:J023061F08, full insert sequence)	Soluble inorganic pyrophosphatase
GRMZM2G106748	-0.496101	2.49732	-0.71579	-1.51673	-1.45198	0.174141	5.74351	27.1734	1.67069e-06	0.000206507	-1.21189	0.980596	-1.50914	-0.496101	2.49732	0.549239	lox12	PLAT/LH2 domain-containing lipoxygenase family protein /// Encodes lipoxygenase5 (LOX5). LOX5 activity in roots facilitates green peach aphid colonization of Arabidopsis foliage by promoting green peach aphid feeding from sieve element and water consumption from xylem. /// PLAT/LH2 domain-containing lipoxygenase family protein;(source:Araport11)	Lipoxygenase (1.13.11.-)	Lipoxygenase
GRMZM2G124353	1.59988	-0.885781	-1.54903	0.451971	0.785278	-0.318911	7.49146	27.0584	1.71168e-06	0.000210537	0.0508409	-0.43381	0.0833978	1.59988	-0.885781	1.49937	---	alanine:glyoxylate aminotransferase 2 /// alanine:glyoxylate aminotransferase 2 homolog (AGT2) mRNA, The mRNA is cell-to-cell mobile. /// alanine:glyoxylate aminotransferase 2;(source:Araport11)	Alanine:glyoxylate aminotransferase 2 family protein	Alanine-glyoxylate aminotransferase
GRMZM2G049811	-1.93681	-0.197303	1.37034	0.651124	-0.278511	0.0194367	4.28042	26.9527	1.75042e-06	0.000214251	-0.566472	0.453821	-0.371726	-1.93681	-0.197303	-2.41262	fdh2	formate dehydrogenase /// Encodes a NAD-dependent formate dehydrogenase. /// formate dehydrogenase;(source:Araport11)	Formate dehydrogenase, mitochondrial (FDH) (1.17.1.9) (NAD-dependent formate dehydrogenase)	Formate dehydrogenaseprecursor
GRMZM2G047626	-1.04692	0.275001	1.34789	-0.0869053	-0.696857	0.425634	6.4427	26.904	1.76858e-06	0.000214382	0.30098	0.188096	0.217852	-1.04692	0.275001	-1.46877	myb6	myb domain protein 59 /// Encodes a putative transcription factor (MYB59). /// myb domain protein 59;(source:Araport11)	Myb family transcription factor, putative, expressed	MYB transcription factor
GRMZM2G395267	0	0	-2.01247	1.15955	0	-2.06987	3.69375	58.3937	1.76486e-06	0.000214382	-2.01247	1.15955	-2.92279	0	0	0	---	high affinity K+ transporter 5 /// Encodes a protein of the KUP/HAK/KT potassium channel class that is upregulated in the roots by K levels. /// high affinity K+ transporter 5;(source:Araport11)	Potassium transporter	Potassium transporter
GRMZM2G127850	-8.56158e-08	10.3311	1.45018	-8.9358	1.28614	-8.7057	1.8518	36.4703	1.80814e-06	0.000218125	1.45018	1.39535	-4.57403	-8.56158e-08	10.3311	11.6173	---	transducin family protein / WD-40 repeat family protein /// transducin family protein / WD-40 repeat family protein;(source:Araport11)	Transport protein SEC13	Putative cytosolic iron-sulfur protein assembly protein CIAO1 like
GRMZM2G080603	-0.498318	2.1342	-0.301068	-1.09915	-1.78538	0.780145	9.03189	26.5669	1.90062e-06	0.000228184	-0.799386	1.03505	-0.769568	-0.498318	2.1342	-0.149491	grp1	cold, circadian rhythm, and rna binding 2 /// Encodes a small glycine-rich RNA binding protein that is part of a negative-feedback loop through which AtGRP7 regulates the circadian oscillations of its own transcript. Gene expression is induced by cold. GRP7 appears to promote stomatal opening and reduce tolerance under salt and dehydration stress conditions, but, promotes stomatal closing and the…	Glycin-rich RNA binding protein (Glycine-rich RNA binding protein)	Glycine-rich RNA-binding protein 2
GRMZM2G117707	-1.06266	2.10745	1.06338	-1.56342	-2.32892	1.66686	8.10334	26.4869	1.93361e-06	0.000229943	0.000720487	0.544027	-0.117316	-1.06266	2.10745	-1.28413	---	3-deoxy-d-arabino-heptulosonate 7-phosphate synthase /// Enzyme catalyzing the first committed step in aromatic amino acid biosynthesis The mRNA is cell-to-cell mobile. /// 3-deoxy-d-arabino-heptulosonate 7-phosphate synthase;(source:Araport11)	Phospho-2-dehydro-3-deoxyheptonate aldolase (2.5.1.54)	Phospho-2-dehydro-3-deoxyheptonate aldolase
GRMZM2G014303	0.859455	-1.62799	-0.302105	1.34363	1.76413	-1.57596	3.53337	26.4913	1.93176e-06	0.000229943	0.55735	-0.284358	0.461164	0.859455	-1.62799	0.995601	umc132a(chk)	Protein kinase superfamily protein /// encodes a choline kinase, whose expression is induced by high salt and mannitol. /// Protein kinase superfamily protein;(source:Araport11)	Choline kinase	Choline/ethanolamine kinase
GRMZM5G828630	-3.42856	-1.26563	2.55959	1.57207	0.468003	-0.475874	3.41641	26.4396	1.9534e-06	0.000230116	-0.868966	0.306441	-0.570395	-3.42856	-1.26563	-4.22618	---	alanine aminotransferase 2 /// Encodes for alanine aminotransferase ALAAT2. /// alanine aminotransferase 2;(source:Araport11)	Putative alanine aminotransferase	Alanine aminotransferase 2, mitochondrial (Fragment)
GRMZM2G401147	0.95159	3.37506	-1.87717	-4.27467	-3.30697	4.03469	3.87265	26.4571	1.94605e-06	0.000230116	-0.92558	-0.899605	-1.09747	0.95159	3.37506	1.01968	---	Histone superfamily protein /// Encodes a histone 2B (H2B) protein. This protein can be ubiquitinated in planta, and this modification depends on the HUB1 and HUB2 E3 ubiquitin ligases as well as the UBC1 and UBC2 E2 ubiquitin conjugating enzymes. Lysine 146 appears to be the site of the ubiquitin addition. /// Histone superfamily protein;(source:Araport11)	Histone H2B	---
GRMZM2G107629	-0.586813	1.86375	-0.204788	-2.0332	-1.51206	1.97008	4.84095	26.3943	1.97259e-06	0.000231291	-0.791601	-0.169445	-0.503029	-0.586813	1.86375	-0.235127	pzb01647	S-adenosyl-L-methionine-dependent methyltransferases superfamily protein /// S-adenosyl-L-methionine-dependent methyltransferases superfamily protein;(source:Araport11)	Dehydration-responsive protein, putative, expressed	S-adenosyl-L-methionine-dependent methyltransferases superfamily protein isoform 1
GRMZM2G164113	-1.65404	0.248516	1.89558	-0.222006	-0.376305	0.299708	6.12594	26.1077	2.09925e-06	0.000244997	0.241532	0.0265095	0.191445	-1.65404	0.248516	-1.78183	IDP2353	glycosyltransferase family protein;(source:Araport11)	Expressed protein	Transmembrane protein, putative
GRMZM2G094273	-1.47697	2.31164	-0.120433	-1.33734	-1.00308	0.650837	3.75466	26.0029	2.14787e-06	0.000249511	-1.5974	0.97431	-0.975333	-1.47697	2.31164	-0.168402	---	cytochrome P450, family 77, subfamily A, polypeptide 5 pseudogene /// a cytochrome P450 pseudogene. the second half of the gene overlaps perfectly with the other gene model. /// cytochrome P450, family 77, subfamily A, polypeptide 5 pseudogene;(source:Araport11)	---	Mandelate racemase/muconate lactonizing enzyme/methylaspartate ammonia-lyase
GRMZM2G351747	-2.73916	-1.08004	2.46176	1.47321	1.20358	-1.06253	3.69595	25.9378	2.17876e-06	0.000250778	-0.277402	0.393173	0.256822	-2.73916	-1.08004	-2.61562	---	transglycosylase;(source:Araport11)	---	Transglycosylase SLT domain containing protein expressed
GRMZM2G093666	-1.86184	-0.975265	2.17361	1.1537	0.692981	-1.02394	6.29591	25.948	2.17387e-06	0.000250778	0.311768	0.178436	0.15924	-1.86184	-0.975265	-2.14412	---	S-adenosyl-L-methionine-dependent methyltransferases superfamily protein /// S-adenosyl-L-methionine-dependent methyltransferases superfamily protein;(source:Araport11)	Methyltransferase-related family protein	S-adenosylmethionine-dependent methyltransferase
GRMZM2G473001	-1.21181	-0.123926	0.0194623	0.523896	0.133848	-0.420222	8.06126	25.8759	2.2086e-06	0.000251906	-1.19234	0.39997	-1.07875	-1.21181	-0.123926	-1.20188	pep4	phosphoenolpyruvate carboxylase 1 /// Encodes one of four Arabidopsis phosphoenolpyruvate carboxylase proteins.Plays an important role in carbon and nitrogen metabolism. /// phosphoenolpyruvate carboxylase 1;(source:Araport11)	Putative phosphoenolpyruvate carboxylase	Phosphoenolpyruvate carboxylase, housekeeping isozyme
GRMZM2G108912	-5.04248	-0.493605	3.36653	0.240202	1.25324	-0.155446	1.53919	25.8244	2.23377e-06	0.000253618	-1.67596	-0.253404	-0.831562	-5.04248	-0.493605	-4.28285	pld10	phospholipase D delta /// Encodes a protein with phospholipase D activity. Involved in phospolipase metabolism. Mutants are affected in hydrogen peroxide mediated cell death. /// phospholipase D delta;(source:Araport11)	Phospholipase D (3.1.4.4)	Phospholipase D delta like
GRMZM2G000739	-2.20434	-1.07002	1.5105	1.11145	1.70085	-1.52688	5.66537	25.7403	2.27562e-06	0.000256053	-0.69384	0.0414282	-0.478441	-2.20434	-1.07002	-1.57351	---	urophorphyrin methylase 1 /// Encodes a urophorphyrin III methylase that catalyzes S-adenosyl-L-methionine-dependent transmethylation in a multistep process involving the formation of a covalently linked complex with S-adenosyl-L-methionine. The mRNA is cell-to-cell mobile. /// urophorphyrin methylase 1;(source:Araport11)	S-adenosyl-L-methionine-dependent uroporphyrinogen III methyltransferase	Chloroplast uroporphyrinogen III methyltransferase
GRMZM2G425863	-0.92961	1.1081	0.500029	-0.0659763	-0.864585	0.160432	7.0702	25.7427	2.27443e-06	0.000256053	-0.42958	1.04212	-0.0916147	-0.92961	1.1081	-0.686099	---	Protein of unknown function (DUF607) /// calcium uniporter (DUF607);(source:Araport11)	Expressed protein	Calcium uniporter protein 4 mitochondrial
GRMZM2G164883	-0.742806	5.16463	0.938435	-1.96863	-7.29291	3.85753	1.69117	29.4203	2.31774e-06	0.000259629	0.195629	3.196	-0.0437493	-0.742806	5.16463	-2.87108	acco1	ACC oxidase 1 /// encodes a protein whose sequence is similar to 1-aminocyclopropane-1-carboxylate oxidase /// ACC oxidase 1;(source:Araport11)	Putative 1-aminocyclopropane-1-carboxylic acid oxidase	Oxoglutarate/iron-dependent dioxygenase
GRMZM2G127350	2.34601	-0.124675	-2.8917	-0.823228	1.14336	-0.238414	6.37096	25.4771	2.41256e-06	0.000269049	-0.54569	-0.947902	-0.588643	2.34601	-0.124675	3.36469	---	PYRIMIDINE 4 /// Encodes a protein that is predicted to have beta-alanine aminotransferase activity. /// PYRIMIDINE 4;(source:Araport11)	Alanine--glyoxylate aminotransferase family protein	Aminotransferase class-III
GRMZM2G137930	-0.392344	1.0967	0.107368	0.133553	-1.03321	0.0743309	8.71166	25.268	2.52818e-06	0.000278233	-0.284976	1.23025	-0.0136054	-0.392344	1.0967	-0.328858	pza02948	pyrophosphorylase 4 /// Encodes a soluble protein with inorganic pyrophosphatase activity that is highly specific for Mg-inorganic pyrophosphate. The mRNA is cell-to-cell mobile. /// pyrophosphorylase 4;(source:Araport11)	Inorganic pyrophosphatase family protein	Soluble inorganic pyrophosphatase
AC203173.3_FG004	0.0425663	1.41785	-0.624548	-0.930704	-1.70241	1.34796	7.91196	25.273	2.52539e-06	0.000278233	-0.581982	0.487143	-0.449283	0.0425663	1.41785	-0.241992	---	---	---	Translation elongation factor EFG
GRMZM2G122296	-2.88092	-1.32493	1.8439	1.39585	0.0956386	0.140942	5.04719	25.1212	2.61322e-06	0.000286335	-1.03702	0.0709201	-0.729515	-2.88092	-1.32493	-4.11021	XplC	S-adenosyl-L-methionine-dependent methyltransferases superfamily protein /// Arabidopsis thaliana N-methyltransferase-like protein mRNA. Reduce transmission through pollen. /// S-adenosyl-L-methionine-dependent methyltransferases superfamily protein;(source:Araport11)	Phosphoethanolamine N-methyltransferase	Phosphomethylethanolamine N-methyltransferase
GRMZM2G170400	-6.72135	-2.48177	4.12629	0.80028	1.72704	0.780556	3.76676	25.0675	2.64516e-06	0.000288576	-2.59505	-1.68149	-1.76895	-6.72135	-2.48177	-7.47608	XplB	S-adenosyl-L-methionine-dependent methyltransferases superfamily protein /// Arabidopsis thaliana N-methyltransferase-like protein mRNA. Reduce transmission through pollen. /// S-adenosyl-L-methionine-dependent methyltransferases superfamily protein;(source:Araport11)	Phosphoethanolamine N-methyltransferase	Phosphomethylethanolamine N-methyltransferase
GRMZM2G138349	-1.77946	-0.39414	1.0836	0.402092	0.037101	0.135253	5.08977	24.9024	2.7462e-06	0.000297016	-0.695862	0.00795198	-0.515556	-1.77946	-0.39414	-2.1365	---	Calcium-dependent ARF-type GTPase activating protein family /// ADP-ribosylation factor GTPase-activating protein containing zinc finger and C2 domains and a novel PI-3-P-binding protein region. Binds PI-3-P. Highest expression levels in flowering tissue, rosettes and roots. A member of ARF GAP domain (AGD), A thaliana has 15 members, grouped into four classes. /// Calcium-dependent ARF-type GTPa…	Zinc finger protein F35	ARF GTPase activator
GRMZM2G088539	-1.79188	1.29321	1.5355	0.197327	-0.276042	-1.00463	4.04725	24.7746	2.82745e-06	0.000303189	-0.256377	1.49054	-0.0465114	-1.79188	1.29321	-0.774713	---	zinc finger (Ran-binding) family protein /// SRP1 is a C2C2 type zinc finger protein that binds RNA. It has a role in response to ABA.. It can bind the 3'UTR of ABI2 and appears to be involved in RNA turnover. /// zinc finger (Ran-binding) family protein;(source:Araport11)	Zinc finger family protein	Zf-RanBP domain-containing protein
GRMZM2G117193	-0.551015	2.91362	0.288185	-1.98937	-2.84764	1.95283	4.56468	24.7862	2.81995e-06	0.000303189	-0.26283	0.924249	-0.233392	-0.551015	2.91362	-0.485044	glk6	myb-related protein 1 /// Encodes MYR1 (MYR1). /// myb-related protein 1;(source:Araport11)	Putative transfactor (cDNA clone:J023049D17, full insert sequence)	---
AC205703.4_FG002	-0.123917	1.38088	0.24052	-0.573106	-1.38434	0.689786	4.4634	24.744	2.84728e-06	0.000304017	0.116603	0.807779	0.229828	-0.123917	1.38088	-0.127372	---	---	---	Actin domain-containing protein
GRMZM2G148052	-4.2316	-1.08378	3.99787	2.48616	0.29037	-1.2185	2.57615	24.6959	2.87887e-06	0.000305844	-0.233737	1.40238	0.240513	-4.2316	-1.08378	-5.02501	---	cytochrome P450, family 71, subfamily B, polypeptide 35 /// putative cytochrome P450 /// cytochrome P450, family 71, subfamily B, polypeptide 35;(source:Araport11)	Putative cytochrome P450	Premnaspirodiene oxygenase
GRMZM2G358931	0.0461632	3.1033	-0.210531	-2.32787	-2.19333	1.33531	2.52949	24.681	2.88877e-06	0.000305844	-0.164368	0.775425	-0.246962	0.0461632	3.1033	0.956137	cki4	inhibitor/interactor with cyclin-dependent kinase /// Kip-related protein (KRP) gene, encodes CDK (cyclin-dependent kinase) inhibitor (CKI), negative regulator of cell division. Binds to D type and CDC2A cyclins and may inhibit cell cycle. Seven KRP genes were found in Arabidopsis thaliana. Differential expression patterns for distinct KRPs were revealed by in situ hybridization. /// inhibitor/in…	Cyclin-dependent kinase inhibitor	Cyclin-dependent kinase inhibitor
GRMZM2G051626	1.14923	-1.65562	-1.00306	1.58717	1.64426	-1.49422	4.07382	24.5593	2.97074e-06	0.000313201	0.14617	-0.0684466	0.22776	1.14923	-1.65562	1.13788	---	RNA cyclase family protein /// RNA cyclase family protein;(source:Araport11)	RNA 3'-terminal phosphate cyclase-like family protein	RNA 3'-terminal phosphate cyclase type
GRMZM2G334336	0.29107	3.34667	-0.0944493	-1.39488	-2.78062	1.62367	1.76014	24.4576	3.04137e-06	0.000319306	0.196621	1.9518	0.991473	0.29107	3.34667	0.857124	---	UDP-Glycosyltransferase superfamily protein /// UDP-Glycosyltransferase superfamily protein;(source:Araport11)	Glycosyltransferase (2.4.1.-)	Glycosyltransferase
GRMZM2G136219	-2.39943	-0.800477	1.14302	0.207259	0.288824	0.96627	4.12766	24.4161	3.0707e-06	0.000319936	-1.2564	-0.593218	-0.594528	-2.39943	-0.800477	-2.91108	---	ATP binding microtubule motor family protein /// ATP binding microtubule motor family protein;(source:Araport11)	Kinesin motor family protein	Kinesin-like protein KIN-10C
GRMZM2G107092	-1.03523	1.32933	0.105063	-1.30437	-2.30594	2.89753	3.05237	24.4131	3.07287e-06	0.000319936	-0.930166	0.0249637	-0.313604	-1.03523	1.32933	-2.01183	---	ARM repeat superfamily protein /// ARM repeat superfamily protein;(source:Araport11)	Putative potyviral helper component protease-interacting protein 2	Microtubule-associated protein TORTIFOLIA1
GRMZM2G082894	-1.00847	0.499692	1.33392	-0.0629444	-0.736906	0.430434	5.96709	24.2886	3.16302e-06	0.00032796	0.325453	0.436747	0.455728	-1.00847	0.499692	-1.24569	---	transmembrane protein;(source:Araport11)	---	Cytosolic Fe-S cluster assembly factor like
GRMZM2G104942	-1.25959	1.24893	-0.626421	-0.29769	-0.139362	-0.25518	9.2358	24.2053	3.22505e-06	0.000333017	-1.88601	0.951243	-1.32931	-1.25959	1.24893	-0.150018	---	phosphate starvation-induced gene 3 /// Encodes a Pi starvation-responsive protein AtPS3. A member of the phosphate starvation-induced glycerol-3-phosphate permease gene family: AT3G47420(G3Pp1), AT4G25220(G3Pp2), AT1G30560(G3Pp3), AT4G17550(G3Pp4) and AT2G13100(G3Pp5). Its expression is responsive to phosphate (Pi) and not phosphite (Phi) in roots and shoots. /// putative glycerol-3-phosphate tr…	Putative Glycerol-3-phosphate transporter	Glycerol-3-phosphate transporter
GRMZM2G045779	-0.107272	2.53434	0.165984	-1.78805	-1.40358	0.709684	2.33077	24.1436	3.27198e-06	0.000336477	0.0587119	0.746286	0.111098	-0.107272	2.53434	1.02348	---	Protein of unknown function (DUF506) /// cruciferin (DUF506);(source:Araport11)	Expressed protein	Signal transduction histidine-protein kinase
GRMZM2G118610	1.43835	5.01058	0.519808	-5.1506	-3.5002	1.54347	4.58274	24.0268	3.36282e-06	0.000344408	1.95816	-0.140027	-0.138606	1.43835	5.01058	2.94872	---	cinnamyl alcohol dehydrogenase 6 /// cinnamyl alcohol dehydrogenase 6;(source:Araport11)	Cinnamyl alcohol dehydrogenase	Cinnamyl alcohol dehydrogenase
GRMZM2G021605	-1.04489	1.12134	0.58572	-0.124596	-1.25329	0.392525	5.13043	23.9587	3.41721e-06	0.000348555	-0.459175	0.996747	-0.323189	-1.04489	1.12134	-1.17684	AY109534	Phosphoglycerate mutase family protein /// Phosphoglycerate mutase family protein;(source:Araport11)	Phosphoglycerate mutase family protein	Phosphoglycerate/bisphosphoglycerate mutase
GRMZM2G124975	-1.44876	0.117378	1.04085	0.0165738	0.046815	-0.252127	5.90117	23.9395	3.43267e-06	0.000348715	-0.407907	0.133952	-0.479267	-1.44876	0.117378	-1.28456	---	transducin family protein / WD-40 repeat family protein /// transducin family protein / WD-40 repeat family protein;(source:Araport11)	Putative angio-associated migratory cell protein	Angio-associated migratory cell
GRMZM2G112456	2.12562	0.119607	-1.40587	-0.963175	0.580704	-0.0938321	4.39272	23.8463	3.50918e-06	0.00035505	0.719755	-0.843568	0.363058	2.12562	0.119607	2.82593	---	oligopeptide transporter 4 /// oligopeptide transporter /// oligopeptide transporter 4;(source:Araport11)	Putative sexual differentiation process protein isp4	Oligopeptide transporter like
GRMZM2G152775	-0.669172	0.618247	0.119719	-0.0142448	-1.02332	0.499565	6.62996	23.8157	3.53467e-06	0.000356192	-0.549453	0.604002	-0.469207	-0.669172	0.618247	-1.07425	---	N-terminal nucleophile aminohydrolases (Ntn hydrolases) superfamily protein /// Encodes 20S proteasome subunit PBA1 (PBA1). PBA1 acts as a plant caspase-3-like enzyme. /// N-terminal nucleophile aminohydrolases (Ntn hydrolases) superfamily protein;(source:Araport11)	Proteasome subunit beta type (3.4.25.1)	Proteasome subunit beta type
GRMZM2G074393	-1.0144	2.23041	0.266236	-2.53565	-1.57478	2.27462	6.16066	23.7981	3.54944e-06	0.00035625	-0.748161	-0.305242	-0.353562	-1.0144	2.23041	-0.358774	---	Protein of unknown function (DUF1118) /// Encodes a grana core localized protein. Mutant plants have reduced NPQ, affected organization of light-havesting complex II and an enhanced grana stacking. /// wiskott-aldrich syndrome family protein, putative (DUF1118);(source:Araport11)	Expressed protein	Cleavage and polyadenylation specificity factor subunit like
GRMZM2G098011	-1.13092	-0.330733	1.10121	0.387656	-0.241806	0.110101	6.52674	23.7477	3.59214e-06	0.000359099	-0.0297107	0.0569227	-0.104492	-1.13092	-0.330733	-1.70346	---	plastidic GLC translocator /// Encodes a putative plastidic glucose transporter. /// plastidic GLC translocator;(source:Araport11)	Putative hexose transporter	Plastidic glucose transporter like
GRMZM2G038964	0.31922	2.37587	-1.26251	-2.53246	-1.76696	1.63058	4.30098	23.7206	3.61541e-06	0.000359991	-0.943294	-0.156594	-1.23627	0.31922	2.37587	0.928124	pza00978	fatty acid hydroxylase 1 /// encodes a fatty acid hydroxylase, required for the AtBI-1-mediated suppression of programmed cell death. /// fatty acid hydroxylase 1;(source:Araport11)	FATTY ACID HYDROXYLASE 1 family protein	Sphingolipid fatty acid alpha hydroxylase
GRMZM2G027183	-1.80691	-0.114341	1.77177	0.883406	-0.420599	-0.11885	4.47362	23.5858	3.73346e-06	0.000370277	-0.0351427	0.769066	0.194474	-1.80691	-0.114341	-2.34185	---	EID1-like 2 /// EID1-like 2;(source:Araport11)	Circadian clock coupling factor family protein	Circadian clock coupling factor ZGT
GRMZM6G901724	0.793329	-0.18135	-0.104124	-1.23391	0.70319	0.571239	8.13818	23.5414	3.77332e-06	0.000372757	0.689205	-1.41526	0.548378	0.793329	-0.18135	1.31517	---	allantoate amidohydrolase /// The gene encoding Arabidopsis thaliana Allantoate Amidohydrolase (AtAAH)which catalyzes the allantoate deiminase reaction (EC 3.5.3.9)is expressed in all parts of the plant being consistent with a function in purine turnover in Arabidopsis. The mRNA is cell-to-cell mobile. /// allantoate amidohydrolase;(source:Araport11)	Allantoate amidohydrolase (Fragment)	Allantoate amidohydrolase
GRMZM2G086430	0.0465982	-2.42027	1.08558	1.26933	1.80944	-1.32292	3.71216	23.4468	3.85996e-06	0.00037982	1.13217	-1.15093	0.467766	0.0465982	-2.42027	-0.564225	Mfs1b	Major Facilitator Superfamily with SPX (SYG1/Pho81/XPR1) domain-containing protein /// Encodes a member of the PHOSPHATE TRANSPORTER 5 family (PHT5;3). Overexpression of PHT5:3 leads to Pi sequestration into vacuoles and altered regulation of Pi starvation-responsive genes. /// Major Facilitator Superfamily with SPX (SYG1/Pho81/XPR1) domain-containing protein;(source:Araport11)	SPX domain-containing family protein	Major facilitator
GRMZM2G385200	0.443451	0	-3.16834	-0.458511	-0.443451	-0.228564	4.86179	37.6836	3.9842e-06	0.000390514	-2.72489	-0.458511	-3.85542	0.443451	0	0	nas1	nicotianamine synthase 4 /// Encodes a protein with nicotianamine synthase activity. /// nicotianamine synthase 4;(source:Araport11)	Nicotianamine synthase 1 (2.5.1.43)	Nicotianamine synthase
GRMZM2G016370	-6.50957	4.86507	2.1973	-2.91368	-0.00890211	-3.2171	1.1884	26.3112	4.19204e-06	0.000409287	-4.31227	1.95139	-5.58688	-6.50957	4.86507	-1.6534	glk5	myb-like transcription factor family protein /// myb-like transcription factor family protein;(source:Araport11)	G2-like family protein	GARP transcription factor
GRMZM2G096958	-0.138074	0.361689	-1.62392	-0.149617	-0.647211	0.342903	5.24996	23.0845	4.21368e-06	0.000409805	-1.76199	0.212073	-1.85422	-0.138074	0.361689	-0.423595	naat1	Tyrosine transaminase family protein /// Encodes a cytosolic L-tyrosine aminotransferase. AtTAT2 exhibits much broader amino donor specificity than AtTAT1 and can use not only Tyr but also Phe, Trp, His, Met, Leu, Ala, Ser, Cys, Asp, Asn, Gln, and Arg as amino donors. /// Tyrosine transaminase family protein;(source:Araport11)	Nicotianamine aminotransferase (Putative nicotianamine aminotransferase A)	Nicotianamine aminotransferase A
GRMZM2G125704	-0.257394	2.84899	0.926751	-1.75075	-2.02272	1.21182	4.31135	23.0258	4.27448e-06	0.000414112	0.669357	1.09825	0.956708	-0.257394	2.84899	0.568881	glk36	Homeodomain-like superfamily protein /// Homeodomain-like superfamily protein;(source:Araport11)	Phosphate starvation response regulator-like	Octamer-binding transcription factor
GRMZM2G066528	-1.65519	0.937171	0.666297	-1.63278	-0.725267	1.52619	3.81511	22.9445	4.36032e-06	0.000420804	-0.988893	-0.695607	-0.883579	-1.65519	0.937171	-1.44329	hmg13	high mobility group B1 /// Encodes a protein belonging to the subgroup of HMGB (high mobility group B) proteins that have a distinctive DNA-binding motif, the HMG-box domain. The motif confers non-sequence specific interaction with linear DNA and structure-specific binding to distorted DNA sites. The HMGB proteins are involved in the assembly of nucleoprotein complexes. Can be phosphorylated by C…	HMG 1 family protein	High mobility group box domain
GRMZM2G098667	-1.08137	0.669269	1.18151	0.18474	-0.82944	0.0126231	4.55043	22.9214	4.38508e-06	0.000421572	0.10014	0.854009	0.137332	-1.08137	0.669269	-1.24154	---	digalactosyl diacylglycerol deficient 2 /// encodes a UDP-galactose-dependent digalactosyldiacylglycerol(DGDG) synthase. Located in chloroplast outer membrane. /// digalactosyl diacylglycerol deficient 2;(source:Araport11)	UDP-galactose:MGDG galactosyltransferase 2 family protein	Digalactosyldiacylglycerol synthase
[truncated: 1,306 more rows]

## Sheet: MZ67_NxP_Set
GeneID	logFC.ncodN1	logFC.pcodP1	logFC.tisroot.ncodN1	logFC.tisroot.pcodP1	logFC.ncodN1.pcodP1	logFC.tisroot.ncodN1.pcodP1	logCPM	F	PValue	FDR	root.LowN	root.LowP	root.LowNP	leaf.LowN	leaf.LowP	leaf.LowNP	Araport11	uniprot	pannzer2
[truncated: 81 more rows]

[truncated: 2 more sheets: MZ67_GO_Analysis, MZ67_Spx_Genes]
